# Supplementary material for: Methylomes of human CD4 and CD8 memory T lymphocytes reveal tissue-specific epigenetic signatures for maintenance and recall function
Source: Immun Inflamm. 2025 Oct 1;1(1):13. doi: 10.1007/s44466-025-00009-x (PMC12623507; doi:10.1007/s44466-025-00009-x)
Supplement: Supplementary file 2 — Supplementary Material 2: Fig. S1-S4, related to Fig. 1 and Tables S1 and S2. Fig. S5, related to Fig. 2 and Table S3. Fig. S6, related to Fig. 3 and Table S4. Fig. S7, related to Table S5. Fig. S8, related to Fig. 4 and Table S6. Fig. S9, related to Fig. 5 and Table S7. Fig. S11, related to Table S8. Fig. S12, related to Table S9. [file 44466_2025_9_MOESM2_ESM.zip]

Archive with 2 entries (2 files):
- SI_Figures_Legends_R2.pdf
- SI_Figure_Table_Legends_R2.pdf
