# Supplementary material for: Methylomes of human CD4 and CD8 memory T lymphocytes reveal tissue-specific epigenetic signatures for maintenance and recall function
Source: Immun Inflamm. 2025 Oct 1;1(1):13. doi: 10.1007/s44466-025-00009-x (PMC12623507; doi:10.1007/s44466-025-00009-x)
Supplement: Supplementary file 3 — Supplementary Material 3: Tables S1-S10. [file 44466_2025_9_MOESM3_ESM.zip]

Archive with 10 entries (10 files):
- Suppl_Table_1. Study subjects and corresponding methylome data_R2.docx
- Suppl_Table_10. Tissue-specific signature DMRs.xlsx
- Suppl_Table_2. Genomic coordinates and annotation of all DMRs identified in this study.xlsx
- Suppl_Table_3. Methylation values of DMRs associated with cytokine and chemokine genes.xlsx
- Suppl_Table_4. Top 3000 genes associated with DMRs in tissue CD69+ and CD69- CD4 and CD8 Tm.xlsx
- Suppl_Table_5. Methylation values of DMRs associated with reported Trm core signature genes.xlsx
- Suppl_Table_6. Methylation values of DMRs associated migration-linked genes.xlsx
- Suppl_Table_7. Methylation values of DMRs associated with integrin genes.xlsx
- Suppl_Table_8. Methylation values of top 10% DMRs associated with ZNFs.xlsx
- Suppl_Table_9. Methylation values of DMRs associated with KLF family genes.xlsx
