# Supplementary material for: Methylomes of human CD4 and CD8 memory T lymphocytes reveal tissue-specific epigenetic signatures for maintenance and recall function
Source: Immun Inflamm. 2025 Oct 1;1(1):13. doi: 10.1007/s44466-025-00009-x (PMC12623507; doi:10.1007/s44466-025-00009-x)
Supplement: Supplementary file 3 — Supplementary Material 3: Tables S1-S10. [file 44466_2025_9_MOESM3_ESM.zip › Suppl_Table_10. Tissue-specific signature DMRs.xlsx]

## Sheet: Sheet 1
dmrids	seqnames	start	end	annotation	geneStart	geneEnd	geneLength	geneStrand	geneId	transcriptId	distanceToTSS	ENSEMBL	SYMBOL	GENENAME	Figure	tissue_CD4CD69+	tissue_CD4CD69-	tissue_CD8CD69+	tissue_CD8CD69-
chr10_70603001	chr10	70603001	70603500	Promoter (<=1kb)	70597348	70602759	5412	2	5551	ENST00000373209.2	-242	ENSG00000180644	PRF1	perforin 1	Figure_2/Figure_S5	In_hyper		In_hyper
chr5_132073501	chr5	132073501	132074000	Promoter (<=1kb)	132073789	132076170	2382	1	1437	ENST00000296871.4	0	ENSG00000164400	CSF2	colony stimulating factor 2	Figure_2/Figure_S5	Sk,Lu<Bm_hypo	Similar to CD69+, but less pronouced	Sk<Lu<Bm_hypo
chr17_35875501	chr17	35875501	35876000	Exon (ENST00000651122.1/6352, exon 3 of 4)	35871491	35880360	8870	2	6352	ENST00000605140.6	4360	ENSG00000271503	CCL5	C-C motif chemokine ligand 5	Figure_2/Figure_S5	Lu,Bm_hypo		all tissue hypo	all tissue hypo
chr5_132658001	chr5	132658001	132658500	Promoter (<=1kb)	132658173	132660328	2156	1	3596	ENST00000617259.2	0	ENSG00000169194	IL13	interleukin 13	Figure_2/Figure_S5	Lu<Sk_hypo		Sk_hypo
chr5_132660001	chr5	132660001	132660500	Promoter (1-2kb)	132658173	132661110	2938	1	3596	ENST00000304506.7	1828	ENSG00000169194	IL13	interleukin 13	Figure_2/Figure_S5	Lu<Sk_hypo
chr11_62543501	chr11	62543501	62544000	Promoter (1-2kb)	62534046	62545663	11618	2	79026	ENST00000528508.5	1663	ENSG00000124942	AHNAK	AHNAK nucleoprotein	Figure_4	Sk,Lu_hypo	Sk,Lu_hypo	Sk,Lu_hypo	Sk,Lu_hypo
chr17_42683501	chr17	42683501	42684000	Promoter (<=1kb)	42679726	42683917	4192	2	2826	ENST00000591568.1	0	ENSG00000184451	CCR10	C-C motif chemokine receptor 10	Figure_4			Lu_hypo
chr6_167091501	chr6	167091501	167092000	Intron (ENST00000609590.1/1235, intron 10 of 12)	167111807	167139141	27335	1	1235	ENST00000400926.5	-19807	ENSG00000112486	CCR6	C-C motif chemokine receptor 6	Figure_4	Sk_hypo
chr6_167092501	chr6	167092501	167093000	Intron (ENST00000609590.1/1235, intron 10 of 12)	167111807	167139141	27335	1	1235	ENST00000400926.5	-18807	ENSG00000112486	CCR6	C-C motif chemokine receptor 6	Figure_4			In_hypo
chr19_3176001	chr19	3176001	3176500	Promoter (2-3kb)	3178769	3180332	1564	1	8698	ENST00000246115.5	-2269	ENSG00000125910	S1PR4	sphingosine-1-phosphate receptor 4	Figure_4	Bm_hypo		Lu,In_hyper
chr3_45886001	chr3	45886001	45886500	Promoter (<=1kb)	45886504	45903175	16672	1	10803	ENST00000355983.3	-4	ENSG00000173585	CCR9	C-C motif chemokine receptor 9	Figure_4	In-hypo		In_hypo
chrX_71617501	chrX	71617501	71618000	Promoter (<=1kb)	71615916	71618510	2595	2	2833	ENST00000373691.4	510	ENSG00000186810	CXCR3	C-X-C motif chemokine receptor 3	Figure_4	Bm,Lu_hypo		Similar to tissue_CD4CD69+, but less pronouced
chrX_71618001	chrX	71618001	71618500	Promoter (<=1kb)	71615916	71618510	2595	2	2833	ENST00000373691.4	10	ENSG00000186810	CXCR3	C-X-C motif chemokine receptor 3	Figure_4	Bm,Lu_hypo
chr11_118886501	chr11	118886501	118887000	Promoter (2-3kb)	118883892	118897787	13896	1	643	ENST00000292174.5	2609	ENSG00000160683	CXCR5	C-X-C motif chemokine receptor 5	Figure_4	Sp_hypo
chr2_136115001	chr2	136115001	136115500	Promoter (<=1kb)	136114349	136116243	1895	2	7852	ENST00000409817.1	743	ENSG00000121966	CXCR4	C-X-C motif chemokine receptor 4	Figure_4	Bm_hypo
chr17_3795001	chr17	3795001	3795500	Intron (ENST00000263087.9/3682, intron 1 of 30)	3714628	3801188	86561	2	3682	ENST00000263087.9	5688	ENSG00000083457	ITGAE	integrin subunit alpha E	Figure_5/Figure.S9	Sk,Lu_hypo		all tissue hypo
chr17_3796501	chr17	3796501	3797000	Intron (ENST00000263087.9/3682, intron 1 of 30)	3714628	3801188	86561	2	3682	ENST00000263087.9	4188	ENSG00000083457	ITGAE	integrin subunit alpha E	Figure_5/Figure.S9	Lu,Sk_hypo
chr17_3771001	chr17	3771001	3771500	Intron (ENST00000263087.9/3682, intron 2 of 30)	3751870	3754696	2827	2	3682	ENST00000572121.1	-16305	ENSG00000083457	ITGAE	integrin subunit alpha E	Figure_5/Figure.S9			In<Sp,Lu_hypo
chr17_3797501	chr17	3797501	3798000	Intron (ENST00000263087.9/3682, intron 1 of 30)	3714628	3801188	86561	2	3682	ENST00000263087.9	3188	ENSG00000083457	ITGAE	integrin subunit alpha E	Figure_5/Figure.S9			In_hypo
chr17_3798001	chr17	3798001	3798500	Promoter (2-3kb)	3714628	3801188	86561	2	3682	ENST00000263087.9	2688	ENSG00000083457	ITGAE	integrin subunit alpha E	Figure_5/Figure.S9			In_hypo
chr17_3799001	chr17	3799001	3799500	Promoter (1-2kb)	3714628	3801188	86561	2	3682	ENST00000263087.9	1688	ENSG00000083457	ITGAE	integrin subunit alpha E	Figure_5/Figure.S9			In_hypo
chr17_3801001	chr17	3801001	3801500	Promoter (<=1kb)	3714628	3801188	86561	2	3682	ENST00000263087.9	0	ENSG00000083457	ITGAE	integrin subunit alpha E	Figure_5/Figure.S9	Lu,Sk_hypo		In_hypo
chr21_44915001	chr21	44915001	44915500	Promoter (<=1kb)	44903384	44914283	10900	2	3689	ENST00000522931.5	-718	ENSG00000160255	ITGB2	integrin subunit beta 2	Figure_5/Figure.S9			In_hyper
chr21_44918001	chr21	44918001	44918500	Promoter (2-3kb)	44885953	44920855	34903	2	3689	ENST00000397854.7	2355	ENSG00000160255	ITGB2	integrin subunit beta 2	Figure_5/Figure.S9	In_hyper		In_hyper
chr21_44918501	chr21	44918501	44919000	Promoter (1-2kb)	44885953	44920855	34903	2	3689	ENST00000397854.7	1855	ENSG00000160255	ITGB2	integrin subunit beta 2	Figure_5/Figure.S9	In_hyper		In_hyper
chr21_44911501	chr21	44911501	44912000	Promoter (<=1kb)	44885953	44911460	25508	2	3689	ENST00000397857.5	-41	ENSG00000160255	ITGB2	integrin subunit beta 2	Figure_5/Figure.S9			In_hyper
chr2_28395501	chr2	28395501	28396000	Promoter (<=1kb)	28395511	28412192	16682	1	2355	ENST00000436647.1	0	ENSG00000075426	FOSL2	FOS like 2, AP-1 transcription factor subunit	Figure_6	Lu_hypo		Lu_hypo
chr14_75525001	chr14	75525001	75525500	Promoter (2-3kb)	75522560	75546993	24434	1	10538	ENST00000555504.1	2441	ENSG00000156127	BATF	basic leucine zipper ATF-like transcription factor	Figure_6			Sk<Lu_hypo
chr14_75540501	chr14	75540501	75541000	Intron (ENST00000555795.1/10538, intron 2 of 2)	75522560	75546993	24434	1	10538	ENST00000555504.1	17941	ENSG00000156127	BATF	basic leucine zipper ATF-like transcription factor	Figure_6	Sk_hypo		Similar to CD4CD69+, but less pronouced
chr2_241855501	chr2	241855501	241856000	Promoter (2-3kb)	241851233	241852886	1654	2	5133	ENST00000343705.3	-2615	ENSG00000188389	PDCD1	programmed cell death 1	Figure_S7	Sp,Bm_hypo
chr2_241857001	chr2	241857001	241857500	Promoter (1-2kb)	241850697	241858865	8169	2	5133	ENST00000418831.1	1365	ENSG00000188389	PDCD1	programmed cell death 1	Figure_S7	Sp,Bm_hypo
chr2_241857501	chr2	241857501	241858000	Promoter (<=1kb)	241850697	241858865	8169	2	5133	ENST00000418831.1	865	ENSG00000188389	PDCD1	programmed cell death 1	Figure_S7	Sp,Bm<In_hypo		Sk,Bm_hypo	Sk,In_hypo
chr2_241858001	chr2	241858001	241858500	Promoter (<=1kb)	241850697	241858865	8169	2	5133	ENST00000418831.1	365	ENSG00000188389	PDCD1	programmed cell death 1	Figure_S7	Sp,Bm_hypo	Sp,Bm,Sk_hypo	Sk,Bm_hypo	Sk,In_hypo
chr11_62539501	chr11	62539501	62540000	Intron (ENST00000544108.1/ENST00000544108.1, intron 1 of 1)	62433542	62536107	102566	2	79026	ENST00000530124.5	-3394	ENSG00000124942	AHNAK	AHNAK nucleoprotein	Figure_S8	Sk,Lu_hypo	Sk,Lu_hypo	Sk,Lu_hypo	Sk,Lu_hypo
chr11_62540501	chr11	62540501	62541000	Intron (ENST00000544108.1/ENST00000544108.1, intron 1 of 1)	62433542	62536107	102566	2	79026	ENST00000530124.5	-4394	ENSG00000124942	AHNAK	AHNAK nucleoprotein	Figure_S8	Sk,Lu_hypo	Sk,Lu_hypo		In_hyper
chr11_62541001	chr11	62541001	62541500	Intron (ENST00000544108.1/ENST00000544108.1, intron 1 of 1)	62534046	62545663	11618	2	79026	ENST00000528508.5	4163	ENSG00000124942	AHNAK	AHNAK nucleoprotein	Figure_S8	Sk,Lu_hypo	Sk,Lu_hypo
chr11_62543001	chr11	62543001	62543500	Promoter (2-3kb)	62534046	62545663	11618	2	79026	ENST00000528508.5	2163	ENSG00000124942	AHNAK	AHNAK nucleoprotein	Figure_S8	Sk,Lu_hypo	Sk,Lu_hypo	Sk,Lu_hypo
chr11_62544001	chr11	62544001	62544500	Promoter (1-2kb)	62534046	62545663	11618	2	79026	ENST00000528508.5	1163	ENSG00000124942	AHNAK	AHNAK nucleoprotein	Figure_S8	Sk,Lu,Bm_hypo	Sk,Lu_hypo	Sk,Lu_hypo	Sk,Lu_hypo; In_hyper
chr3_45872001	chr3	45872001	45872500	Intron (ENST00000536047.5/54585, intron 2 of 11)	45886504	45903175	16672	1	10803	ENST00000355983.3	-14004	ENSG00000173585	CCR9	C-C motif chemokine receptor 9	Figure_S8	In_hypo		In_hypo
chr3_45898001	chr3	45898001	45898500	Intron (ENST00000355983.3/10803, intron 3 of 3)	45886549	45901898	15350	1	10803	ENST00000422395.1	11452	ENSG00000173585	CCR9	C-C motif chemokine receptor 9	Figure_S8	In_hypo		In_hypo
chr11_118885001	chr11	118885001	118885500	Promoter (1-2kb)	118883892	118897787	13896	1	643	ENST00000292174.5	1109	ENSG00000160683	CXCR5	C-X-C motif chemokine receptor 5	Figure_S8	Sp_hypo
chr11_118886001	chr11	118886001	118886500	Promoter (2-3kb)	118883892	118897787	13896	1	643	ENST00000292174.5	2109	ENSG00000160683	CXCR5	C-X-C motif chemokine receptor 5	Figure_S8	Sp_hypo
chr11_118887001	chr11	118887001	118887500	Exon (ENST00000498872.2/ENST00000498872.2, exon 2 of 2)	118883892	118897787	13896	1	643	ENST00000292174.5	3109	ENSG00000160683	CXCR5	C-X-C motif chemokine receptor 5	Figure_S8	Sp_hypo
chr11_118887501	chr11	118887501	118888000	Exon (ENST00000498872.2/ENST00000498872.2, exon 1 of 2)	118883892	118897787	13896	1	643	ENST00000292174.5	3609	ENSG00000160683	CXCR5	C-X-C motif chemokine receptor 5	Figure_S8	Sp_hypo
chr19_3180001	chr19	3180001	3180500	Promoter (1-2kb)	3178769	3180332	1564	1	8698	ENST00000246115.5	1232	ENSG00000125910	S1PR4	sphingosine-1-phosphate receptor 4	Figure_S8	In_hyper
chr1_24954501	chr1	24954501	24955000	Intron (ENST00000399916.5/864, intron 1 of 5)	24901029	24964984	63956	2	864	ENST00000338888.3	9984	ENSG00000020633	RUNX3	RUNX family transcription factor 3	Figure_S10	Similar to CD8CD69+, but less pronouced		In_hypo
chr1_24960501	chr1	24960501	24961000	Intron (ENST00000399916.5/864, intron 1 of 5)	24901029	24964984	63956	2	864	ENST00000338888.3	3984	ENSG00000020633	RUNX3	runt related transcription factor 3	Figure_S10			In_hypo
chr1_24962001	chr1	24962001	24962500	Promoter (2-3kb)	24901029	24964984	63956	2	864	ENST00000338888.3	2484	ENSG00000020633	RUNX3	RUNX family transcription factor 3	Figure_S10			In_hypo
chr1_24962501	chr1	24962501	24963000	Promoter (1-2kb)	24901029	24964984	63956	2	864	ENST00000338888.3	1984	ENSG00000020633	RUNX3	RUNX family transcription factor 3	Figure_S10			In_hypo
chr1_24963001	chr1	24963001	24963500	Promoter (1-2kb)	24901029	24964984	63956	2	864	ENST00000338888.3	1484	ENSG00000020633	RUNX3	runt related transcription factor 3	Figure_S10			In_hypo
chr19_57888001	chr19	57888001	57888500	Promoter (<=1kb)	57864765	57888780	24016	2	730051	ENST00000595048.5	280	ENSG00000204514	ZNF814	zinc finger protein 814	Figure_S11	In,Bm_hypo
chr3_125357501	chr3	125357501	125358000	Promoter (<=1kb)	125313391	125357818	44428	2	7707	ENST00000465763.5	0	ENSG00000163848	ZNF148	zinc finger protein 148	Figure_S11	In,Sp_hypo
chr3_125357001	chr3	125357001	125357500	Promoter (<=1kb)	125313415	125357280	43866	2	7707	ENST00000495019.5	0	ENSG00000163848	ZNF148	zinc finger protein 148	Figure_S11	In,Sp_hypo		Similar to CD4CD69+, but less pronouced
chr16_89727501	chr16	89727501	89728000	Intron (ENST00000562530.5/92822, intron 5 of 10)	89731526	89738570	7045	1	92822	ENST00000564004.5	-3526	ENSG00000158805	ZNF276	zinc finger protein 276	Figure_S11	Lu,Sk_hypo		Similar to CD4CD69+, but less pronouced
chr1_26370001	chr1	26370001	26370500	Promoter (<=1kb)	26364737	26370745	6009	2	257101	ENST00000451801.5	245	ENSG00000176083	ZNF683	zinc finger protein 683	Figure_S11			Lu_hypo
chr19_52821001	chr19	52821001	52821500	Promoter (<=1kb)	52797408	52821633	24226	2	7576	ENST00000457749.7	133	ENSG00000198538	ZNF28	zinc finger protein 28	Figure_S11			Lu_hyper
chr10_3780001	chr10	3780001	3780500	Promoter (<=1kb)	3775996	3780217	4222	2	1316	ENST00000461124.1	0	ENSG00000067082	KLF6	KLF transcription factor 6	Figure_S12	Sk_hypo		Sk_hypo
chr15_31345001	chr15	31345001	31345500	Intron (ENST00000307145.4/51621, intron 1 of 1)	31339933	31372443	32511	1	51621	ENST00000560473.1	5068	ENSG00000169926	KLF13	KLF transcription factor 13	Figure_S12	In,Sp_hyper; Lu, Sk_hypo	similar pattern to CD4CD69+
chr15_31345501	chr15	31345501	31346000	Intron (ENST00000307145.4/51621, intron 1 of 1)	31339933	31372443	32511	1	51621	ENST00000560473.1	5568	ENSG00000169926	KLF13	KLF transcription factor 13	Figure_S12	In,Sp_hyper; Lu, Sk_hypo	similar pattern to CD4CD69+
chr15_31346001	chr15	31346001	31346500	Intron (ENST00000307145.4/51621, intron 1 of 1)	31339933	31372443	32511	1	51621	ENST00000560473.1	6068	ENSG00000169926	KLF13	KLF transcription factor 13	Figure_S12		In_hyper		In_hyper
chr15_31366501	chr15	31366501	31367000	Promoter (<=1kb)	31366154	31372182	6029	1	51621	ENST00000558844.1	347	ENSG00000169926	KLF13	KLF transcription factor 13	Figure_S12			In_hypo	Similar to CD8CD69+, but less pronouced
chr15_31367001	chr15	31367001	31367500	Promoter (<=1kb)	31366154	31372182	6029	1	51621	ENST00000558844.1	847	ENSG00000169926	KLF13	KLF transcription factor 13	Figure_S12			In_hypo	Similar to CD8CD69+, but less pronouced
