# Supplementary material for: Methylomes of human CD4 and CD8 memory T lymphocytes reveal tissue-specific epigenetic signatures for maintenance and recall function
Source: Immun Inflamm. 2025 Oct 1;1(1):13. doi: 10.1007/s44466-025-00009-x (PMC12623507; doi:10.1007/s44466-025-00009-x)
Supplement: Supplementary file 3 — Supplementary Material 3: Tables S1-S10. [file 44466_2025_9_MOESM3_ESM.zip › Suppl_Table_3. Methylation values of DMRs associated with cytokine and chemokine genes.xlsx]

## Sheet: CD4 CD69+_Cytokine
dmrids	seqnames	start	end	width	strand	pvalue	qvalue	V5	annotation	geneChr	geneStart	geneEnd	geneLength	geneStrand	geneId	transcriptId	distanceToTSS	ENSEMBL	SYMBOL	GENENAME	Hf08_BmTM4_SP1	Hf28_BmTM4_SP1	Hf16_SpTM4_SP1	Hf17_SpTM4_SP1	Hf23_LuTM4_SP1	Hf24_LuTM4_SP1	Hf18_InTM4_SP1	Hf27_InTM4_SP1	Hf14_SkTM4_SP1	Hf15_SkTM4_SP1	Hf20_SkTM4_SP1
chr22_30265001	chr22	30265001	30265500	500	*	2.00847e-06	2.96722e-05	27.733	Promoter (<=1kb)	22	30263868	30265818	1951	2	5008	ENST00000403389.1	318	ENSG00000099985	OSM	oncostatin M	0.628571	1	0.6875	0.653979	0.510638	0.447619	0.71831	0.773723	0.556391	0.585492	0.387097
chr15_81215501	chr15	81215501	81216000	500	*	4.01457e-06	6.21994e-05	25.4005	Intron (ENST00000560241.5/3603, intron 1 of 12)	15	81225400	81308798	83399	1	3603	ENST00000302987.8	-9400	ENSG00000172349	IL16	interleukin 16	0.628571	1	0.730769	0.747664	0.486486	0.4	0.621622	0.904255	0.661972	0.478873	0.565217
chr5_135895501	chr5	135895501	135896000	500	*	4.48163e-08	1.61858e-06	32.1843	Promoter (<=1kb)	5	135892246	135895841	3596	2	3578	ENST00000274520.2	0	ENSG00000145839	IL9	interleukin 9	0.234568	0.5	0.404762	0.26	0.030303	0.105263	0.306452	0.436975	0.0980392	0.0821918	0.142857
chr10_70549501	chr10	70549501	70550000	500	*	1.43113e-05	0.000212107	30.1739	Intron (ENST00000263563.7/27143, intron 18 of 19)	10	70597348	70602687	5340	2	5551	ENST00000638674.1	52687	ENSG00000180644	PRF1	perforin 1	0.666667	0.888889	0.734694	0.569892	0.5	0.507463	0.761905	0.823529	0.635135	0.487805	0.647059
chr5_132660001	chr5	132660001	132660500	500	*	6.65911e-22	3.73597e-19	58.5248	Promoter (1-2kb)	5	132658173	132661110	2938	1	3596	ENST00000304506.7	1828	ENSG00000169194	IL13	interleukin 13	0.837838	1	0.880952	0.753623	0.235294	0.190476	0.671642	0.906667	0.325843	0.53	0.666667
chr5_132658001	chr5	132658001	132658500	500	*	2.38365e-07	6.80301e-06	23.2601	Promoter (<=1kb)	5	132658173	132660328	2156	1	3596	ENST00000617259.2	0	ENSG00000169194	IL13	interleukin 13	0.724832	0.90625	0.946667	0.944099	0.795699	0.54955	0.921053	0.884615	0.628571	0.787356	0.777778
chr16_3066001	chr16	3066001	3066500	500	*	1.84622e-10	1.30367e-08	27.992	Promoter (<=1kb)	16	3065812	3069355	3544	1	9235	ENST00000548246.1	189	ENSG00000008517	IL32	interleukin 32	0.157895	0.666667	0	0.116279	0.0181818	0.0192308	0.212121	0.324324	0.130435	0.123457	0.103448
chr22_30263501	chr22	30263501	30264000	500	*	5.09455e-06	9.01422e-05	18.3093	Promoter (1-2kb)	22	30263868	30265818	1951	2	5008	ENST00000403389.1	1818	ENSG00000099985	OSM	oncostatin M	0.88	1	0.685393	0.685	0.906667	0.654545	0.789474	1	0.72449	0.703911	0.655172
chr10_70565501	chr10	70565501	70566000	500	*	0.00142844	0.0084029	18.446	Intron (ENST00000263563.7/27143, intron 19 of 19)	10	70597348	70602687	5340	2	5551	ENST00000638674.1	36687	ENSG00000180644	PRF1	perforin 1	0.62069	0.78125	0.565657	0.702564	0.66129	0.506494	0.648148	0.84507	0.722222	0.650794	0.719512
chr12_122174001	chr12	122174001	122174500	500	*	0.0007909	0.00339447	-16.6129	Promoter (<=1kb)	12	122172029	122174221	2193	2	386653	ENST00000377035.2	0	ENSG00000204671	IL31	interleukin 31	0.739726	0.75	0.723404	0.743902	0.644444	0.680851	0.917808	0.896552	0.766667	0.701613	0.659091
chr22_30266501	chr22	30266501	30267000	500	*	1.65994e-13	2.27116e-11	15.0376	Promoter (<=1kb)	22	30262829	30266851	4023	2	5008	ENST00000215781.3	0	ENSG00000099985	OSM	oncostatin M	0	0	0.00694444	0.00487805	0	0	0.126582	0.160428	0.0126582	0.0114943	0
chr16_3065001	chr16	3065001	3065500	500	*	2.89764e-13	3.75748e-11	32.9985	Promoter (<=1kb)	16	3065297	3069667	4371	1	9235	ENST00000325568.9	0	ENSG00000008517	IL32	interleukin 32	0.288732	0.357143	0.330709	0.326633	0.202128	0.229885	0.306667	0.622318	0.162791	0.278607	0.102941
chr10_70603001	chr10	70603001	70603500	500	*	3.19268e-05	0.000277082	16.9192	Promoter (<=1kb)	10	70597348	70602759	5412	2	5551	ENST00000373209.2	-242	ENSG00000180644	PRF1	perforin 1	0.528736	0.666667	0.435115	0.356223	0.392405	0.4375	0.8	0.528409	0.594286	0.215596	0.395604
chr5_132075501	chr5	132075501	132076000	500	*	1.96491e-05	0.000233189	21.808	Promoter (1-2kb)	5	132073789	132076170	2382	1	1437	ENST00000296871.4	1712	ENSG00000164400	CSF2	colony stimulating factor 2	0.369863	0.823529	0.740741	0.432	0.44	0.5	0.594595	0.510204	0.258824	0.378151	0.380952
chr10_70601501	chr10	70601501	70602000	500	*	0.0112985	0.0397349	18.2099	Promoter (<=1kb)	10	70597348	70602687	5340	2	5551	ENST00000638674.1	687	ENSG00000180644	PRF1	perforin 1	0.405405	0.828571	0.757576	0.742268	0.636364	0.453333	0.775862	0.478261	0.592593	0.67	0.510638
chr10_70603501	chr10	70603501	70604000	500	*	6.01955e-05	0.000442436	-15.5287	Promoter (<=1kb)	10	70597348	70602759	5412	2	5551	ENST00000373209.2	-742	ENSG00000180644	PRF1	perforin 1	0.715686	0.9	0.901235	0.91875	0.813559	0.934426	0.875	0.902174	0.893204	0.828571	0.794872
chr22_30264501	chr22	30264501	30265000	500	*	3.32132e-12	2.26391e-10	-31.9185	Promoter (<=1kb)	22	30263868	30265818	1951	2	5008	ENST00000403389.1	818	ENSG00000099985	OSM	oncostatin M	0.49	0.952381	0.963964	0.973913	0.849315	0.8875	0.970588	0.925	0.822581	0.93662	0.933333
chr5_132070501	chr5	132070501	132071000	500	*	0.000504477	0.00660738	-17.9043	Promoter (2-3kb)	5	132073789	132076170	2382	1	1437	ENST00000296871.4	-2789	ENSG00000164400	CSF2	colony stimulating factor 2	0.521277	0.625	0.75	0.644444	0.421053	0.647059	0.5	0.51773	0.529412	0.424242	0.533333
chr15_81200501	chr15	81200501	81201000	500	*	0.013311	0.039039	16.0945	Intron (ENST00000560241.5/3603, intron 1 of 12)	15	81196879	81314058	117180	1	3603	ENST00000394660.6	3622	ENSG00000172349	IL16	interleukin 16	0.65625	1	0.810811	0.888889	0.714286	0.625	0.734694	0.745455	0.648649	0.6	0.4
chr5_132526501	chr5	132526501	132527000	500	*	0.00217883	0.00751533	16.6225	Intron (ENST00000638452.2/10111, intron 3 of 26)	5	132541445	132543522	2078	2	3567	ENST00000231454.6	16522	ENSG00000113525	IL5	interleukin 5	0.401786	0.764706	0.433333	0.427536	0.48	0.352941	0.336449	0.370968	0.339869	0.40146	0.139535
chr12_122174501	chr12	122174501	122175000	500	*	0.00254534	0.00848141	-15.8673	Promoter (<=1kb)	12	122172029	122174221	2193	2	386653	ENST00000377035.2	-280	ENSG00000204671	IL31	interleukin 31	0.661765	0.9	0.852632	0.847826	0.865546	0.83815	0.864662	0.836066	0.634409	0.772727	0.457944
chr12_68222501	chr12	68222501	68223000	500	*	0.00332503	0.0104285	20.3327	Promoter (2-3kb)	12	68201349	68225810	24462	2	55801	ENST00000229134.5	2810	ENSG00000111536	IL26	interleukin 26	0.807692	0.88	0.769231	0.783784	0.865385	0.8	0.722222	0.622857	0.676471	0.7	0.418182
chr5_132074501	chr5	132074501	132075000	500	*	1.389e-08	4.89595e-07	18.5647	Promoter (<=1kb)	5	132073789	132076170	2382	1	1437	ENST00000296871.4	712	ENSG00000164400	CSF2	colony stimulating factor 2	0.942857	1	0.911565	0.94958	0.912281	0.83871	0.88	0.892857	0.77305	0.650485	0.722222
chr5_132073501	chr5	132073501	132074000	500	*	8.79622e-14	1.27523e-11	40.093	Promoter (<=1kb)	5	132073789	132076170	2382	1	1437	ENST00000296871.4	0	ENSG00000164400	CSF2	colony stimulating factor 2	0.370787	0.368421	0.744186	0.662162	0.164179	0.231707	0.64	0.587302	0.113924	0.0959596	0.0652174
chr5_132657001	chr5	132657001	132657500	500	*	1.74324e-07	1.03273e-05	-19.8713	Promoter (<=1kb)	5	132656536	132660703	4168	1	3596	ENST00000487267.5	465	ENSG00000169194	IL13	interleukin 13	0.5	0.6	0.78125	0.773869	0.484536	0.447059	0.626087	0.547872	0.511278	0.606061	0.447059
chr15_81176001	chr15	81176001	81176500	500	*	0.0055261	0.0364057	-21.7647	Intron (ENST00000560989.1/ENST00000560989.1, intron 1 of 1)	15	81182600	81292940	110341	1	3603	ENST00000560241.5	-6100	ENSG00000172349	IL16	interleukin 16	0.846154	0.5	0.789474	0.714286	0.4	0.2	0.689655	0.612903	0.534884	0.5	0.333333
chr10_70558501	chr10	70558501	70559000	500	*	0.0121392	0.0364677	-15.4113	Intron (ENST00000263563.7/27143, intron 18 of 19)	10	70597348	70602687	5340	2	5551	ENST00000638674.1	43687	ENSG00000180644	PRF1	perforin 1	0.9375	0.942029	0.85	1	1	0.6	0.740741	0.933333	0.952381	0.970588	0.666667
chr1_206784001	chr1	206784001	206784500	500	*	0.000759779	0.00924136	18.8305	Intron (ENST00000662320.1/29949, intron 1 of 2)	1	206768417	206774541	6125	2	3586	ENST00000664374.1	-9460	ENSG00000136634	IL10	interleukin 10	0.257576	0.381443	0.22449	0.177419	0.5	0.142857	0.253731	0.241667	0.387097	0.468354	0.0909091
chr22_30262501	chr22	30262501	30263000	500	*	0.0161978	0.0431011	-20.2933	Promoter (2-3kb)	22	30263868	30265818	1951	2	5008	ENST00000403389.1	2818	ENSG00000099985	OSM	oncostatin M	0.397059	0.6	0.574468	0.666667	0.605263	0.764706	0.492958	0.606061	0.690476	0.767123	0.357143
chr1_206769001	chr1	206769001	206769500	500	*	0.00347324	0.0142876	17.9151	Promoter (1-2kb)	1	206767602	206770575	2974	2	3586	ENST00000640756.1	1075	ENSG00000136634	IL10	interleukin 10	0.148148	0	0.208333	0.177419	0.0526316	0.272727	0.296296	0.461538	0.233333	0.137931	0.2
chr16_3064501	chr16	3064501	3065000	500	*	8.11547e-07	1.62283e-05	15.6288	Promoter (<=1kb)	16	3065297	3069667	4371	1	9235	ENST00000325568.9	-297	ENSG00000008517	IL32	interleukin 32	0.64	0.25	0.682759	0.761628	0.693694	0.733728	0.824074	0.708661	0.528497	0.619497	0.6
chr4_122670001	chr4	122670001	122670500	500	*	1.80717e-08	4.85215e-07	-18.661	Intron (ENST00000417927.1/100996941, intron 10 of 10)	4	122610108	122621066	10959	2	59067	ENST00000648588.1	-48935	ENSG00000138684	IL21	interleukin 21	0.785047	0.833333	0.938596	0.916667	0.972477	0.980769	0.907143	0.943089	0.906404	0.824219	0.923077
chr10_70563501	chr10	70563501	70564000	500	*	0.00343346	0.0106919	-16.1865	Intron (ENST00000263563.7/27143, intron 18 of 19)	10	70597348	70602687	5340	2	5551	ENST00000638674.1	38687	ENSG00000180644	PRF1	perforin 1	0.619048	0.642857	0.853659	0.783505	0.797619	0.892473	0.789474	0.78125	0.720721	0.792308	0.842105
chr1_206790501	chr1	206790501	206791000	500	*	1.14254e-05	0.000109609	-24.2424	Intron (ENST00000662320.1/29949, intron 1 of 2)	1	206768417	206774541	6125	2	3586	ENST00000664374.1	-15960	ENSG00000136634	IL10	interleukin 10	0.562092	0.688889	0.775	0.755102	0.9375	0.977273	0.763636	0.914894	0.793478	0.878049	0.888889
chr22_30268001	chr22	30268001	30268500	500	*	0.00585059	0.0212128	-17.8569	Promoter (1-2kb)	22	30262829	30266851	4023	2	5008	ENST00000215781.3	-1150	ENSG00000099985	OSM	oncostatin M	0.8	1	0.694915	0.55	0.4	0.392857	0.404762	0.474576	0.702381	0.508772	0.851852
chr5_55119001	chr5	55119001	55119500	500	*	0.000382693	0.0021482	15.8163	Intron (ENST00000381375.7/166979, intron 11 of 11)	5	55102646	55110252	7607	1	3001	ENST00000274306.7	16355	ENSG00000145649	GZMA	granzyme A	0.910959	0.9	0.772727	0.826087	0.925	0.727273	0.782609	0.806452	0.744186	0.708333	1
chr15_81306501	chr15	81306501	81307000	500	*	0.000606679	0.00274887	19.1964	Promoter (<=1kb)	15	81305746	81306526	781	1	3603	ENST00000559953.1	755	ENSG00000172349	IL16	interleukin 16	0.718954	0.964912	0.53125	0.694444	1	0.714286	0.666667	0.55	0.863014	0.893939	0.933333
chr15_81193501	chr15	81193501	81194000	500	*	0.000426013	0.00207579	19.5046	Promoter (2-3kb)	15	81196878	81292917	96040	1	3603	ENST00000559383.5	-2878	ENSG00000172349	IL16	interleukin 16	0.855172	0.8	0.836364	0.882883	0.811594	0.769231	0.837838	0.5	0.798246	0.809091	0.777778
chr22_30268501	chr22	30268501	30269000	500	*	0.000534506	0.0221067	-15.7421	Promoter (1-2kb)	22	30262829	30266851	4023	2	5008	ENST00000215781.3	-1650	ENSG00000099985	OSM	oncostatin M	0.728814	0.791667	0.813953	0.760684	0.756098	0.642857	0.75	0.586957	0.857143	0.827338	0.848101

## Sheet: CD8 CD69+_Cytokine
dmrids	seqnames	start	end	width	strand	pvalue	qvalue	V5	annotation	geneChr	geneStart	geneEnd	geneLength	geneStrand	geneId	transcriptId	distanceToTSS	ENSEMBL	SYMBOL	GENENAME	Hf08_BmTM8_SP1	Hf28_BmTM8_SP1	Hf16_SpTM8_SP1	Hf17_SpTM8_SP1	Hf23_LuTM8_SP1	Hf24_LuTM8_SP1	Hf18_InTM8_SP1	Hf27_InTM8_SP1	Hf14_SkTM8_SP1	Hf15_SkTM8_SP1	Hf20_SkTM8_SP1
chr22_30265001	chr22	30265001	30265500	500	*	8.09006e-06	0.00015072	15.1001	Promoter (<=1kb)	22	30263868	30265818	1951	2	5008	ENST00000403389.1	318	ENSG00000099985	OSM	oncostatin M	0.827273	0.930693	0.825	0.816024	0.592233	0.818182	0.858268	0.835664	0.747967	0.705882	0.642857
chr1_206784001	chr1	206784001	206784500	500	*	0.00849867	0.0291702	16.4751	Intron (ENST00000662320.1/29949, intron 1 of 2)	1	206768417	206774541	6125	2	3586	ENST00000664374.1	-9460	ENSG00000136634	IL10	interleukin 10	0.507576	0.617647	0.550388	0.333333	0.291667	0.428571	0.574468	0.512605	0.40625	0.296296	0.4
chr19_55372001	chr19	55372001	55372500	500	*	0.0012919	0.0120738	21.0407	Promoter (1-2kb)	19	55365559	55370463	4905	2	3589	ENST00000590625.5	-1538	ENSG00000095752	IL11	interleukin 11	0.575758	0.827586	0.656934	0.681034	0.608696	0.555556	0.766667	0.77027	0.577778	0.478261	0.588235
chr10_70549501	chr10	70549501	70550000	500	*	2.52928e-05	0.000306748	29.5667	Intron (ENST00000263563.7/27143, intron 18 of 19)	10	70597348	70602687	5340	2	5551	ENST00000638674.1	52687	ENSG00000180644	PRF1	perforin 1	0.759259	0.924528	0.540323	0.515385	0.521739	0.6	0.6875	0.767857	0.738462	0.526316	0.644444
chr15_81200501	chr15	81200501	81201000	500	*	0.00649276	0.0383632	17.9494	Intron (ENST00000560241.5/3603, intron 1 of 12)	15	81196879	81314058	117180	1	3603	ENST00000394660.6	3622	ENSG00000172349	IL16	interleukin 16	0.588235	0.590909	0.557377	0.59375	0.294118	0.4	0.707317	0.7125	0.634146	0.409091	0.636364
chr5_132060001	chr5	132060001	132060500	500	*	5.6348e-10	1.64186e-08	20.6513	Promoter (<=1kb)	5	132060655	132063204	2550	1	3562	ENST00000296870.3	-155	ENSG00000164399	IL3	interleukin 3	0.977401	0.916667	0.75	0.776471	0.866667	0.666667	1	0.954545	0.928571	1	0.666667
chr10_70559501	chr10	70559501	70560000	500	*	0.000844505	0.00511924	19.9548	Intron (ENST00000263563.7/27143, intron 18 of 19)	10	70597348	70602687	5340	2	5551	ENST00000638674.1	42687	ENSG00000180644	PRF1	perforin 1	0.401961	0.473684	0.293194	0.232877	0.246914	0.138889	0.209302	0.40566	0.38	0.488372	0.190476
chr12_122173001	chr12	122173001	122173500	500	*	0.000129664	0.00116569	21.8438	Promoter (<=1kb)	12	122172029	122174221	2193	2	386653	ENST00000377035.2	721	ENSG00000204671	IL31	interleukin 31	0.90625	0.875	0.834356	0.763314	0.66	0.72	0.921569	0.804082	0.831461	0.909091	0.75
chr5_132659501	chr5	132659501	132660000	500	*	4.06421e-07	1.9343e-05	18	Promoter (1-2kb)	5	132658173	132661110	2938	1	3596	ENST00000304506.7	1328	ENSG00000169194	IL13	interleukin 13	0.849057	1	0.927778	0.865385	0.416667	0.974359	0.923077	0.966102	0.666667	0.941176	0.857143
chr5_132526501	chr5	132526501	132527000	500	*	0.001397	0.00756244	18.0723	Intron (ENST00000638452.2/10111, intron 3 of 26)	5	132541445	132543522	2078	2	3567	ENST00000231454.6	16522	ENSG00000113525	IL5	interleukin 5	0.358362	0.589744	0.361702	0.444444	0.20339	0.208333	0.344086	0.387665	0.375	0.472973	0.490909
chr19_55366501	chr19	55366501	55367000	500	*	2.84728e-05	0.000424993	-15.1356	Promoter (2-3kb)	19	55368282	55369241	960	2	3589	ENST00000587093.1	2241	ENSG00000095752	IL11	interleukin 11	0.808333	0.857143	0.940476	0.971154	0.74359	0.857143	0.892473	0.903553	0.984615	0.977273	0.909091
chr12_122174001	chr12	122174001	122174500	500	*	0.00209305	0.012427	16.7583	Promoter (<=1kb)	12	122172029	122174221	2193	2	386653	ENST00000377035.2	0	ENSG00000204671	IL31	interleukin 31	0.824561	0.75	0.890909	0.801802	0.638889	0.777778	0.813953	0.883041	0.577778	0.742857	0.627907
chr5_132073501	chr5	132073501	132074000	500	*	9.18001e-16	2.78671e-13	36.0264	Promoter (<=1kb)	5	132073789	132076170	2382	1	1437	ENST00000296871.4	0	ENSG00000164400	CSF2	colony stimulating factor 2	0.443038	0.30303	0.668896	0.594937	0.190476	0.326923	0.37037	0.5	0.0588235	0.115385	0.272727
chr12_122174501	chr12	122174501	122175000	500	*	0.00038334	0.00340398	17.7736	Promoter (<=1kb)	12	122172029	122174221	2193	2	386653	ENST00000377035.2	-280	ENSG00000204671	IL31	interleukin 31	0.816327	0.875	0.912281	0.871711	0.810526	0.804124	0.942857	0.863874	0.603175	0.661017	0.716418
chr5_132658001	chr5	132658001	132658500	500	*	6.47597e-10	6.79507e-08	21.5632	Promoter (<=1kb)	5	132658173	132660328	2156	1	3596	ENST00000617259.2	0	ENSG00000169194	IL13	interleukin 13	0.836207	0.888889	0.911877	0.949749	0.789474	0.915493	1	0.900369	0.540541	0.890909	0.719298
chr5_132075001	chr5	132075001	132075500	500	*	0.00116076	0.0114322	18.3422	Promoter (1-2kb)	5	132073789	132076170	2382	1	1437	ENST00000296871.4	1212	ENSG00000164400	CSF2	colony stimulating factor 2	0.875	0.8	0.854651	0.790476	0.641026	0.742857	0.969697	0.846774	0.666667	0.707317	0.680851
chr1_206784501	chr1	206784501	206785000	500	*	3.58772e-12	3.83521e-10	19.9684	Intron (ENST00000662320.1/29949, intron 1 of 2)	1	206768417	206774541	6125	2	3586	ENST00000664374.1	-9960	ENSG00000136634	IL10	interleukin 10	0.269592	0.127273	0.158192	0.0533333	0.0833333	0.137931	0.226804	0.135659	0.038835	0.0547945	0.057971
chr16_3064501	chr16	3064501	3065000	500	*	0.0112246	0.0423603	17.1274	Promoter (<=1kb)	16	3065297	3069667	4371	1	9235	ENST00000325568.9	-297	ENSG00000008517	IL32	interleukin 32	0.704918	0.692308	0.665083	0.555195	0.734848	0.7	0.737374	0.740484	0.410526	0.65625	0.6875
chr10_70542001	chr10	70542001	70542500	500	*	0.000819561	0.00296459	-21.7166	Intron (ENST00000263563.7/27143, intron 17 of 19)	10	70597348	70602687	5340	2	5551	ENST00000638674.1	60187	ENSG00000180644	PRF1	perforin 1	0.536585	0.733333	0.798246	0.75	0.66087	0.73494	0.806452	0.806452	0.775281	0.565217	0.682927
chr10_70563501	chr10	70563501	70564000	500	*	3.20206e-05	0.000373076	-17.2054	Intron (ENST00000263563.7/27143, intron 18 of 19)	10	70597348	70602687	5340	2	5551	ENST00000638674.1	38687	ENSG00000180644	PRF1	perforin 1	0.696809	0.657143	0.826271	0.857143	0.853448	0.878788	0.786667	0.766169	0.8	0.695652	0.833333
chr10_70603501	chr10	70603501	70604000	500	*	2.45549e-10	2.03993e-08	38.6147	Promoter (<=1kb)	10	70597348	70602759	5412	2	5551	ENST00000373209.2	-742	ENSG00000180644	PRF1	perforin 1	0.0625	0.2	0.261194	0.19708	0.314286	0.3	0.676923	0.696682	0.654762	0.25	0.555556
chr10_70601501	chr10	70601501	70602000	500	*	0.000807485	0.0222593	15.8089	Promoter (<=1kb)	10	70597348	70602687	5340	2	5551	ENST00000638674.1	687	ENSG00000180644	PRF1	perforin 1	0	0.35	0.258929	0.185185	0.181818	0.2	0.428571	0.305556	0.351852	0.370968	0.433333
chr1_206769001	chr1	206769001	206769500	500	*	2.97755e-05	0.00205715	15.9621	Promoter (1-2kb)	1	206767602	206770575	2974	2	3586	ENST00000640756.1	1075	ENSG00000136634	IL10	interleukin 10	0	0	0.0843373	0.0294118	0.0740741	0.0434783	0.2	0.075	0.163265	0.133333	0.342105
chr22_30262501	chr22	30262501	30263000	500	*	0.00475157	0.0190306	-22.6288	Promoter (2-3kb)	22	30263868	30265818	1951	2	5008	ENST00000403389.1	2818	ENSG00000099985	OSM	oncostatin M	0.341772	0.604651	0.5	0.541667	0.53125	0.833333	0.488889	0.552632	0.5	0.574074	0.583333
chr10_70599501	chr10	70599501	70600000	500	*	0.000784639	0.0156603	15.6972	Promoter (2-3kb)	10	70597348	70602687	5340	2	5551	ENST00000638674.1	2687	ENSG00000180644	PRF1	perforin 1	0.641791	0.958333	0.708738	0.709251	0.844828	0.897436	0.834862	0.796034	0.873418	0.818182	0.878049
chr1_206790501	chr1	206790501	206791000	500	*	5.01061e-05	0.000932757	-17.5808	Intron (ENST00000662320.1/29949, intron 1 of 2)	1	206768417	206774541	6125	2	3586	ENST00000664374.1	-15960	ENSG00000136634	IL10	interleukin 10	0.882353	0.858586	0.815217	0.916667	0.981481	0.9375	0.842857	0.779412	0.883721	0.953488	1

## Sheet: CD4 CD69+_chemokine
dmrids	seqnames	start	end	width	strand	pvalue	qvalue	V5	annotation	geneChr	geneStart	geneEnd	geneLength	geneStrand	geneId	transcriptId	distanceToTSS	ENSEMBL	SYMBOL	GENENAME	Hf08_BmTM4_SP1	Hf28_BmTM4_SP1	Hf16_SpTM4_SP1	Hf17_SpTM4_SP1	Hf23_LuTM4_SP1	Hf24_LuTM4_SP1	Hf18_InTM4_SP1	Hf27_InTM4_SP1	Hf14_SkTM4_SP1	Hf15_SkTM4_SP1	Hf20_SkTM4_SP1	Hf08_BlTM4_Ct	Hf14_BlTM4_Ct	Hf15_BlTM4_Ct	Hf18_BlTM4_Ct	Hf19_BlTM4_Ct	Hf20_BlTM4_Ct	Hf28_BlTM4_Ct
chr17_35985501	chr17	35985501	35986000	500	*	0.00110539	0.00563151	21.4664	Promoter (<=1kb)	17	35983659	35986649	2991	2	6358	ENST00000622526.1	649	ENSG00000276409	CCL14	C-C motif chemokine ligand 14	0.926829	0.875	0.72973	0.734513	0.741379	0.675325	0.813559	0.826087	0.651685	0.632479	0.557692	0.717172	0.78125	0.783019	0.789474	0.789474	0.868852	0.659091
chr16_57411001	chr16	57411001	57411500	500	*	0.0180958	0.0489145	19.4799	Promoter (2-3kb)	16	57413869	57416062	2194	1	6361	ENST00000616880.1	-2369	ENSG00000102970	CCL17	C-C motif chemokine ligand 17	0.888889	1	0.55814	0.518072	0.369231	0.466667	0.647059	0.535714	0.516667	0.320312	0.32	0.789474	0.625	0.566667	0.717391	0.606061	0.563636	0.5
chr10_44387001	chr10	44387001	44387500	500	*	3.11243e-07	5.89356e-06	27.5287	Promoter (<=1kb)	10	44378557	44386493	7937	2	6387	ENST00000496375.1	-508	ENSG00000107562	CXCL12	C-X-C motif chemokine ligand 12	0.697917	0.877551	0.5625	0.705036	0.459459	0.521739	0.72549	0.790055	0.616352	0.614634	0.702703	0.841379	0.584071	0.569767	0.82716	0.358025	0.553191	0.703704
chr7_75814501	chr7	75814501	75815000	500	*	0.000289469	0.00241682	15.0758	Promoter (<=1kb)	7	75810825	75813806	2982	2	6369	ENST00000222902.7	-695	ENSG00000106178	CCL24	C-C motif chemokine ligand 24	0.75188	0.86	0.747899	0.741573	0.647727	0.75	0.79798	0.868571	0.715328	0.747059	0.743243	0.769231	0.741259	0.76	0.796748	0.77381	0.689655	0.944954
chr16_57411501	chr16	57411501	57412000	500	*	0.000560418	0.00292471	20.6842	Promoter (1-2kb)	16	57413869	57416062	2194	1	6361	ENST00000616880.1	-1869	ENSG00000102970	CCL17	C-C motif chemokine ligand 17	0.763636	0.863636	0.810811	0.850679	0.728571	0.769231	0.736111	0.890909	0.540816	0.597122	0.64	0.646667	0.808824	0.73913	0.825806	0.756098	0.866667	0.333333
chr4_77587501	chr4	77587501	77588000	500	*	1.15493e-06	1.61858e-05	-21.2496	Intron (ENST00000286758.4/10563, intron 1 of 4)	4	77605832	77610922	5091	1	10563	ENST00000506590.1	-17832	ENSG00000156234	CXCL13	C-X-C motif chemokine ligand 13	0.530973	0.641509	0.875	0.631579	0.538462	0.5	0.78626	0.774038	0.42623	0.299401	0.291667	0.660287	0.641304	0.691781	0.763441	0.854167	0.804878	0.724138
chr19_42440501	chr19	42440501	42441000	500	*	0.00976091	0.0310462	15.6648	Promoter (1-2kb)	19	42428533	42442852	14320	2	284340	ENST00000341918.4	1852	ENSG00000189377	CXCL17	C-X-C motif chemokine ligand 17	0.639241	0.759259	0.608696	0.691176	0.571429	0.725	0.472727	0.915493	0.529412	0.591549	0.619048	0.716216	0.581818	0.685185	0.714286	0.7	0.758621	0.888889
chr17_4734001	chr17	4734001	4734500	500	*	0.00335724	0.0252746	21	Promoter (1-2kb)	17	4733575	4736380	2806	2	58191	ENST00000576153.5	1880	ENSG00000161921	CXCL16	C-X-C motif chemokine ligand 16	0.638095	0.666667	0.584906	0.595745	0.645161	0.923077	0.72	0.725	0.630769	0.626866	0.818182	0.700935	0.816901	0.591549	0.824324	0.764706	0.736842	0.529412
chr17_36106501	chr17	36106501	36107000	500	*	1.50101e-05	0.000220589	17.1216	Promoter (2-3kb)	17	36103827	36105614	1788	1	6351	ENST00000615863.2	2674	ENSG00000275302	CCL4	C-C motif chemokine ligand 4	0.855556	0.928571	0.783333	0.815534	0.944444	0.659091	0.857143	0.988166	1	0.753425	0.84	0.896552	0.886076	0.754098	0.90411	0.757576	0.878049	0.910448
chr5_135572501	chr5	135572501	135573000	500	*	0.0129735	0.0295153	-19.3694	Intron (ENST00000509372.1/153328, intron 1 of 3)	5	135570679	135578991	8313	2	9547	ENST00000512158.6	5991	ENSG00000145824	CXCL14	C-X-C motif chemokine ligand 14	0.223881	0.7	0.366667	0.585714	0.36	0.25	0.275862	0.688889	0.625	0.447368	0.565217	0.264706	0.4375	0.610169	0.545455	0.628571	0.652174	0
chr17_35875501	chr17	35875501	35876000	500	*	0.00184201	0.0101909	24.2793	Exon (ENST00000651122.1/6352, exon 3 of 4)	17	35871491	35880360	8870	2	6352	ENST00000605140.6	4360	ENSG00000271503	CCL5	C-C motif chemokine ligand 5	0.0670391	0.287671	0.393443	0.377049	0.25	0.266667	0.391304	0.541353	0.419355	0.295775	0.366667	0.169014	0.372549	0.134328	0.292683	0.578947	0.444444	0.444444
chr5_135588001	chr5	135588001	135588500	500	*	0.000409069	0.00317683	17.975	Intron (ENST00000509372.1/153328, intron 1 of 3)	5	135570683	135579279	8597	2	9547	ENST00000337225.5	-8722	ENSG00000145824	CXCL14	C-X-C motif chemokine ligand 14	0.777778	0.473684	0.771084	0.805654	0.635294	0.558824	0.783133	0.761194	0.753846	0.611307	0.645833	0.726115	0.831081	0.713376	0.635417	0.756098	0.717647	1
chr7_75815001	chr7	75815001	75815500	500	*	0.0033189	0.0250766	-16.8914	Promoter (1-2kb)	7	75810825	75813806	2982	2	6369	ENST00000222902.7	-1195	ENSG00000106178	CCL24	C-C motif chemokine ligand 24	0.916667	0.6	0.97561	0.910714	0.68	0.851852	0.904762	0.864407	0.813559	0.866667	0.846154	0.833333	0.887755	0.85	0.873239	0.888889	0.772727	1
chr19_8052501	chr19	8052501	8053000	500	*	0.00205841	0.011099	27.1906	Promoter (<=1kb)	19	8052767	8062622	9856	1	6370	ENST00000253451.8	0	ENSG00000131142	CCL25	C-C motif chemokine ligand 25	0.754237	0.142857	0.538462	0.681818	0.48	0.619048	0.784314	0.928571	0.636364	0.578947	0.3	0.766667	0.588235	0.649351	0.810345	0.578947	0.666667	0.3
chr4_73998001	chr4	73998001	73998500	500	*	1.81808e-05	0.000497565	17.4394	Promoter (<=1kb)	4	73995642	73998677	3036	2	6374	ENST00000296027.5	177	ENSG00000163735	CXCL5	C-X-C motif chemokine ligand 5	0.321429	0.166667	0.193878	0.174603	0.212766	0.166667	0.440476	0.315152	0.310811	0.30137	0.32	0.142857	0.226415	0.298611	0.27381	0.263158	0.0769231	0.517007
chr16_57381001	chr16	57381001	57381500	500	*	0.000441134	0.00337413	-25.5102	Intron (ENST00000563383.1/6376, intron 2 of 2)	16	57376972	57385042	8071	1	6376	ENST00000565912.1	4029	ENSG00000006210	CX3CL1	C-X3-C motif chemokine ligand 1	0.6875	0.5	0.576923	0.688312	0.773585	0.733333	0.777778	0.416667	0.646154	0.747126	0.606061	0.651163	0.745098	0.792208	0.770492	0.763158	0.72973	0.5
chr9_34718001	chr9	34718001	34718500	500	*	0.000465373	0.00351965	-22.8846	Intron (ENST00000664167.1/ENST00000664167.1, intron 1 of 1)	9	34709005	34710136	1132	2	6366	ENST00000259607.7	-7865	ENSG00000137077	CCL21	C-C motif chemokine ligand 21	0.882353	0.8	0.842105	0.89899	0.904762	0.886364	0.586207	0.693333	0.891566	0.8875	0.909091	0.925	0.884615	0.906977	0.897059	1	0.933333	0.925926
chr19_8050001	chr19	8050001	8050500	500	*	7.19852e-09	2.14627e-07	-17.6275	Promoter (2-3kb)	19	8052767	8062622	9856	1	6370	ENST00000253451.8	-2267	ENSG00000131142	CCL25	C-C motif chemokine ligand 25	0.133106	0.333333	0.252252	0.260437	0.307116	0.340336	0.0984127	0.110092	0.234257	0.265464	0.329787	0.183775	0.2375	0.24507	0.0955056	0.178218	0.185965	0.378378
chr17_36195501	chr17	36195501	36196000	500	*	8.3971e-07	1.24049e-05	-30.2458	Promoter (<=1kb)	17	36194996	36196457	1462	2	6348	ENST00000616702.1	457	ENSG00000277632	CCL3	C-C motif chemokine ligand 3	0.517857	0.5	0.858824	0.870968	0.865385	0.780488	0.83908	0.80663	0.765432	0.787611	0.785714	0.707692	0.821053	0.676923	0.876404	0.777778	0.746269	0.657895
chr10_44386001	chr10	44386001	44386500	500	*	2.0999e-06	3.086e-05	-15.2227	Promoter (<=1kb)	10	44378557	44386493	7937	2	6387	ENST00000496375.1	0	ENSG00000107562	CXCL12	C-X-C motif chemokine ligand 12	0.219858	0.21875	0.267327	0.297806	0.478927	0.283912	0.23053	0.281145	0.294944	0.294118	0.337209	0.269307	0.285383	0.294372	0.268698	0.258333	0.244147	0.20339
chr17_4735001	chr17	4735001	4735500	500	*	6.2518e-07	1.07869e-05	-17.3523	Promoter (<=1kb)	17	4733575	4736380	2806	2	58191	ENST00000576153.5	880	ENSG00000161921	CXCL16	C-X-C motif chemokine ligand 16	0.77439	0.895833	0.973333	0.931429	0.966667	0.978261	0.980392	0.895833	0.954545	0.940678	0.931034	0.886486	0.936937	0.906977	0.941176	1	0.918919	0.933333
chr9_34703501	chr9	34703501	34704000	500	*	0.00054461	0.00252112	-15.3915	Intron (ENST00000664167.1/ENST00000664167.1, intron 1 of 1)	9	34709275	34710069	795	2	6366	ENST00000378792.1	6069	ENSG00000137077	CCL21	C-C motif chemokine ligand 21	0.673469	0.956522	0.901235	0.942308	0.934783	0.943396	0.894737	0.869159	0.939759	0.88764	0.863636	0.839196	0.82906	0.801887	0.879518	0.772727	0.942857	1
chr16_57416001	chr16	57416001	57416500	500	*	0.000291831	0.00193633	-15.4224	Promoter (2-3kb)	16	57413869	57416062	2194	1	6361	ENST00000616880.1	2132	ENSG00000102970	CCL17	C-C motif chemokine ligand 17	0.654321	0.8	0.845865	0.857143	0.864583	0.841346	0.8	0.792035	0.850909	0.817365	0.8125	0.693798	0.891525	0.793522	0.806691	0.874074	0.914573	0.866667

## Sheet: CD8 CD69+_chemokine
dmrids	seqnames	start	end	width	strand	pvalue	qvalue	V5	annotation	geneChr	geneStart	geneEnd	geneLength	geneStrand	geneId	transcriptId	distanceToTSS	ENSEMBL	SYMBOL	GENENAME	Hf08_BmTM8_SP1	Hf28_BmTM8_SP1	Hf16_SpTM8_SP1	Hf17_SpTM8_SP1	Hf23_LuTM8_SP1	Hf24_LuTM8_SP1	Hf18_InTM8_SP1	Hf27_InTM8_SP1	Hf14_SkTM8_SP1	Hf15_SkTM8_SP1	Hf20_SkTM8_SP1	Hf08_BlTM8_Ct	Hf14_BlTM8_Ct	Hf15_BlTM8_Ct	Hf18_BlTM8_Ct	Hf19_BlTM8_Ct	Hf20_BlTM8_Ct	Hf28_BlTM8_Ct
chr10_44382501	chr10	44382501	44383000	500	*	0.00108079	0.00756447	17.8783	Promoter (2-3kb)	10	44375867	44385043	9177	2	6387	ENST00000374426.6	2043	ENSG00000107562	CXCL12	C-X-C motif chemokine ligand 12	0.859504	0.727273	0.819444	0.76	0.827586	1	0.673913	0.876923	0.590909	0.666667	0.823529	0.586207	0.555556	0.661017	0.789474	0.806452	0.73913	0.8
chr7_75790501	chr7	75790501	75791000	500	*	0.00414795	0.0108856	-15.4189	Promoter (<=1kb)	7	75769533	75789896	20364	2	10344	ENST00000394905.2	-605	ENSG00000006606	CCL26	C-C motif chemokine ligand 26	0.814815	0.52381	0.78125	0.818182	0.526316	1	0.866667	0.953488	0.72	0.733333	0.8	0.677419	0.666667	0.771429	0.9	0.857143	0.6875	0.782609
chr10_44387001	chr10	44387001	44387500	500	*	1.07698e-10	6.41722e-09	28.6899	Promoter (<=1kb)	10	44378557	44386493	7937	2	6387	ENST00000496375.1	-508	ENSG00000107562	CXCL12	C-X-C motif chemokine ligand 12	0.805687	0.759036	0.579487	0.630137	0.355769	0.716216	0.666667	0.801242	0.666667	0.730159	0.581395	0.768595	0.639456	0.593496	0.88	0.438095	0.443396	0.849315
chr7_75791001	chr7	75791001	75791500	500	*	0.000147241	0.000726125	-17.1971	Promoter (1-2kb)	7	75769533	75789896	20364	2	10344	ENST00000394905.2	-1105	ENSG00000006606	CCL26	C-C motif chemokine ligand 26	0.692308	0.8	0.87395	0.584615	0.67033	0.676471	0.894737	0.872832	0.791667	0.625	0.722222	0.744681	0.741379	0.786517	0.842105	0.723684	0.739726	0.578947
chr7_75811501	chr7	75811501	75812000	500	*	0.00214557	0.03242	-16.073	Promoter (1-2kb)	7	75810825	75813806	2982	2	6369	ENST00000222902.7	1806	ENSG00000106178	CCL24	C-C motif chemokine ligand 24	0.557522	0.869565	0.685535	0.694656	0.541667	0.510204	0.672414	0.648649	0.756098	0.693548	0.567568	0.738255	0.626374	0.589286	0.654545	0.434783	0.647059	0.53125
chr4_73998501	chr4	73998501	73999000	500	*	6.26177e-07	6.85648e-06	16.1595	Promoter (<=1kb)	4	73995642	73998677	3036	2	6374	ENST00000296027.5	0	ENSG00000163735	CXCL5	C-X-C motif chemokine ligand 5	0.341667	0.357143	0.17801	0.184615	0.241026	0.174419	0.302752	0.147757	0.176101	0.310345	0.236559	0.210938	0.186441	0.210332	0.21118	0.10596	0.194444	0.380952
chr5_135578501	chr5	135578501	135579000	500	*	9.2655e-14	4.54387e-12	19.8645	Promoter (<=1kb)	5	135570679	135578991	8313	2	9547	ENST00000512158.6	0	ENSG00000145824	CXCL14	C-X-C motif chemokine ligand 14	0.264151	0.428571	0.0747508	0.166948	0.201493	0.218391	0.0815451	0.0658915	0.0717131	0.12381	0.0760456	0.103175	0.14664	0.142857	0.131274	0.115502	0.157718	0.142857
chr17_35976001	chr17	35976001	35976500	500	*	0.00194385	0.0162948	16.1184	Promoter (1-2kb)	17	35976493	35978263	1771	2	6360	ENST00000613642.4	1763	ENSG00000275152	CCL16	C-C motif chemokine ligand 16	0.475	0.469697	0.222222	0.285714	0.375	0.428571	0.357143	0.384106	0.338462	0.0961538	0.0833333	0.298851	0.333333	0.348485	0.290909	0.5	0.5	0.29
chr4_77587501	chr4	77587501	77588000	500	*	8.60033e-07	1.79033e-05	19.7629	Intron (ENST00000286758.4/10563, intron 1 of 4)	4	77605832	77610922	5091	1	10563	ENST00000506590.1	-17832	ENSG00000156234	CXCL13	C-X-C motif chemokine ligand 13	0.862416	0.809524	0.810345	0.830986	0.704225	0.602564	0.795455	0.788945	0.626168	0.468085	0.633333	0.586957	0.846847	0.546667	0.333333	0.957447	0.848485	0.696721
chr5_135588001	chr5	135588001	135588500	500	*	0.0025625	0.0120144	18.6973	Intron (ENST00000509372.1/153328, intron 1 of 3)	5	135570683	135579279	8597	2	9547	ENST00000337225.5	-8722	ENSG00000145824	CXCL14	C-X-C motif chemokine ligand 14	0.73913	0.761905	0.730942	0.574219	0.567901	0.548387	0.670886	0.689781	0.698113	0.424242	0.571429	0.741071	0.666667	0.687898	0.597701	0.564103	0.779661	0.731707
chr17_36195501	chr17	36195501	36196000	500	*	0.00132405	0.0308668	15.1152	Promoter (<=1kb)	17	36194996	36196457	1462	2	6348	ENST00000616702.1	457	ENSG00000277632	CCL3	C-C motif chemokine ligand 3	0.352941	0.7	0.565401	0.368421	0.723404	0.651163	0.660377	0.668394	0.680556	0.636364	0.69697	0.46988	0.692308	0.694444	0.568182	0.415094	0.4	0.657143
chr16_57416501	chr16	57416501	57417000	500	*	1.26849e-23	2.42706e-21	-39.7405	Promoter (2-3kb)	16	57413869	57416062	2194	1	6361	ENST00000616880.1	2632	ENSG00000102970	CCL17	C-C motif chemokine ligand 17	0.0409836	0.0689655	0.140351	0.0912548	0.309091	0.44898	0.289157	0.475369	0.255319	0.1	0.294118	0.113636	0.144231	0.22	0.214286	0.203704	0.0571429	0.192308
chr17_36192001	chr17	36192001	36192500	500	*	0.0006918	0.00258308	-24.8941	Intron (ENST00000618848.1/ENST00000618848.1, intron 1 of 1)	17	36194996	36196457	1462	2	6348	ENST00000616702.1	3957	ENSG00000277632	CCL3	C-C motif chemokine ligand 3	0.422018	0.714286	0.470588	0.5	0.875	1	0.723404	0.666667	0.625	0.444444	0.678571	0.538462	0.1875	0.307692	0.557377	0.666667	0.190476	0.153846
chr7_75784001	chr7	75784001	75784500	500	*	0.00195508	0.0059721	-15.0838	Intron (ENST00000394905.2/10344, intron 1 of 3)	7	75769533	75789896	20364	2	10344	ENST00000394905.2	5396	ENSG00000006606	CCL26	C-C motif chemokine ligand 26	0.61157	0.62069	0.844444	0.653061	0.833333	0.791667	0.738095	0.773723	0.808989	0.733333	0.655172	0.752	0.703704	0.833333	0.682927	0.826087	0.809524	0.611111
chr4_77412501	chr4	77412501	77413000	500	*	4.91989e-05	0.000353468	-21.3295	Intron (ENST00000497512.5/901, intron 10 of 11)	4	77511753	77611834	100082	1	10563	ENST00000286758.4	-98753	ENSG00000156234	CXCL13	C-X-C motif chemokine ligand 13	0.457447	0.65	0.682692	0.835616	0.75	0.758621	0.828571	0.844156	0.628571	0.425532	0.533333	0.570248	0.641304	0.583333	0.8	0.705882	0.692308	0.561644
chr16_57416001	chr16	57416001	57416500	500	*	7.78411e-14	3.86514e-12	-23.1988	Promoter (2-3kb)	16	57413869	57416062	2194	1	6361	ENST00000616880.1	2132	ENSG00000102970	CCL17	C-C motif chemokine ligand 17	0.6	0.781818	0.825123	0.799517	0.798995	0.769231	0.832215	0.890226	0.823899	0.75	0.8	0.743842	0.821429	0.81685	0.798701	0.848958	0.838323	0.758621
chr17_35985501	chr17	35985501	35986000	500	*	1.54759e-06	1.50649e-05	-20.4206	Promoter (<=1kb)	17	35983659	35986649	2991	2	6358	ENST00000622526.1	649	ENSG00000276409	CCL14	C-C motif chemokine ligand 14	0.65	0.863636	0.920245	0.935185	0.84	0.857143	0.87234	0.904605	0.948052	0.790698	0.787234	0.759036	0.817073	0.835616	0.898305	0.84127	0.842105	0.75
chr16_57358001	chr16	57358001	57358500	500	*	0.00121696	0.00680485	-20.176	Promoter (<=1kb)	16	57358783	57366189	7407	1	6367	ENST00000219235.5	-283	ENSG00000102962	CCL22	C-C motif chemokine ligand 22	0.6	0.766667	0.813187	0.775	0.909091	0.775	0.53125	0.53125	0.842105	0.652174	0.576923	0.540541	0.717391	0.888889	0.76	0.659574	0.763636	0.777778
chr4_73836501	chr4	73836501	73837000	500	*	4.55893e-05	0.00049905	-20.8781	Promoter (<=1kb)	4	73836640	73837406	767	1	6372	ENST00000515050.1	0	ENSG00000124875	CXCL6	C-X-C motif chemokine ligand 6	0.0963855	0.1	0.115248	0.249428	0.323232	0.283951	0.0634921	0.0977702	0.17341	0.0851064	0.215385	0.177215	0.144578	0.241667	0.166667	0.162362	0.187793	0
chr4_73998001	chr4	73998001	73998500	500	*	1.22537e-07	1.63926e-06	-21.3025	Promoter (<=1kb)	4	73995642	73998677	3036	2	6374	ENST00000296027.5	177	ENSG00000163735	CXCL5	C-X-C motif chemokine ligand 5	0.148936	0.346154	0.346154	0.516949	0.333333	0.55814	0.356436	0.462451	0.38	0.474359	0.388889	0.619718	0.285714	0.643836	0.508475	0.186047	0.382353	0.48366
chr19_8050001	chr19	8050001	8050500	500	*	2.90139e-08	9.44362e-07	-18.5795	Promoter (2-3kb)	19	8052767	8062622	9856	1	6370	ENST00000253451.8	-2267	ENSG00000131142	CCL25	C-C motif chemokine ligand 25	0.164557	0.25	0.293204	0.326214	0.272	0.611765	0.166667	0.216687	0.219595	0.38	0.221757	0.266881	0.224227	0.306905	0.149485	0.359375	0.200803	0.265306
chr16_57411501	chr16	57411501	57412000	500	*	0.000910258	0.00323256	-16.6019	Promoter (1-2kb)	16	57413869	57416062	2194	1	6361	ENST00000616880.1	-1869	ENSG00000102970	CCL17	C-C motif chemokine ligand 17	0.432692	0.642857	0.737143	0.738636	0.698413	0.567568	0.638298	0.680628	0.529412	0.733333	0.666667	0.674419	0.672727	0.65812	0.7125	0.55	0.618421	0.526316
chr16_57381001	chr16	57381001	57381500	500	*	0.00709822	0.0439818	-18.4907	Intron (ENST00000563383.1/6376, intron 2 of 2)	16	57376972	57385042	8071	1	6376	ENST00000565912.1	4029	ENSG00000006210	CX3CL1	C-X3-C motif chemokine ligand 1	0.561644	0.5625	0.718182	0.761905	0.763158	0.651163	0.756757	0.427083	0.636364	0.764706	0.56	0.431034	0.73913	0.723404	0.651163	0.678571	0.548387	0.458333
