# Supplementary material for: Methylomes of human CD4 and CD8 memory T lymphocytes reveal tissue-specific epigenetic signatures for maintenance and recall function
Source: Immun Inflamm. 2025 Oct 1;1(1):13. doi: 10.1007/s44466-025-00009-x (PMC12623507; doi:10.1007/s44466-025-00009-x)
Supplement: Supplementary file 3 — Supplementary Material 3: Tables S1-S10. [file 44466_2025_9_MOESM3_ESM.zip › Suppl_Table_4. Top 3000 genes associated with DMRs in tissue CD69+ and CD69- CD4 and CD8 Tm.xlsx]

## Sheet: CD4_CD69+_top3000 gene DMRs
dmrids	seqnames	start	end	width	strand	pvalue	qvalue	V5	annotation	geneChr	geneStart	geneEnd	geneLength	geneStrand	geneId	transcriptId	distanceToTSS	ENSEMBL	SYMBOL	GENENAME	Hf08_BmTM4_SP1	Hf28_BmTM4_SP1	Hf16_SpTM4_SP1	Hf17_SpTM4_SP1	Hf23_LuTM4_SP1	Hf24_LuTM4_SP1	Hf18_InTM4_SP1	Hf27_InTM4_SP1	Hf14_SkTM4_SP1	Hf15_SkTM4_SP1	Hf20_SkTM4_SP1	Hf08_BlTM4_Ct	Hf14_BlTM4_Ct	Hf15_BlTM4_Ct	Hf18_BlTM4_Ct	Hf19_BlTM4_Ct	Hf20_BlTM4_Ct	Hf28_BlTM4_Ct
chr20_62862001	chr20	62862001	62862500	500	*	6.96479e-150	9.84141e-145	-85.5888	Promoter (<=1kb)	20	62841005	62861822	20818	2	10732	ENST00000335351.8	-179	ENSG00000101190	TCFL5	transcription factor like 5	0	0	0.411411	0.360987	0.364162	0.264484	0.118056	0.905722	0.267974	0.419411	0.335664	0.020202	0.37574	0.395872	0.369231	0.252427	0.317829	0
chr17_18625001	chr17	18625001	18625500	500	*	1.14974e-23	5.12494e-21	-75.7468	Promoter (<=1kb)	17	18542155	18625447	83293	2	284047	ENST00000285176.13	0	ENSG00000154874	CCDC144BP	coiled-coil domain containing 144B, pseudogene	0.129032	0.2	0.592593	0.705263	0.533333	1	0.96	0.905882	0.3125	0.742857	0.95	0.5	0.615385	0.863014	0.452381	0.866667	0.95	0
chr12_630501	chr12	630501	631000	500	*	3.07933e-98	8.70231e-94	-73.9234	Promoter (<=1kb)	12	630858	645380	14523	1	100049716	ENST00000666212.1	0	ENSG00000177406	NINJ2-AS1	NINJ2 antisense RNA 1	0.144654	0.213333	0.254054	0.97136	0.00632911	0.480874	0.717791	0.971983	0.09	0.957816	0.242857	0.279621	0.155738	0.963333	0.532203	0.0583942	0.34359	0.368421
chr12_22410001	chr12	22410001	22410500	500	*	7.18239e-29	5.66977e-26	-72.8708	Intron (ENST00000661495.1/ENST00000661495.1, intron 1 of 3)	12	22456971	22458864	1894	2	9847	ENST00000543888.1	48364	ENSG00000111731	C2CD5	C2 calcium dependent domain containing 5	0	0.857143	0.173913	0.147059	0	0.117647	0.847458	1	0.681818	0.16	0.176471	0.0243902	0.816327	0.512821	0.555556	0.333333	0.666667	0.896552
chr6_3732501	chr6	3732501	3733000	500	*	1.18802e-41	2.99768e-38	-71.905	Intron (ENST00000477592.2/221749, intron 3 of 4)	6	3722620	3738894	16275	2	221749	ENST00000380277.6	5894	ENSG00000168994	PXDC1	PX domain containing 1	0.114754	0.0196078	0.432432	0.5	0.904762	0.628571	0.560976	0.908163	0.566667	0.646154	0.66	0.134078	0.675	0.680851	0.657143	0.595238	0.675	0.103774
chr19_4868001	chr19	4868001	4868500	500	*	4.66473e-28	3.39761e-25	70.4108	Promoter (<=1kb)	19	4839062	4867694	28633	2	10226	ENST00000585479.5	-307	ENSG00000105355	PLIN3	perilipin 3	0.821429	0.909091	0.442308	0.221311	0.297619	0.21875	0.314286	0.0283019	0.256757	0.33945	0.302752	0.0149254	0.348214	0.434783	0.220859	0.104478	0.41	0.882353
chr19_50383501	chr19	50383501	50384000	500	*	6.84886e-36	1.11237e-32	68.9383	Promoter (<=1kb)	19	50384204	50418012	33809	1	5424	ENST00000600859.5	-204	ENSG00000062822	POLD1	DNA polymerase delta 1, catalytic subunit	0.818898	0.888889	0.0779221	0.117188	0.015625	0.0165289	0.138298	0.128571	0.0991736	0.08	0.176471	0.190751	0.125683	0.16129	0.225352	0	0.0761905	0.896552
chr2_74497501	chr2	74497501	74498000	500	*	1.35478e-22	5.17387e-20	68.6133	Promoter (1-2kb)	2	74498688	74499367	680	2	85474	ENST00000479098.1	1367	ENSG00000179528	LBX2	ladybird homeobox 2	0.848485	0.875	0.262295	0.286885	0.2	0.380531	0.171875	0.174194	0.216216	0.358744	0.25	0.230769	0.283951	0.315574	0.323529	0.163265	0.300654	0
chr10_128047001	chr10	128047001	128047500	500	*	8.33449e-37	1.41889e-33	-65.6941	Promoter (<=1kb)	10	128047406	128056171	8766	1	5791	ENST00000467366.1	0	ENSG00000132334	PTPRE	protein tyrosine phosphatase receptor type E	0.117647	0.25	0.379085	0.519868	0.440559	0.52193	0.704348	0.833333	0.409574	0.496815	0.745283	0.40678	0.296804	0.529197	0.791111	0.688889	0.375661	0.166667
chr17_62703501	chr17	62703501	62704000	500	*	1.54176e-42	4.446e-39	-64.0958	Promoter (<=1kb)	17	62701314	62703432	2119	2	162333	ENST00000582358.1	-69	ENSG00000173838	MARCHF10	membrane associated ring-CH-type finger 10	0.0463918	0	0.577778	0.543307	0.604396	0.590164	0.55	0.838235	0.362319	0.467836	0.435484	0.21466	0.388889	0.44	0.487013	0.654545	0.615385	0.0454545
chr8_54710001	chr8	54710001	54710500	500	*	1.40581e-15	1.86872e-13	63.4694	Intron (ENST00000636932.1/6101, intron 15 of 22)	8	54796514	54869985	73472	1	6101	ENST00000650534.1	-86014	ENSG00000104237	RP1	RP1 axonemal microtubule associated	0.9	0.9	0.645833	0.686567	0.736842	0.125	0.733333	0.220447	0.883333	0.574713	0.689655	0.760417	0.761194	0.607143	0.72549	0.823529	0.684211	0.5
chr17_49717501	chr17	49717501	49718000	500	*	2.66789e-34	3.88638e-31	-62.8699	Promoter (1-2kb)	17	49711345	49719894	8550	2	81558	ENST00000503573.5	1894	ENSG00000121104	FAM117A	family with sequence similarity 117 member A	0.155556	0.258621	0.568627	0.379888	0.316456	0.28	0.703704	0.9	0.25	0.157143	0.26087	0.194712	0.536424	0.318584	0.362069	0.710145	0.485437	1
chrX_15335001	chrX	15335001	15335500	500	*	3.15934e-59	2.34959e-55	-61.8483	Promoter (<=1kb)	23	15319455	15335429	15975	2	5277	ENST00000542278.6	0	ENSG00000165195	PIGA	phosphatidylinositol glycan anchor biosynthesis class A	0	0.270833	0.301136	0.285714	0.233533	0.296992	0.333333	0.806683	0.4375	0.321875	0.244681	0.156164	0.27809	0.431429	0.324675	0.257812	0.423913	0.822917
chr14_100586001	chr14	100586001	100586500	500	*	3.76711e-20	1.05198e-17	-61.0237	Promoter (<=1kb)	14	100539299	100587413	48115	2	57596	ENST00000554140.1	913	ENSG00000183092	BEGAIN	brain enriched guanylate kinase associated	0.25	0.04	0.706186	0.670782	0.647887	0.706215	0.72619	0.804469	0.627907	0.648936	0.608696	0.510417	0.582609	0.557554	0.729858	0.663462	0.678947	0.0740741
chr10_49441501	chr10	49441501	49442000	500	*	6.05128e-62	4.75033e-58	-60.9763	Intron (ENST00000423283.1/ENST00000423283.1, intron 1 of 1)	10	49460024	49470281	10258	2	2074	ENST00000465653.1	28281	ENSG00000225830	ERCC6	ERCC excision repair 6, chromatin remodeling factor	0.129496	0.625	0.782609	0.44898	0.0357143	0	0.585714	0.850649	0.428571	0.266667	0	0.347222	0.440476	0.145455	0.522388	0.210526	0	0.73516
chr20_33720501	chr20	33720501	33721000	500	*	1.35258e-20	4.02362e-18	60.4354	Promoter (<=1kb)	20	33707269	33720319	13051	2	11264	ENST00000344022.7	-182	ENSG00000101417	PXMP4	peroxisomal membrane protein 4	0.707317	0.818182	0.362637	0.275281	0.298387	0.387097	0.387755	0.0997921	0.342342	0.346154	0.306667	0.358974	0.417062	0.319149	0.535211	0.275862	0.25	0.782609
chr19_6601501	chr19	6601501	6602000	500	*	6.56922e-10	2.54453e-08	-59.4372	Promoter (2-3kb)	19	6590103	6604103	14001	2	970	ENST00000597430.2	2103	ENSG00000125726	CD70	CD70 molecule	0	0.285714	0.592593	0.6875	0.264706	0.111111	0.607143	0.684211	0.285714	0.392857	0.0526316	0.436364	0.516129	0.264706	0.521127	0.7	0.35	0.55
chr14_53952501	chr14	53952501	53953000	500	*	5.88268e-13	4.77245e-11	59.1813	Promoter (<=1kb)	14	53950622	53952147	1526	2	652	ENST00000558961.1	-354	ENSG00000125378	BMP4	bone morphogenetic protein 4	1	0.789474	0.6	0.7	0.833333	0.75	0.230769	0.526316	0.466667	0.4375	0.666667	0.959184	0.185185	0.491228	0.545455	0.416667	0.5	0.727273
chr2_105787501	chr2	105787501	105788000	500	*	1.83462e-32	2.19691e-29	-58.6153	Intron (ENST00000233154.9/8440, intron 1 of 4)	2	105816558	105893176	76619	1	8440	ENST00000522586.5	-28558	ENSG00000071051	NCK2	NCK adaptor protein 2	0.0983607	0.173913	0.538462	0.58	0.285714	0.238095	0.52381	0.730233	0.31746	0.238095	0.333333	0.232558	0.28	0.4875	0.197183	0.571429	0.386364	0.179487
chr7_2721001	chr7	2721001	2721500	500	*	1.29526e-19	3.37059e-17	-58.5556	Intron (ENST00000489665.1/155185, intron 4 of 4)	7	2702530	2765125	62596	1	155185	ENST00000489665.1	18471	ENSG00000174945	AMZ1	archaelysin family metallopeptidase 1	0.441176	0.153846	0.863636	0.792593	0.75	1	0.848485	0.924528	0.905263	0.810651	0.826087	0.702703	0.889831	0.618557	0.985507	0.85	0.916667	0
chr22_19717001	chr22	19717001	19717500	500	*	1.26828e-13	1.16674e-11	-58.2475	Promoter (<=1kb)	22	19717220	19724216	6997	1	100526833	ENST00000455843.5	0	ENSG00000284874	SEPT5-GP1BB	SEPT5-GP1BB readthrough	0.214286	0.625	0.764706	0.816456	0.866667	0.784314	0.779412	0.926702	0.828358	0.837838	0.876543	0.746032	0.824818	0.78481	0.90303	0.890411	0.864865	0.666667
chr7_100627001	chr7	100627001	100627500	500	*	2.06698e-37	3.74448e-34	-57.8767	Promoter (<=1kb)	7	100626553	100627604	1052	2	7036	ENST00000461176.1	104	ENSG00000106327	TFR2	transferrin receptor 2	0.233766	0.761905	0.944724	0.895385	0.880184	0.869565	0.820359	0.960474	0.888	0.92246	0.823529	0.675676	0.906015	0.848485	0.871972	0.865497	0.945148	1
chr4_1250001	chr4	1250001	1250500	500	*	2.84703e-69	2.87351e-65	57.7686	Promoter (<=1kb)	4	1216175	1249953	33779	2	1487	ENST00000506180.5	-48	ENSG00000159692	CTBP1	C-terminal binding protein 1	0.684647	0.8125	0.228758	0.228261	0.281879	0.4375	0.301775	0.072	0.29927	0.247685	0.169697	0.38484	0.310769	0.297297	0.298137	0.325581	0.0751174	0.443038
chr17_3528001	chr17	3528001	3528500	500	*	5.48356e-23	2.23297e-20	-57.4242	Promoter (<=1kb)	17	3513190	3528988	15799	2	162514	ENST00000577016.5	488	ENSG00000167723	TRPV3	transient receptor potential cation channel subfamily V member 3	0.338028	0.0588235	0.789474	0.752688	0.763889	0.652174	0.841463	0.867089	0.8	0.755319	0.672414	0.627329	0.806452	0.683453	0.738095	0.846154	0.727273	0.75
chr10_77817501	chr10	77817501	77818000	500	*	4.97146e-10	1.9844e-08	-57.3677	Promoter (2-3kb)	10	77816033	77820021	3989	2	9231	ENST00000476354.2	2021	ENSG00000151208	DLG5	discs large MAGUK scaffold protein 5	0.192308	0.8	0.825	0.954545	0.821429	0.859375	0.888889	0.84507	0.894737	0.868421	0.823529	0.935484	0.895522	0.935065	0.886364	0.928571	0.923077	0.785714
chrX_17738501	chrX	17738501	17739000	500	*	9.04183e-18	1.70806e-15	-57.1137	Promoter (<=1kb)	23	17737725	17750114	12390	1	6322	ENST00000419185.1	776	ENSG00000047634	SCML1	Scm polycomb group protein like 1	0	0.357143	0.342105	0.184211	0	0.615385	0.44	0.725	0.191489	0.2	0.52	0.166667	0.171429	0.258065	0.166667	0	0	0.333333
chr7_5144001	chr7	5144001	5144500	500	*	7.36099e-35	1.14299e-31	-57.0826	Promoter (<=1kb)	7	5121572	5144546	22975	2	645700	ENST00000422060.2	46	ENSG00000159904	ZNF890P	zinc finger protein 890, pseudogene	0.151111	0.16	0.447853	0.294393	0.6	0.421053	0.655462	0.846154	0.445161	0.220339	0.585714	0.180952	0.426901	0	0.560811	0.577465	0.891892	0.3125
chr22_19195501	chr22	19195501	19196000	500	*	1.04565e-13	9.80446e-12	56.9273	Intron (ENST00000621271.4/8218, intron 26 of 31)	22	19183476	19187728	4253	2	8218	ENST00000538828.1	-7773	ENSG00000070371	CLTCL1	clathrin heavy chain like 1	0.73	0.615385	0.317073	0.255319	0.22	0.285714	0.176471	0.111111	0.290909	0.259259	0.357143	0.361111	0.2	0.212121	0.237288	0.230769	0.209677	0.461538
chr17_79144501	chr17	79144501	79145000	500	*	9.492e-27	6.06896e-24	-56.742	Intron (ENST00000583458.5/146713, intron 3 of 13)	17	79089367	79115580	26214	2	146713	ENST00000648001.1	-28921	ENSG00000167281	RBFOX3	RNA binding fox-1 homolog 3	0.3	0.7	0.903614	0.762332	0.807692	0.757812	0.946809	0.895522	0.865079	0.671111	0.826667	0.8	0.864865	0.783505	0.878505	0.880952	0.827338	0.2
chr3_50259501	chr3	50259501	50260000	500	*	9.21561e-13	7.108e-11	56.7273	Downstream (<=300bp)	3	50256283	50258166	1884	1	2771	ENST00000492383.1	3218	ENSG00000114353	GNAI2	G protein subunit alpha i2	0.921053	0.583333	0.481013	0.508772	0.522727	0.617978	0.390244	0.22549	0.544554	0.483516	0.540984	0.787879	0.531034	0.473684	0.373563	0.433333	0.439024	0.5
chr2_121531501	chr2	121531501	121532000	500	*	2.36289e-26	1.44537e-23	-56.6554	Promoter (<=1kb)	2	121530881	121531007	127	1	100151683	ENST00000580972.1	620	ENSG00000264229	RNU4ATAC	RNA, U4atac small nuclear	0.0843373	0.4	0.25	0.2	0.755102	0.485714	0.712329	0.81203	0.0714286	0.368421	0.333333	0.084507	0.333333	0.302326	0.662791	0.4	0.666667	0.615385
chr2_113235501	chr2	113235501	113236000	500	*	3.50789e-28	2.63656e-25	-56.5751	Promoter (<=1kb)	2	113235506	113272917	37412	1	654433	ENST00000451179.6	0	ENSG00000189223	PAX8-AS1	PAX8 antisense RNA 1	0.21875	0.714286	0.513761	0.93007	0.0769231	0.921053	0.78481	0.958042	0.631285	0.343949	0.515152	0.323887	0.601695	0.551181	0.916168	0.540541	0.42623	0.8
chr16_29863501	chr16	29863501	29864000	500	*	4.48017e-09	1.36789e-07	56.5134	Promoter (<=1kb)	16	29863593	29868053	4461	1	440356	ENST00000565014.5	0	ENSG00000214725	CDIPTOSP	CDIP transferase opposite strand, pseudogene	0.590909	0.714286	0.2	0.0454545	0.4	0	0.0952381	0	0.1875	0.375	0.125	0.25	0.272727	0.264706	0.25	0	0.2	0.3
chr20_62292001	chr20	62292001	62292500	500	*	6.84831e-24	3.13165e-21	-56.2882	Promoter (<=1kb)	20	62291562	62294114	2553	1	9885	ENST00000471817.2	439	ENSG00000130703	OSBPL2	oxysterol binding protein like 2	0.282609	0.655172	0.881188	0.9	0.785714	0.85	0.93617	0.934066	0.805195	0.832117	0.755102	0.537931	0.873016	0.761062	0.645833	0.825397	0.981132	0.777778
chr17_143501	chr17	143501	144000	500	*	2.12618e-16	3.2727e-14	56.2286	3' UTR	17	137569	139067	1499	1	653486	ENST00000595228.4	5932	ENSG00000268320	SCGB1C2	secretoglobin family 1C member 2	0.64	0.692308	0.278689	0.0679612	0	0.0480769	0.141593	0	0.0833333	0.0990991	0.0263158	0	0.108333	0.296296	0.14094	0	0	0.153846
chr9_69447501	chr9	69447501	69448000	500	*	5.35381e-14	5.30136e-12	-56.1076	Intron (ENST00000265381.7/320, intron 10 of 12)	9	69456279	69467948	11670	2	320	ENST00000470082.2	19948	ENSG00000107282	APBA1	amyloid beta precursor protein binding family A member 1	0.327273	0.32	0.682927	0.597015	0.652174	0.703704	0.928571	0.862745	0.602564	0.590909	0.791667	0.594937	0.701493	0.48	0.72093	0.818182	0.733333	0.678571
chr4_168511501	chr4	168511501	168512000	500	*	4.29203e-32	4.89092e-29	56.0447	Promoter (<=1kb)	4	168511568	168700900	189333	1	23022	ENST00000508898.5	0	ENSG00000129116	PALLD	palladin, cytoskeletal associated protein	0.910891	0.807692	0.324675	0.125	0.243902	0	0.384615	0.316953	0.561538	0.299435	0.160377	0.415385	0.147887	0.333333	0.393443	0.285714	0.0961538	0.5
chr6_44275501	chr6	44275501	44276000	500	*	4.07923e-57	2.62002e-53	-55.8906	Promoter (2-3kb)	6	44273194	44378957	105764	1	221409	ENST00000505802.1	2307	ENSG00000249481	SPATS1	spermatogenesis associated serine rich 1	0.329268	0.478261	0.800948	0.634199	0.763251	0.854795	0.648855	0.951743	0.762419	0.735075	0.735683	0.639594	0.880952	0.764302	0.768595	0.84375	0.880903	0.833333
chr7_1066001	chr7	1066001	1066500	500	*	1.00536e-34	1.51127e-31	-55.8674	Intron (ENST00000357429.10/84310, intron 2 of 4)	7	1056657	1057631	975	1	115330	ENST00000427680.1	9344	ENSG00000164849	GPR146	G protein-coupled receptor 146	0.301887	0.0769231	0.577406	0.606849	0.686528	0.598753	0.579505	0.97191	0.522852	0.634524	0.580052	0.587786	0.570978	0.639423	0.619792	0.640719	0.664835	1
chr12_82386001	chr12	82386001	82386500	500	*	1.36168e-13	1.24375e-11	-55.6548	Intron (ENST00000548569.5/84190, intron 1 of 2)	12	82374027	82399003	24977	1	84190	ENST00000551722.1	11974	ENSG00000127720	METTL25	methyltransferase like 25	0.267606	1	0.782609	0.923077	1	0.727273	0.9375	0.9375	0.948718	0.866667	0.75	0.871795	1	0.866667	0.870968	1	0.888889	0.909091
chr7_2214501	chr7	2214501	2215000	500	*	2.23068e-27	1.5301e-24	-55.6227	Promoter (<=1kb)	7	2200265	2215927	15663	2	8379	ENST00000486340.5	927	ENSG00000002822	MAD1L1	mitotic arrest deficient 1 like 1	0.281553	0.216216	0.670886	0.675	0.121951	0.06	0.848101	0.806452	0.151515	0.160714	0.0588235	0.234513	0.469231	0.3125	0.442478	0.519231	0.522727	0.294872
chr13_110615001	chr13	110615001	110615500	500	*	5.04528e-51	2.37636e-47	-55.4719	Promoter (<=1kb)	13	110615460	110639993	24534	1	55739	ENST00000424185.6	0	ENSG00000213995	NAXD	NAD(P)HX dehydratase	0.209821	0.133333	0.645695	0.736661	0.534483	0.653571	0.595506	0.826484	0.731988	0.656947	0.63285	0.432836	0.648579	0.605322	0.616613	0.710784	0.693141	0.655172
chr14_91365501	chr14	91365501	91366000	500	*	9.37044e-20	2.47952e-17	-55.417	Intron (ENST00000389857.11/440193, intron 3 of 29)	14	91338054	91338856	803	2	440193	ENST00000554051.1	-26645	ENSG00000015133	CCDC88C	coiled-coil domain containing 88C	0.234568	0.571429	0.559322	0.494118	0.318182	0.4	0.609756	0.866667	0.378049	0.32	0.5	0.453333	0.476923	0.333333	0.54321	0.53125	0.916667	0.736842
chr14_94291001	chr14	94291001	94291500	500	*	1.23234e-12	9.22803e-11	-55.3595	Promoter (<=1kb)	14	94283355	94290648	7294	2	51156	ENST00000554173.1	-353	ENSG00000140093	SERPINA10	serpin family A member 10	0.109589	0.647059	0.388889	0.666667	0.333333	0.466667	0.652174	0.822222	0.444444	0.638889	0.5	0.289157	0.551724	0.566667	0.5625	0.5	0	0.571429
chr2_29818001	chr2	29818001	29818500	500	*	1.51188e-17	2.74944e-15	-55.1311	Intron (ENST00000389048.8/238, intron 1 of 28)	2	29192777	29717700	524924	2	238	ENST00000618119.4	-100301	ENSG00000171094	ALK	ALK receptor tyrosine kinase	0.353535	0.846154	0.894737	0.8	0.816327	0.785714	0.953488	0.972222	0.818182	0.759657	0.83871	1	0.825137	0.801205	0.965517	0.844828	0.876289	1
chr1_46406001	chr1	46406001	46406500	500	*	1.93426e-22	7.23055e-20	55.0064	Promoter (<=1kb)	1	46406038	46409288	3251	1	2166	ENST00000489366.2	0	ENSG00000117480	FAAH	fatty acid amide hydrolase	0.866667	1	0.814433	0.887538	0.794872	0.834783	0.834711	0.228512	0.891304	0.790419	0.84375	0.79562	0.851711	0.772563	0.874074	0.850932	0.849162	0.4
chr17_78456001	chr17	78456001	78456500	500	*	8.32731e-14	7.9666e-12	-54.9253	Promoter (2-3kb)	17	78451496	78458888	7393	2	8632	ENST00000592152.1	2388	ENSG00000187775	DNAH17	dynein axonemal heavy chain 17	0.347826	0.384615	0.844262	0.875817	0.90566	0.854167	0.786885	0.935811	0.79021	0.836066	0.826087	0.869159	0.868966	0.884615	0.896552	0.842105	0.847458	0.6
chr9_114153501	chr9	114153501	114154000	500	*	1.06531e-47	4.06838e-44	-54.7963	Promoter (1-2kb)	9	114155537	114312511	156975	1	85301	ENST00000356083.8	-1537	ENSG00000196739	COL27A1	collagen type XXVII alpha 1 chain	0.0522388	0.0322581	0.245902	0.259259	0.297872	0.188034	0.191781	0.615385	0.27044	0.316667	0.313433	0	0.280543	0.280952	0.236842	0.297297	0.354037	0.0350877
chr3_46714001	chr3	46714001	46714500	500	*	5.29012e-42	1.38427e-38	-54.7909	Exon (ENST00000460241.2/29122, exon 9 of 11)	3	46712117	46717869	5753	2	29122	ENST00000315170.13	3369	ENSG00000283706	PRSS50	serine protease 50	0.325359	0.681818	0.722826	0.734328	0.650794	0.607595	0.865672	0.942675	0.622449	0.607287	0.669725	0.585752	0.722467	0.699482	0.705882	0.804598	0.830769	0.818182
chr10_102232001	chr10	102232001	102232500	500	*	5.82575e-10	2.28157e-08	54.6942	Promoter (<=1kb)	10	102230186	102232083	1898	2	5309	ENST00000539804.1	0	ENSG00000107859	PITX3	paired like homeodomain 3	0.689655	0.8	0.0722892	0.0583942	0.168831	0.178571	0.230769	0.104651	0.169492	0.174603	0.127273	0.19	0.27	0.134146	0.128205	0.0909091	0.0892857	0.666667
chr6_89118001	chr6	89118001	89118500	500	*	1.47671e-35	2.37117e-32	54.5543	Promoter (<=1kb)	6	89095959	89118071	22113	2	135295	ENST00000452027.3	0	ENSG00000154548	SRSF12	serine and arginine rich splicing factor 12	0.729927	1	0.305851	0.269151	0.293478	0.315663	0.189441	0.23506	0.345756	0.264336	0.338164	0.295652	0.241309	0.252066	0.196335	0.345622	0.195572	1
chr17_81431001	chr17	81431001	81431500	500	*	3.08772e-20	8.76107e-18	-54.5527	Intron (ENST00000675386.2/57597, intron 3 of 27)	17	81443465	81444273	809	1	57597	ENST00000585224.1	-11965	ENSG00000266074	BAHCC1	BAH domain and coiled-coil containing 1	0.277778	0.428571	0.659091	0.688976	0.675214	0.745455	0.723404	0.88835	0.727891	0.627628	0.783505	0.317073	0.741935	0.651064	0.709091	0.751724	0.765152	1
chr5_69335001	chr5	69335001	69335500	500	*	1.61408e-16	2.53697e-14	54.5384	Promoter (2-3kb)	5	69282058	69332809	50752	2	202243	ENST00000383374.6	-2192	ENSG00000183323	CCDC125	coiled-coil domain containing 125	0.666667	1	0.589041	0.300971	0.294118	0.282051	0.3125	0.205128	0.278689	0.2	0.20339	0.136364	0.315789	0.269841	0.397059	0.215054	0.220339	0.842105
chr8_1373001	chr8	1373001	1373500	500	*	6.99798e-78	8.98936e-74	-54.1611	Intron (ENST00000637795.2/9228, intron 3 of 14)	8	1296034	1302607	6574	2	286083	ENST00000617093.1	-70394	ENSG00000275427	LOC286083	uncharacterized LOC286083	0.170732	0.529412	0.507634	0.10984	0.703704	0.494774	0.66113	0.808044	0.497024	0.710496	0.439024	0.409861	0.352	0.57187	0.649351	0.529954	0.448148	0.557143
chr17_8046501	chr17	8046501	8047000	500	*	2.32268e-44	7.29333e-41	54.1024	Exon (ENST00000572022.5/247, exon 9 of 14)	17	8039156	8048565	9410	1	247	ENST00000573359.1	7345	ENSG00000179593	ALOX15B	arachidonate 15-lipoxygenase type B	0.891667	0.893939	0.648148	0.771429	0.396226	0.366667	0.924528	0.312258	0.684211	0.469136	0.111111	0.824176	0.739583	0.641509	0.697917	0.214286	0.238095	0.891304
chr2_100321001	chr2	100321001	100321500	500	*	5.99737e-24	2.78764e-21	53.737	Promoter (1-2kb)	2	100271875	100322501	50627	2	164832	ENST00000393437.8	1001	ENSG00000170500	LONRF2	LON peptidase N-terminal domain and ring finger 2	0.738739	0.7	0.257812	0.201493	0.195122	0.203947	0.168142	0.224299	0.263682	0.198276	0.147727	0.115942	0.19802	0.263374	0.146552	0.239316	0.153285	0.75
chr8_109362001	chr8	109362001	109362500	500	*	4.88357e-54	2.76024e-50	53.5647	Promoter (<=1kb)	8	109362461	109537207	174747	1	93035	ENST00000378402.10	0	ENSG00000205038	PKHD1L1	PKHD1 like 1	0.318681	0.863985	0.37799	0.289116	0.347826	0.39759	0.202614	0.298507	0.260726	0.367123	0.290541	0.461957	0.299712	0.348123	0.359184	0.222222	0.251969	0.91453
chr1_21649001	chr1	21649001	21649500	500	*	6.39461e-11	3.23525e-09	-53.4314	Promoter (2-3kb)	1	21596221	21651820	55600	2	5909	ENST00000471600.6	2320	ENSG00000076864	RAP1GAP	RAP1 GTPase activating protein	0.133333	0.130435	0.357143	0.5	0.5	0.3	0.368421	0.787234	0.357143	0.393939	0.285714	0.517241	0.542857	0.184211	0.7	0	0	0.684211
chr1_22573001	chr1	22573001	22573500	500	*	3.00296e-22	1.10214e-19	-53.4181	Intron (ENST00000166244.8/2046, intron 2 of 16)	1	22563564	22589621	26058	1	2046	ENST00000374644.8	9437	ENSG00000070886	EPHA8	EPH receptor A8	0.338983	0.5	0.682927	0.6125	0.716667	0.640625	0.925926	0.905956	0.757009	0.630952	0.703704	0.891892	0.727273	0.633028	0.797101	0.833333	0.521739	0.62069
chr1_47434001	chr1	47434001	47434500	500	*	1.30102e-17	2.39995e-15	53.3091	Promoter (<=1kb)	1	47432133	47434641	2509	2	84793	ENST00000445551.1	141	ENSG00000237424	FOXD2-AS1	FOXD2 adjacent opposite strand RNA 1	0.62	0.855263	0.632653	0.465909	0.947368	0.789474	0.442623	0	0.718182	0.711864	0.787234	0.375	0.622951	0.56338	0.670886	0.6	0.666667	0.867647
chr17_76021501	chr17	76021501	76022000	500	*	1.04491e-29	8.94837e-27	-53.0947	Exon (ENST00000301607.8/2125, exon 7 of 22)	17	76007081	76027231	20151	2	2125	ENST00000586740.1	5231	ENSG00000167880	EVPL	envoplakin	0.434783	0.475	0.747191	0.739316	0.896552	1	0.923077	1	0.675	0.6	0.890244	0.762712	0.772358	0.576	0.794872	0.944444	1	0.921569
chr6_43246501	chr6	43246501	43247000	500	*	2.27258e-23	9.73091e-21	-53.0885	Promoter (<=1kb)	6	43247989	43272626	24638	1	84630	ENST00000304139.6	-989	ENSG00000146216	TTBK1	tau tubulin kinase 1	0.0662651	0.444444	0.565574	0.677778	0.614173	0.666667	0.465753	0.88	0.704225	0.59396	0.643564	0.63964	0.542553	0.633188	0.564516	0.597222	0.573913	0.333333
chr5_1403001	chr5	1403001	1403500	500	*	1.7995e-11	1.03532e-09	-53.0094	Promoter (1-2kb)	5	1394029	1401307	7279	2	6531	ENST00000512002.2	-1694	ENSG00000142319	SLC6A3	solute carrier family 6 member 3	0.171429	0.466667	0.777778	0.884615	0.765432	0.75	0.724138	0.775	0.742857	0.896552	0.90625	0.575	0.820755	0.745902	0.75	0.843137	0.780488	0.771429
chr1_20717001	chr1	20717001	20717500	500	*	5.214e-25	2.7287e-22	-52.9226	Promoter (<=1kb)	1	20664014	20717491	53478	2	57576	ENST00000375044.5	0	ENSG00000117245	KIF17	kinesin family member 17	0.197802	0.566667	0.718085	0.885522	0.879195	0.879121	0.801887	0.827411	0.764423	0.830579	0.817518	0.586777	0.876404	0.745562	0.792157	0.781457	0.895833	0.69697
chrX_10204501	chrX	10204501	10205000	500	*	2.12659e-18	4.41252e-16	-52.762	Intron (ENST00000380833.9/1183, intron 6 of 12)	23	10186361	10187916	1556	1	1183	ENST00000674959.1	18140	ENSG00000073464	CLCN4	chloride voltage-gated channel 4	1	0.30303	0.652174	0.813953	0.863636	0.666667	0.897436	0.95122	0.571429	0.583333	0.923077	0.884615	0.816327	0.479167	0.918919	0.894737	0.875	0.333333
chr17_7589001	chr17	7589001	7589500	500	*	2.83001e-45	9.75332e-42	-52.7076	Promoter (<=1kb)	17	7588178	7590072	1895	2	6665	ENST00000538513.6	572	ENSG00000129194	SOX15	SRY-box transcription factor 15	0.186813	0.464286	0.555891	0.746875	0.74478	0.74187	0.565693	0.839442	0.747592	0.749235	0.695652	0.336634	0.70625	0.744068	0.693204	0.787162	0.713348	0.768595
chr9_128928001	chr9	128928001	128928500	500	*	3.65951e-30	3.25219e-27	-52.6141	Promoter (<=1kb)	9	128927046	128940709	13664	1	254295	ENST00000424503.1	955	ENSG00000175287	PHYHD1	phytanoyl-CoA dioxygenase domain containing 1	0	0.166667	0.409836	0.277778	0.425532	0.567568	0.347222	0.707317	0.285714	0.284211	0.470588	0.0314465	0.313253	0.283951	0.294118	0.444444	0.384615	0.0344828
chr19_40880001	chr19	40880001	40880500	500	*	6.59258e-24	3.03435e-21	-52.6002	Promoter (<=1kb)	19	40877075	40880090	3016	2	1549	ENST00000598264.1	0	ENSG00000198077	CYP2A7	cytochrome P450 family 2 subfamily A member 7	0.266272	0.276596	0.183673	0.125	0.0416667	0.04	0.387755	1	0.282353	0.0972222	0.152778	0.105263	0.146067	0.0659341	0.0684932	0.0535714	0.205128	0.047619
chr8_56320501	chr8	56320501	56321000	500	*	3.01111e-13	2.59437e-11	-52.5529	Promoter (<=1kb)	8	56301208	56320682	19475	2	195814	ENST00000303749.7	0	ENSG00000170786	SDR16C5	short chain dehydrogenase/reductase family 16C member 5	0.0853659	0.166667	0.311111	0.481481	0.214286	0.2	0.44898	0.958333	0.245283	0.24	0.1875	0	0.392157	0.322034	0.444444	0.235294	0.153846	0.25
chr14_64444001	chr14	64444001	64444500	500	*	1.73631e-10	7.85351e-09	-52.4595	Promoter (2-3kb)	14	64441248	64453807	12560	1	4522	ENST00000553405.1	2753	ENSG00000100714	MTHFD1	methylenetetrahydrofolate dehydrogenase, cyclohydrolase and formyltetrahydrofolate synthetase 1	0.16	0.916667	0.961538	0.954545	0.964912	0.962963	0.875	0.947368	0.933333	0.988372	0.967742	1	0.959459	0.990654	1	0.966667	0.977273	1
chr20_48751001	chr20	48751001	48751500	500	*	8.98735e-30	7.74349e-27	52.3612	Intron (ENST00000371941.4/57580, intron 1 of 39)	20	48624252	48827999	203748	2	57580	ENST00000371941.4	76499	ENSG00000124126	PREX1	phosphatidylinositol-3,4,5-trisphosphate dependent Rac exchange factor 1	0.774834	0.871429	0.313953	0.166667	0.254545	0.0701754	0.277778	0.284615	0.186667	0.142857	0.130435	0.40411	0.361702	0.252427	0.209877	0.228571	0.338028	0.892308
chr13_20712501	chr13	20712501	20713000	500	*	4.85432e-14	4.84411e-12	52.2398	Exon (ENST00000625156.1/ENST00000625156.1, exon 1 of 1)	13	20704079	20721685	17607	1	53342	ENST00000468605.1	8422	ENSG00000172458	IL17D	interleukin 17D	0.918033	0	0.336634	0.292517	0.0149254	0.0116279	0.350993	0.212121	0.261745	0.201835	0.1375	0.223404	0.222222	0.166667	0.190141	0.0188679	0	0.333333
chr10_97400001	chr10	97400001	97400500	500	*	3.2391e-15	4.03608e-13	52.2367	Promoter (<=1kb)	10	97356702	97401283	44582	2	23223	ENST00000315563.10	783	ENSG00000052749	RRP12	ribosomal RNA processing 12 homolog	0.873418	0.777778	0.277778	0.572727	0.483333	0.597826	0.404762	0.214286	0.652632	0.392857	0.266667	0.546961	0.535088	0.38961	0.398374	0.307692	0.683333	0.5
chr5_177364501	chr5	177364501	177365000	500	*	1.86272e-18	3.90514e-16	52.2234	Promoter (1-2kb)	5	177366428	177367557	1130	1	10636	ENST00000504631.5	-1428	ENSG00000169220	RGS14	regulator of G protein signaling 14	0.834951	0.6	0.604167	0.609756	0.384615	0.153846	0.477273	0.222222	0.361111	0.366667	0.0909091	0.350282	0.487179	0.423729	0.233333	0.666667	0.857143	0.36
chr9_36994001	chr9	36994001	36994500	500	*	1.24425e-08	3.32615e-07	-52.1918	Intron (ENST00000358127.9/5079, intron 5 of 9)	9	36840558	37002675	162118	2	5079	ENST00000524340.5	8175	ENSG00000196092	PAX5	paired box 5	0.0714286	0	0.755102	0.705882	0.914894	0.8	0.882353	0.523256	0.711111	0.656863	0.642857	0.580645	0.701149	0.731343	0.68	0.659091	0.92	0.461538
chr15_71573001	chr15	71573001	71573500	500	*	3.18522e-09	1.01644e-07	-52.1576	Intron (ENST00000355327.7/79875, intron 7 of 17)	15	71547282	71783279	235998	1	79875	ENST00000261862.7	25719	ENSG00000187720	THSD4	thrombospondin type 1 domain containing 4	0.111111	0.6	0.55814	0.772727	0.40625	0.642857	0.684211	0.7	0.531915	0.56962	0.25	0.716814	0.607143	0.666667	0.638889	0.666667	0.685714	0.666667
chr5_6466001	chr5	6466001	6466500	500	*	5.29095e-08	1.16816e-06	-51.9713	Intron (ENST00000399816.4/134111, intron 1 of 1)	5	6448859	6496723	47865	1	134111	ENST00000399816.4	17142	ENSG00000215218	UBE2QL1	ubiquitin conjugating enzyme E2 Q family like 1	0.302632	0.0588235	0.578947	0.485714	0.289474	0.565217	0.444444	0.888889	0.142857	0.2	0.4	0.0909091	0.270833	0.290698	0.727273	0.409091	0.571429	0.2
chr4_6694501	chr4	6694501	6695000	500	*	8.57966e-18	1.63166e-15	-51.9406	Promoter (<=1kb)	4	6693878	6697170	3293	1	6286	ENST00000513778.1	623	ENSG00000163993	S100P	S100 calcium binding protein P	0.0441176	0.178571	0.25	0.613636	0.447761	0.357143	0.462963	0.684783	0.198347	0.107143	0.0454545	0.206897	0.31068	0.104167	0.0886076	0.102564	0	0.375
chr13_52195501	chr13	52195501	52196000	500	*	1.15371e-30	1.08681e-27	-51.8905	Promoter (1-2kb)	13	52167709	52194465	26757	2	100887750	ENST00000416599.5	-1036	ENSG00000243406	MRPS31P5	mitochondrial ribosomal protein S31 pseudogene 5	0.0484848	0	0.701493	0.513514	0.719298	0.621212	0.469136	0.631579	0.455556	0.670659	0.325581	0.451852	0.63964	0.504	0.581197	0.653846	0.545455	0.285714
chr7_155538501	chr7	155538501	155539000	500	*	1.11926e-08	3.03209e-07	-51.8894	Intron (ENST00000635903.1/285888, intron 3 of 8)	7	155501132	155533862	32731	2	285888	ENST00000321736.5	-4639	ENSG00000146910	CNPY1	canopy FGF signaling regulator 1	0.115385	0.333333	0.65	0.421053	0.757576	0.684211	0.37931	0.761905	0.622642	0.583333	0.709677	0.506494	0.506173	0.390476	0.571429	0.481481	0.465517	0.571429
chr2_109415001	chr2	109415001	109415500	500	*	7.99201e-13	6.24606e-11	-51.7749	Intron (ENST00000309415.8/344558, intron 4 of 9)	2	109313571	109313625	55	2	100423027	ENST00000583300.1	-101376	ENSG00000265965	MIR4266	microRNA 4266	0.371429	0.857143	0.84	1	0.928571	0.857143	0.868421	1	0.666667	1	0.571429	0.68	0.84375	0.666667	0.931034	1	0.857143	0.4
chr2_241763501	chr2	241763501	241764000	500	*	3.80996e-21	1.23476e-18	-51.7615	Intron (ENST00000403782.5/728294, intron 8 of 8)	2	241755074	241767962	12889	1	728294	ENST00000445308.1	8427	ENSG00000180902	D2HGDH	D-2-hydroxyglutarate dehydrogenase	0.25	0.428571	0.777778	0.72807	0.526316	0.649351	0.725806	0.847826	0.664	0.615385	0.674419	0.572327	0.7	0.466258	0.674699	0.820513	0.533333	0.828571
chr11_1335501	chr11	1335501	1336000	500	*	4.67405e-26	2.70678e-23	-51.6366	Exon (ENST00000662307.1/ENST00000662307.1, exon 3 of 3)	11	1309769	1310707	939	1	255512	ENST00000530897.1	25732	ENSG00000255153	TOLLIP-DT	TOLLIP divergent transcript	0.180451	0.583333	0.727273	0.709497	0.58209	0.75	0.623656	0.774775	0.811594	0.689119	0.646154	0.565574	0.672566	0.642857	0.740385	0.678571	0.855769	0.833333
chr2_85418001	chr2	85418001	85418500	500	*	4.75357e-15	5.71165e-13	51.6235	Promoter (<=1kb)	2	85399146	85418432	19287	2	822	ENST00000409275.1	0	ENSG00000042493	CAPG	capping actin protein, gelsolin like	0.625	1	0.363296	0.532982	0.256944	0.20603	0.37234	0.113744	0.497908	0.297203	0.390411	0.479705	0.371166	0.568465	0.366013	0.480519	0.318182	0.769231
chr10_13743001	chr10	13743001	13743500	500	*	3.7517e-09	1.17362e-07	-51.6112	Intron (ENST00000449462.1/ENST00000449462.1, intron 1 of 2)	10	13747736	13761669	13934	2	55691	ENST00000650014.1	18169	ENSG00000151474	FRMD4A	FERM domain containing 4A	0.169811	0.666667	0.588235	0.602941	0.434783	0.5	0.789474	0.848485	0.675	0.344828	0.666667	0.5875	0.666667	0.611111	0.727273	0.625	0.833333	0.428571
chr4_88150001	chr4	88150001	88150500	500	*	2.43277e-13	2.13646e-11	-51.5788	Intron (ENST00000650821.1/9429, intron 2 of 16)	4	88090269	88158639	68371	2	9429	ENST00000237612.8	8139	ENSG00000118777	ABCG2	ATP binding cassette subfamily G member 2 (Junior blood group)	0.30137	0.777778	0.712121	0.693878	0.727273	0.780488	0.8	0.979592	0.677419	0.75	0.769231	0.427083	0.784615	0.836957	0.735849	0.8	0.75	0.785714
chr22_25057501	chr22	25057501	25058000	500	*	5.07065e-12	3.30029e-10	51.4572	Exon (ENST00000623980.1/ENST00000623980.1, exon 1 of 1)	22	25069969	25197448	127480	1	85379	ENST00000401395.1	-11969	ENSG00000197077	KIAA1671	KIAA1671	0.807692	0.820513	0.83871	0.692308	0.727273	0.612903	0.793103	0.148936	0.692308	0.606061	0.615385	0.507463	0.513514	0.611111	0.608696	0.714286	0.571429	0.8
chr4_16062001	chr4	16062001	16062500	500	*	5.65588e-17	9.58259e-15	-51.4333	Intron (ENST00000447510.7/8842, intron 2 of 27)	4	16003267	16075778	72512	2	8842	ENST00000511153.5	13278	ENSG00000007062	PROM1	prominin 1	0.149254	0.512195	0.367347	0.333333	0.736842	0.521739	0.711538	0.851064	0.174419	0.8	0.727273	0.0877193	0.506849	0.564972	0.631579	0.75	0.842857	0.631579
chr7_1086501	chr7	1086501	1087000	500	*	6.61339e-13	5.27661e-11	-51.3682	Promoter (<=1kb)	7	1086807	1091949	5143	1	2852	ENST00000413368.5	0	ENSG00000164850	GPER1	G protein-coupled estrogen receptor 1	0.134328	0.142857	0.527273	0.342105	0.875	0.791667	0.678571	0.637681	0.54	0.64	0.678571	0.326087	0.606557	0.606557	0.458716	0.735294	0.852941	0.5
chrX_133985501	chrX	133985501	133986000	500	*	2.17534e-41	5.39265e-38	-51.2764	Promoter (<=1kb)	23	133535745	133985594	449850	2	2719	ENST00000370818.8	0	ENSG00000147257	GPC3	glypican 3	0.0492611	0.142857	0.426934	0.376528	0.343284	0.482759	0.584229	0.583333	0.544715	0.423009	0.380711	0.259124	0.396226	0.553086	0.541333	0.352941	0.540881	0
chr20_24680501	chr20	24680501	24681000	500	*	9.6793e-09	2.67444e-07	-51.2593	Exon (ENST00000432834.1/ENST00000432834.1, exon 2 of 2)	20	24584902	24597153	12252	1	79953	ENST00000482637.1	95599	ENSG00000101463	SYNDIG1	synapse differentiation inducing 1	0.368421	0.5	0.866667	0.851852	0.666667	0.818182	0.866667	0.936842	0.78	0.375	0.25	0.785714	0.659574	0.633333	0.684211	0.555556	0.6	0.68
chr1_2451501	chr1	2451501	2452000	500	*	3.07014e-16	4.58581e-14	-51.1526	Intron (ENST00000609981.5/9651, intron 2 of 3)	1	2467459	2505526	38068	1	9651	ENST00000449969.5	-15459	ENSG00000149527	PLCH2	phospholipase C eta 2	0.135922	0.117647	0.669421	0.785235	0.588235	0.72973	0.627907	0.714286	0.744444	0.733945	0.793103	0.632911	0.795918	0.569536	0.510417	0.594595	0.62963	0.423077
chr5_127073501	chr5	127073501	127074000	500	*	2.02554e-52	1.10082e-48	51.0381	Promoter (<=1kb)	5	127052382	127073492	21111	2	401207	ENST00000509733.7	-9	ENSG00000164241	C5orf63	chromosome 5 open reading frame 63	0.776744	0.852941	0.210762	0.357388	0.145946	0.211382	0.454054	0.223947	0.297297	0.364035	0.141935	0.362595	0.183391	0.348754	0.380368	0.198113	0.193069	0.898148
chr18_39799001	chr18	39799001	39799500	500	*	3.67027e-09	1.15146e-07	50.9114	Promoter (<=1kb)	18	39387918	39800212	412295	2	647946	ENST00000669520.1	712	ENSG00000267374	MIR924HG	MIR924 host gene	0.875	0.842105	0.5	0.661765	0.634146	0.307692	0.298246	0.407407	0.402597	0.308824	0.517241	0.386792	0.449153	0.36	0.541667	0.363636	0.714286	0.578947
chr13_113802501	chr13	113802501	113803000	500	*	9.20689e-20	2.44081e-17	-50.7955	Promoter (<=1kb)	13	113803050	113811953	8904	1	348013	ENST00000467169.1	-50	ENSG00000184497	TMEM255B	transmembrane protein 255B	0.0895522	0.689655	0.700855	0.666667	0.671233	0.576923	0.60241	0.838057	0.626667	0.810651	0.636364	0.452174	0.714286	0.799163	0.662162	0.8	0.807018	0.72
chr19_1180001	chr19	1180001	1180500	500	*	1.67601e-43	5.14834e-40	50.6961	Promoter (2-3kb)	19	1177558	1219386	41829	1	6794	ENST00000585748.2	2443	ENSG00000118046	STK11	serine/threonine kinase 11	0.52381	0.96131	0.410256	0.361991	0.4	0.333333	0.285714	0.496403	0.508197	0.449275	0.37931	0.323944	0.405405	0.372671	0.465839	0.192771	0.315217	0.984293
chr1_32221501	chr1	32221501	32222000	500	*	6.42038e-19	1.44691e-16	50.6373	Promoter (<=1kb)	1	32221523	32231473	9951	1	8668	ENST00000676801.1	0	ENSG00000084623	EIF3I	eukaryotic translation initiation factor 3 subunit I	0.816092	0.545455	0.23301	0.105263	0.21978	0.150943	0.26	0.226277	0.162162	0.123153	0.0735294	0.666667	0.142857	0.126761	0.212766	0.0185185	0.0987654	0.564516
chr6_47377001	chr6	47377001	47377500	500	*	1.56433e-31	1.62532e-28	-50.4912	Exon (ENST00000663906.1/ENST00000663906.1, exon 3 of 3)	6	47231532	47309905	78374	2	27242	ENST00000296861.2	-67096	ENSG00000146072	TNFRSF21	TNF receptor superfamily member 21	0.352601	0.586207	0.761628	0.621762	0.688525	0.764706	0.855556	0.974026	0.79703	0.663551	0.6	0.668317	0.552795	0.663366	0.893617	0.8	0.954545	0.866667
chr1_2467501	chr1	2467501	2468000	500	*	2.29586e-26	1.41048e-23	-50.4396	Promoter (<=1kb)	1	2467459	2505526	38068	1	9651	ENST00000449969.5	42	ENSG00000149527	PLCH2	phospholipase C eta 2	0.147436	0.185185	0.328	0.396226	0.296296	0.254237	0.533333	0.7	0.27451	0.328358	0.175	0.288462	0.205128	0.434426	0.458333	0.258065	0.46	0.454545
chr9_132169501	chr9	132169501	132170000	500	*	1.37545e-23	6.03584e-21	-50.314	Intron (ENST00000372179.7/84628, intron 3 of 6)	9	132162058	132244526	82469	1	84628	ENST00000393229.4	7443	ENSG00000196358	NTNG2	netrin G2	0.232143	0.733333	0.715517	0.788018	0.739583	0.788462	0.755556	0.82199	0.675127	0.752577	0.673469	0.66	0.76555	0.70625	0.816038	0.729412	0.928571	0.84
chr12_131057001	chr12	131057001	131057500	500	*	5.99399e-12	3.85861e-10	-50.2976	Intron (ENST00000261654.10/283383, intron 13 of 24)	12	131069213	131141469	72257	1	283383	ENST00000446583.6	-11713	ENSG00000111452	ADGRD1	adhesion G protein-coupled receptor D1	0.255319	0.36	0.833333	0.866197	0.775281	0.725806	0.728571	0.904762	0.858209	0.724551	0.76	0.329268	0.834532	0.808511	0.716981	0.854167	0.877778	0.666667
chrX_74924501	chrX	74924501	74925000	500	*	2.42077e-88	4.88657e-84	-50.2688	Promoter (<=1kb)	23	74732856	74925452	192597	2	340533	ENST00000055682.12	452	ENSG00000050030	NEXMIF	neurite extension and migration factor	0.213896	0.259259	0.457965	0.423398	0.292237	0.510417	0.463333	0.895592	0.32008	0.405966	0.420635	0.239567	0.463158	0.432432	0.444444	0.501416	0.439883	0.87594
chr20_25483501	chr20	25483501	25484000	500	*	3.63745e-25	1.91071e-22	-50.2189	Intron (ENST00000278886.11/22981, intron 13 of 23)	20	25462383	25479027	16645	2	22981	ENST00000336104.5	-4474	ENSG00000101004	NINL	ninein like	0.369048	0.5625	0.852273	0.823204	0.819672	0.880734	0.827957	0.981132	0.717172	0.830986	0.847222	0.607955	0.865497	0.796178	0.901515	0.880597	0.9	0.736842
chr14_50872001	chr14	50872001	50872500	500	*	2.03072e-51	9.89467e-48	-50.2168	Promoter (<=1kb)	14	50872053	50904970	32918	1	145447	ENST00000337334.7	0	ENSG00000131969	ABHD12B	abhydrolase domain containing 12B	0.0510204	0.0833333	0.252525	0.123288	0.316667	0.308197	0.17931	0.764479	0.258687	0.25	0.301038	0.170213	0.225722	0.20339	0.195294	0.265957	0.256198	0.894737
chr11_111512001	chr11	111512001	111512500	500	*	1.76023e-19	4.44945e-17	50.1788	Promoter (<=1kb)	11	111467526	111512354	44829	2	54766	ENST00000356018.6	0	ENSG00000137707	BTG4	BTG anti-proliferation factor 4	0.7125	0.833333	0.183453	0.29085	0.281915	0.16875	0.168478	0.366337	0.305455	0.270492	0.204082	0.721429	0.171975	0.237037	0.230047	0.141593	0.039801	0.625
chr18_76406001	chr18	76406001	76406500	500	*	7.19785e-23	2.85695e-20	-50.0895	Intron (ENST00000443185.7/9658, intron 3 of 6)	18	76361768	76380285	18518	2	9658	ENST00000617840.1	-25716	ENSG00000101493	ZNF516	zinc finger protein 516	0.290698	0.571429	0.774775	0.889362	0.922414	0.833333	0.919355	0.844828	0.735099	0.790036	0.570093	0.580645	0.611374	0.7375	0.819876	0.923913	0.767241	0.348837
chr7_2523501	chr7	2523501	2524000	500	*	2.79348e-13	2.42311e-11	-50.0622	Promoter (<=1kb)	7	2523593	2526871	3279	1	3955	ENST00000493850.1	0	ENSG00000106003	LFNG	LFNG O-fucosylpeptide 3-beta-N-acetylglucosaminyltransferase	0.32	0.2	0.666667	0.702422	0.527778	0.529851	0.733945	0.865169	0.449074	0.560197	0.552239	0.198198	0.52657	0.6	0.744444	0.666667	0.640719	0.263158
chr20_23641001	chr20	23641001	23641500	500	*	8.80134e-12	5.44482e-10	-50	Promoter (2-3kb)	20	23633657	23638473	4817	2	1471	ENST00000398409.1	-2528	ENSG00000101439	CST3	cystatin C	0.486486	0.307692	0.736842	0.878049	0.666667	0.64	0.903226	1	0.789474	0.741497	0.833333	0.649123	0.893333	0.780822	0.783784	0.636364	0.818182	0.764706
chr1_25544501	chr1	25544501	25545000	500	*	1.70695e-23	7.39863e-21	-49.9486	Promoter (<=1kb)	1	25543606	25568886	25281	1	26119	ENST00000374338.5	895	ENSG00000157978	LDLRAP1	low density lipoprotein receptor adaptor protein 1	0.057377	0.176471	0.526882	0.754902	0.725	0.79661	0.452381	0.660714	0.565657	0.675	0.55814	0.318182	0.455556	0.485149	0.473684	0.585366	0.697674	0.171429
chr16_68738001	chr16	68738001	68738500	500	*	7.87217e-33	9.84385e-30	-49.8738	Promoter (<=1kb)	16	68737352	68833536	96185	1	999	ENST00000566510.5	649	ENSG00000039068	CDH1	cadherin 1	0.402985	0.348837	0.637931	0.676923	0.819048	0.699115	0.545455	0.962025	0.572581	0.52	0.8625	0.344444	0.551351	0.664557	0.787402	0.628571	0.778626	0.833333
chr22_45552501	chr22	45552501	45553000	500	*	1.41492e-34	2.08262e-31	-49.7552	Intron (ENST00000402984.7/2192, intron 15 of 15)	22	45541229	45551129	9901	1	2192	ENST00000476366.1	11272	ENSG00000077942	FBLN1	fibulin 1	0.232558	0.596154	0.79803	0.862963	0.840909	0.828221	0.757143	0.849138	0.790378	0.712644	0.82906	0.632353	0.813433	0.683274	0.8107	0.7875	0.892523	0.735294
chr14_93737501	chr14	93737501	93738000	500	*	1.01642e-10	4.86855e-09	-49.7369	Intron (ENST00000393143.5/145270, intron 2 of 3)	14	93688993	93707343	18351	1	57578	ENST00000554549.1	48508	ENSG00000133958	UNC79	unc-79 homolog, NALCN channel complex subunit	0.257143	0.5	0.917526	0.923077	0.868613	0.875	0.764706	0.851852	0.886525	0.881356	0.909091	0.662921	0.888	0.853333	0.836735	0.865385	0.884615	0.6
chr2_105864001	chr2	105864001	105864500	500	*	8.24745e-12	5.14291e-10	-49.6903	Intron (ENST00000233154.9/8440, intron 3 of 4)	2	105851782	105894272	42491	1	8440	ENST00000393349.2	12219	ENSG00000071051	NCK2	NCK adaptor protein 2	0.3	0.692308	0.813725	0.754491	0.602941	0.616667	0.846154	0.913043	0.510417	0.395	0.52459	0.552326	0.572519	0.633136	0.762712	0.637931	0.632184	0.75
chr15_101276001	chr15	101276001	101276500	500	*	4.14779e-15	5.05251e-13	-49.5853	Promoter (<=1kb)	15	101272806	101277287	4482	2	55829	ENST00000528346.1	787	ENSG00000131871	SELENOS	selenoprotein S	0.322034	0.486486	0.608696	0.877193	0.5	0.5	0.8	1	0.530303	0.637681	0.384615	0.688034	0.756757	0.622951	0.757576	0.679245	0.661017	0.857143
chr11_70683001	chr11	70683001	70683500	500	*	2.74145e-13	2.38091e-11	-49.4112	Intron (ENST00000659264.1/22941, intron 2 of 12)	11	70492432	70698769	206338	2	22941	ENST00000426687.2	15269	ENSG00000162105	SHANK2	SH3 and multiple ankyrin repeat domains 2	0.351351	0.555556	0.914286	0.819444	0.966667	0.921569	0.860465	0.90566	0.921875	0.795699	0.947368	0.584906	0.794872	0.797753	0.875	0.977778	0.901961	0.6
chr17_2793001	chr17	2793001	2793500	500	*	2.20382e-14	2.33962e-12	-49.4041	Promoter (2-3kb)	17	2796438	3037739	241302	1	23108	ENST00000366401.8	-2938	ENSG00000132359	RAP1GAP2	RAP1 GTPase activating protein 2	0.220588	0.285714	0.6	0.6	0.1	0.526316	0.8	0.719101	0.434783	0.333333	0.55	0.39375	0.5	0.22449	0.421053	0.588235	0.533333	0.47619
chr20_62603001	chr20	62603001	62603500	500	*	1.12313e-10	5.33087e-09	-49.3336	Exon (ENST00000617730.1/ENST00000617730.1, exon 1 of 2)	20	62564912	62565013	102	1	406923	ENST00000347538.2	38089	ENSG00000284508	MIR133A2	microRNA 133a-2	0.0638298	0.166667	0.25	0.384615	0.375	0.342105	0.0625	0.779221	0.142857	0.318841	0.263158	0.171875	0.283784	0.149533	0.14	0.264706	0.153846	0
chr21_43741001	chr21	43741001	43741500	500	*	5.74403e-19	1.30489e-16	-49.3121	Promoter (<=1kb)	21	43741016	43753654	12639	1	8566	ENST00000490666.5	0	ENSG00000160209	PDXK	pyridoxal kinase	0.159011	0.6875	0.817308	0.9125	0.88	0.9	0.680851	0.68	0.709091	0.655629	0.666667	0.617021	0.653226	0.72381	0.714286	0.758621	0.909091	0.6
chr8_28347001	chr8	28347001	28347500	500	*	4.30469e-19	9.9552e-17	-49.2819	3' UTR	8	28348278	28351566	3289	2	55893	ENST00000520535.1	4066	ENSG00000186918	ZNF395	zinc finger protein 395	0.122905	0.176471	0.428571	0.635135	0.219512	0.265306	0.516667	0.75	0.510638	0.239437	0.522727	0.252252	0.344262	0.382353	0.507937	0.173913	0.456522	0.2
chr22_38824501	chr22	38824501	38825000	500	*	2.18557e-13	1.93016e-11	49.2764	Intron (ENST00000333039.4/23467, intron 3 of 4)	22	38818452	38844028	25577	2	23467	ENST00000333039.4	19028	ENSG00000221890	NPTXR	neuronal pentraxin receptor	0.793814	0.923077	0.333333	0.288462	0.363636	0.533333	0.192308	0.361111	0.267857	0.309524	0.176471	0.521978	0.324324	0.310345	0.344828	0.142857	0.190476	0.923077
chr18_13376501	chr18	13376501	13377000	500	*	9.2354e-12	5.68867e-10	49.2754	Promoter (1-2kb)	18	13375083	13389812	14730	1	753	ENST00000676815.1	1418	ENSG00000168675	LDLRAD4	low density lipoprotein receptor class A domain containing 4	0.669811	0.652174	0.291667	0.159574	0.0869565	0.0952381	0.208333	0.0952381	0.256637	0.103448	0.166667	0.0555556	0.2	0.341176	0.185185	0.28	0.0625	0.454545
chr16_66440501	chr16	66440501	66441000	500	*	2.12635e-18	4.41252e-16	-49.2086	Intron (ENST00000536005.7/146227, intron 2 of 4)	16	66428238	66438017	9780	1	146227	ENST00000618932.1	12263	ENSG00000166546	BEAN1	brain expressed associated with NEDD4 1	0.411765	0.25	0.825581	0.8	0.933333	0.910112	0.90411	0.872	0.785714	0.823171	0.915254	0.839623	0.830645	0.774194	0.827957	0.923077	0.885246	0.25
chr21_34891001	chr21	34891001	34891500	500	*	1.26688e-12	9.43167e-11	49.1527	Promoter (1-2kb)	21	34834410	34889790	55381	2	861	ENST00000399237.6	-1211	ENSG00000159216	RUNX1	RUNX family transcription factor 1	0.785714	1	0.7	0.888889	0.791667	0.904762	0.338983	0.625	0.851852	0.819444	0.933333	0.383333	0.578947	0.859155	0.75	0	0.545455	0.857143
chr9_133993501	chr9	133993501	133994000	500	*	5.48359e-19	1.25177e-16	-49.0816	Promoter (<=1kb)	9	133761894	133992604	230711	2	7410	ENST00000371851.1	-897	ENSG00000160293	VAV2	vav guanine nucleotide exchange factor 2	0.112782	0.285714	0.787037	0.8	0.815217	0.843243	0.563218	0.683333	0.688776	0.77707	0.721519	0.52381	0.743842	0.782178	0.537879	0.692308	0.840336	0.25
chr13_24224001	chr13	24224001	24224500	500	*	2.99922e-26	1.79575e-23	-49.0416	Promoter (<=1kb)	13	24224241	24249663	25423	1	221178	ENST00000474317.1	0	ENSG00000182957	SPATA13	spermatogenesis associated 13	0.178138	0.72	0.78125	0.833333	0.853659	0.825397	0.832	0.592593	0.60177	0.757576	0.491228	0.506073	0.709677	0.639175	0.79021	0.934066	0.868421	0.157895
chr11_1425001	chr11	1425001	1425500	500	*	9.3902e-20	2.4801e-17	-48.9975	Intron (ENST00000308219.13/9024, intron 1 of 19)	11	1411152	1461745	50594	1	9024	ENST00000382179.5	13849	ENSG00000174672	BRSK2	BR serine/threonine kinase 2	0.289474	0.5	0.77459	0.743222	0.830247	0.813609	0.812057	0.792636	0.729114	0.768025	0.745192	0.495413	0.729306	0.770115	0.713748	0.687225	0.848168	0.648649
chr3_170045001	chr3	170045001	170045500	500	*	1.09396e-06	1.54808e-05	48.9773	Intron (ENST00000355897.10/26996, intron 2 of 3)	3	170049855	170084461	34607	1	26996	ENST00000485735.6	-4355	ENSG00000173890	GPR160	G protein-coupled receptor 160	0.6	0.75	0.387097	0.355556	0.227273	0.366667	0.3	0.2	0.428571	0.460526	0.321429	0.326531	0.157895	0.45098	0.261905	0.384615	0.25	0.705882
chr11_134332501	chr11	134332501	134333000	500	*	1.00995e-10	4.84578e-09	48.9418	Promoter (<=1kb)	11	134331988	134376324	44337	1	89944	ENST00000535456.7	513	ENSG00000149328	GLB1L2	galactosidase beta 1 like 2	0.676471	0.846154	0.188679	0.26087	0.111111	0.134831	0.454545	0.0588235	0.181818	0.0765027	0.0757576	0.552632	0.259259	0.244318	0.228571	0.102564	0.0659341	0.933333
chr8_18387501	chr8	18387501	18388000	500	*	2.50709e-21	8.33545e-19	48.9418	Exon (ENST00000605477.1/ENST00000605477.1, exon 1 of 1)	8	18391282	18401218	9937	1	10	ENST00000286479.4	-3282	ENSG00000156006	NAT2	N-acetyltransferase 2	0.672566	0.863636	0.411483	0.287749	0.406091	0.320312	0.243478	0.189781	0.365497	0.334884	0.340136	0.417062	0.313869	0.237537	0.381443	0.241935	0.366834	0.555556
chr16_85303501	chr16	85303501	85304000	500	*	1.86407e-24	9.27453e-22	-48.8563	Promoter (2-3kb)	16	85306226	85306325	100	2	100847022	ENST00000583199.1	2325	ENSG00000266307	MIR5093	microRNA 5093	0.258929	0.375	0.771028	0.709443	0.732323	0.744856	0.732143	0.786232	0.812317	0.741071	0.755814	0.558621	0.785455	0.76699	0.761124	0.690909	0.751748	0.444444
chr2_11670001	chr2	11670001	11670500	500	*	1.82764e-33	2.45952e-30	48.8469	Promoter (<=1kb)	2	11658178	11670195	12018	2	23620	ENST00000306928.6	0	ENSG00000169006	NTSR2	neurotensin receptor 2	0.614286	0.777778	0.285714	0.233918	0.317204	0.128079	0.214286	0.116848	0.294833	0.181425	0.204819	0.255411	0.214876	0.233553	0.2	0.143791	0.256098	0.857143
chr21_42107501	chr21	42107501	42108000	500	*	1.17638e-10	5.5631e-09	48.8424	Promoter (<=1kb)	21	42102134	42108534	6401	2	150147	ENST00000329015.2	534	ENSG00000184385	UMODL1-AS1	UMODL1 antisense RNA 1	0.727273	0.72	0.28	0.176768	0.138614	0.188679	0.262136	0.162162	0.398374	0.272031	0.106667	0.373494	0.417266	0.3125	0.333333	0.166667	0.0487805	0.866667
chr1_247448001	chr1	247448001	247448500	500	*	1.17595e-22	4.52763e-20	-48.6709	3' UTR	1	247450953	247452006	1054	2	127623	ENST00000318749.8	3506	ENSG00000177535	OR2B11	olfactory receptor family 2 subfamily B member 11	0.337931	0.310811	0.776471	0.663551	0.87931	0.753846	0.6375	0.977273	0.757576	0.86	0.581395	0.628571	0.644231	0.868056	0.579439	0.511628	0.588235	0.875
chr11_103326001	chr11	103326001	103326500	500	*	4.13229e-30	3.64938e-27	-48.6158	Intron (ENST00000375735.7/79659, intron 82 of 88)	11	103358243	103479345	121103	1	79659	ENST00000533197.1	-31743	ENSG00000187240	DYNC2H1	dynein cytoplasmic 2 heavy chain 1	0.248447	0.5625	0.79798	0.783439	0.788136	0.8	0.5	0.820253	0.654412	0.701657	0.808824	0.403361	0.739437	0.729469	0.744828	0.765957	0.82716	0.517241
chr20_62428501	chr20	62428501	62429000	500	*	3.84841e-13	3.25427e-11	48.5856	Promoter (<=1kb)	20	62410237	62427539	17303	2	140893	ENST00000252998.2	-962	ENSG00000130701	RBBP8NL	RBBP8 N-terminal like	0.678571	0.2	0.285714	0.198381	0.267717	0.181102	0.182927	0.135338	0.152047	0.196078	0.184874	0.52809	0.2	0.247059	0.220183	0.215054	0.169312	0.6
chr2_229850501	chr2	229850501	229851000	500	*	8.63555e-17	1.42217e-14	-48.5746	Intron (ENST00000675453.1/9320, intron 4 of 41)	2	229836863	229859282	22420	2	9320	ENST00000453485.1	8282	ENSG00000153827	TRIP12	thyroid hormone receptor interactor 12	0.396226	0.384615	0.790419	0.796552	0.559524	0.59596	0.864407	0.891667	0.811224	0.52514	0.776119	0.697802	0.626263	0.693277	0.744	0.790698	0.841772	0
chr2_239247001	chr2	239247001	239247500	500	*	3.3704e-12	2.29405e-10	48.5158	Intron (ENST00000345617.7/9759, intron 2 of 26)	2	239186488	239236669	50182	2	9759	ENST00000496347.1	-10332	ENSG00000068024	HDAC4	histone deacetylase 4	0.989247	0.764706	0.714286	0.875	0.857143	0.333333	0.619048	0.357143	0.9	1	1	0	1	0.709677	0.782609	0.833333	1	0.730769
chr16_690501	chr16	690501	691000	500	*	3.65069e-13	3.09821e-11	-48.2682	Promoter (<=1kb)	16	684734	690444	5711	2	84219	ENST00000248142.7	-57	ENSG00000127580	WDR24	WD repeat domain 24	0.337349	0.444444	0.681034	0.81746	0.722222	0.782609	0.819277	0.857143	0.632812	0.6	0.659574	0.669903	0.595238	0.6	0.818182	0.910448	0.886792	0
chr6_34235001	chr6	34235001	34235500	500	*	1.2012e-40	2.7825e-37	48.2353	Promoter (1-2kb)	6	34236873	34240870	3998	1	3159	ENST00000674029.1	-1373	ENSG00000137309	HMGA1	high mobility group AT-hook 1	0.818182	0.804348	0.285235	0.302817	0.316547	0.236422	0.368182	0.314496	0.216981	0.340625	0.22467	0.642857	0.388031	0.368984	0.372928	0.280576	0.171831	0.868421
chr12_15856501	chr12	15856501	15857000	500	*	2.19579e-15	2.82226e-13	-48.1936	Intron (ENST00000646918.1/2059, intron 2 of 23)	12	15620195	15881198	261004	2	2059	ENST00000646828.1	24198	ENSG00000151491	EPS8	epidermal growth factor receptor pathway substrate 8	0.268293	0.615385	0.75	0.701923	0.52	0.65	0.6875	0.913636	0.614286	0.695652	0.588235	0.655914	0.773196	0.71831	0.65	0.9	0.444444	0.454545
chr1_109712001	chr1	109712001	109712500	500	*	1.18234e-27	8.31178e-25	-48.188	Promoter (<=1kb)	1	109712251	109718268	6018	1	2949	ENST00000256593.8	0	ENSG00000134201	GSTM5	glutathione S-transferase mu 5	0.169591	0.5	0.603774	0.403846	0.45	0.310078	0.474747	0.818627	0.441341	0.447205	0.538961	0.41875	0.40625	0.486111	0.475	0.571429	0.521368	0.5
chr16_86577001	chr16	86577001	86577500	500	*	8.84413e-21	2.69912e-18	-48.1849	Promoter (1-2kb)	16	86578549	86583478	4930	1	2300	ENST00000320241.5	-1049	ENSG00000176678	FOXL1	forkhead box L1	0.210145	0.240741	0.474359	0.543689	0.806452	0.490566	0.428571	0.837838	0.606061	0.613208	0.777778	0.351351	0.690722	0.571429	0.666667	0.617647	0.673913	0.625
chr8_1144501	chr8	1144501	1145000	500	*	4.44887e-07	7.2116e-06	-48.1818	Intron (ENST00000637795.2/9228, intron 2 of 14)	8	1104882	1262580	157699	1	9228	ENST00000520524.5	39619	ENSG00000198010	DLGAP2	DLG associated protein 2	0	0	0.121212	0.177778	0.269231	0	0.157895	0.652778	0.192308	0.112245	0.0444444	0.162162	0.16	0.0454545	0.0779221	0.04	0	0
chr6_2970001	chr6	2970001	2970500	500	*	2.94347e-16	4.41527e-14	48.17	Promoter (<=1kb)	6	2948217	2970714	22498	2	5269	ENST00000645580.1	214	ENSG00000124570	SERPINB6	serpin family B member 6	0.89011	0.83871	0.9	0.95	0.333333	0.6	0.416667	0.390476	0.9	1	0.333333	0.728571	0.842105	0.8	0.851852	0.333333	0.5	0.8125
chr10_132306501	chr10	132306501	132307000	500	*	1.49832e-22	5.67603e-20	-48.1393	Promoter (<=1kb)	10	132207492	132307214	99723	2	282974	ENST00000368622.5	214	ENSG00000165752	STK32C	serine/threonine kinase 32C	0.299145	0.633333	0.715517	0.770186	0.708333	0.804598	0.804348	0.876712	0.741071	0.866667	0.826087	0.542254	0.795775	0.807107	0.80303	0.8125	0.734375	0.666667
chr16_66868001	chr16	66868001	66868500	500	*	1.32577e-31	1.39802e-28	48.1269	Intron (ENST00000561579.6/8883, intron 1 of 8)	16	66817470	66873256	55787	2	8883	ENST00000561579.6	4756	ENSG00000159593	NAE1	NEDD8 activating enzyme E1 subunit 1	0.675439	0.902655	0.416667	0.373178	0.313953	0.305556	0.369863	0.266667	0.469274	0.38814	0.412844	0.643275	0.434426	0.448413	0.553648	0.377049	0.411429	0.781609
chr11_61130001	chr11	61130001	61130500	500	*	1.91043e-12	1.36683e-10	-48.1246	3' UTR	11	61102509	61119359	16851	1	921	ENST00000544014.1	27492	ENSG00000110448	CD5	CD5 molecule	0	0.545455	0.272727	0.348958	0.14433	0.22807	0.350515	0.80292	0.092437	0.393574	0.134328	0.485876	0.226244	0.256831	0.182927	0.0526316	0.25	0.923077
chr7_73345501	chr7	73345501	73346000	500	*	4.01907e-11	2.13417e-09	-48.0596	Intron (ENST00000252037.5/8468, intron 8 of 8)	7	73328346	73329589	1244	1	8468	ENST00000437013.2	17155	ENSG00000077800	FKBP6	FKBP prolyl isomerase family member 6 (inactive)	0.18	0.357143	0.56	0.646259	0.746032	0.68254	0.692308	0.70297	0.609524	0.615385	0.722222	0.204724	0.7875	0.589474	0.6625	0.76087	0.685185	0.736842
chr5_179805501	chr5	179805501	179806000	500	*	1.2507e-42	3.68182e-39	47.8642	Promoter (<=1kb)	5	179801807	179806324	4518	2	11282	ENST00000519616.1	324	ENSG00000161013	MGAT4B	alpha-1,3-mannosyl-glycoprotein 4-beta-N-acetylglucosaminyltransferase B	0.560386	0.787037	0.290196	0.378641	0.216216	0.175	0.239726	0.119454	0.251852	0.17735	0.211679	0.2	0.293051	0.136729	0.34375	0.0934579	0.0714286	0.847826
chr19_18932001	chr19	18932001	18932500	500	*	2.6002e-30	2.34021e-27	-47.8564	Promoter (<=1kb)	19	18931240	18933047	1808	2	9454	ENST00000595756.1	547	ENSG00000051128	HOMER3	homer scaffold protein 3	0.0603448	0.0769231	0.315098	0.343891	0.479651	0.44591	0.304487	0.710706	0.366795	0.371134	0.446494	0.195175	0.290061	0.353345	0.419708	0.367857	0.493369	0.404762
chr7_75720501	chr7	75720501	75721000	500	*	1.99471e-19	5.00634e-17	-47.8338	Intron (ENST00000336926.11/3092, intron 1 of 30)	7	75654413	75738935	84523	2	3092	ENST00000485723.1	17935	ENSG00000127946	HIP1	huntingtin interacting protein 1	0.320755	0.904762	0.914286	0.878788	0.892308	0.870968	0.91954	1	0.922222	0.925234	1	0.727273	0.9375	0.964286	0.938776	0.948718	0.961538	0.968254
chr19_1855001	chr19	1855001	1855500	500	*	2.83787e-24	1.38754e-21	47.8114	Intron (ENST00000541015.5/83855, intron 1 of 2)	19	1815248	1848483	33236	2	57455	ENST00000170168.9	-6518	ENSG00000079313	REXO1	RNA exonuclease 1 homolog	0.845455	0.571429	0.320197	0.399093	0.451613	0.316176	0.309677	0.312684	0.321656	0.249395	0.373057	0.549645	0.317152	0.386973	0.378378	0.19802	0.150538	0.75
chr1_18703001	chr1	18703001	18703500	500	*	1.81771e-16	2.8287e-14	-47.7516	Exon (ENST00000420770.7/5081, exon 7 of 9)	1	18631524	18736102	104579	1	5081	ENST00000400661.3	71477	ENSG00000009709	PAX7	paired box 7	0.173077	0.181818	0.297297	0.275862	0.363636	0.409836	0.377778	0.746154	0.36036	0.150794	0.310345	0.319588	0.436508	0.233766	0.380282	0.34375	0.16129	0.464286
chr6_31558501	chr6	31558501	31559000	500	*	2.8673e-18	5.89747e-16	-47.7258	3' UTR	6	31545276	31548427	3152	2	534	ENST00000415099.2	-10074	ENSG00000213760	ATP6V1G2	ATPase H+ transporting V1 subunit G2	0.0833333	0.295455	0.376812	0.575221	0.351351	0.5	0.435484	0.728682	0.426087	0.485714	0.36	0.414141	0.417722	0.3	0.350877	0.53125	0.40625	0.565217
chr15_77084001	chr15	77084001	77084500	500	*	1.815e-10	8.15722e-09	47.7026	Promoter (<=1kb)	15	77046332	77083984	37653	2	10099	ENST00000558745.5	-17	ENSG00000140391	TSPAN3	tetraspanin 3	0.707071	0.676471	0.466667	0.606061	0.555556	0.285714	0.227273	0.219512	0.652174	0.428571	0.4	0.22619	0.725	0.392857	0.538462	0.6	0	0.811321
chr9_93098501	chr9	93098501	93099000	500	*	1.30265e-12	9.67759e-11	-47.6285	Promoter (2-3kb)	9	93096323	93111187	14865	1	84270	ENST00000498243.1	2178	ENSG00000165233	CARD19	caspase recruitment domain family member 19	0.06	0	0.287234	0.277419	0.0769231	0	0.347826	0.782609	0.0375	0	0	0.149351	0.196078	0.057971	0.329268	0.0980392	0.111111	0.785714
chr11_3580001	chr11	3580001	3580500	500	*	3.41867e-09	1.08214e-07	-47.5821	Promoter (<=1kb)	11	3481520	3581211	99692	2	101927708	ENST00000527970.1	711	ENSG00000255367	LOC101927708	uncharacterized LOC101927708	0.148148	0.230769	0.2	0.428571	0.285714	0.8	0.46875	0.767442	0.341463	0.391304	0.444444	0.184615	0.5	0.4	0.545455	0.153846	0.666667	0.210526
chr2_1815001	chr2	1815001	1815500	500	*	1.40267e-16	2.22447e-14	-47.5655	Intron (ENST00000647755.1/23040, intron 21 of 24)	2	1789364	1810119	20756	2	23040	ENST00000648486.1	-4882	ENSG00000186487	MYT1L	myelin transcription factor 1 like	0.28	0.435897	0.75	0.869718	0.813333	0.768293	0.863636	0.804469	0.693878	0.820717	0.794521	0.791667	0.753012	0.877119	0.82243	0.842105	0.825	0.58427
chr16_57485501	chr16	57485501	57486000	500	*	1.90286e-12	1.3621e-10	47.4359	Promoter (<=1kb)	16	57471961	57486493	14533	2	55715	ENST00000340099.9	493	ENSG00000125170	DOK4	docking protein 4	0.736842	0.733333	0.269231	0.300752	0.202381	0.15942	0.484848	0.182796	0.333333	0.24183	0.148148	0.661157	0.36	0.358209	0.365854	0.173333	0.0921053	0.941176
chr11_2699001	chr11	2699001	2699500	500	*	3.60421e-42	9.98594e-39	-47.4313	Promoter (<=1kb)	11	2608328	2699994	91667	2	10984	ENST00000597346.1	494	ENSG00000269821	KCNQ1OT1	KCNQ1 opposite strand/antisense transcript 1	0.333333	0.37037	0.51952	0.660504	0.403636	0.529412	0.562771	0.988095	0.485437	0.596154	0.373206	0.567797	0.618221	0.380851	0.583851	0.649746	0.595918	0.8
chr11_1452001	chr11	1452001	1452500	500	*	1.17802e-25	6.60542e-23	-47.3902	Promoter (1-2kb)	11	1450685	1462689	12005	1	9024	ENST00000533606.2	1316	ENSG00000174672	BRSK2	BR serine/threonine kinase 2	0.317757	0.464286	0.813953	0.837905	0.834146	0.835294	0.826291	0.819079	0.763636	0.820988	0.773973	0.768953	0.849231	0.76	0.857576	0.840764	0.850299	0.461538
chr16_88681501	chr16	88681501	88682000	500	*	3.67142e-16	5.38712e-14	-47.3801	Exon (ENST00000332281.6/333929, exon 2 of 3)	16	88677688	88686507	8820	2	333929	ENST00000332281.6	4507	ENSG00000185669	SNAI3	snail family transcriptional repressor 3	0.159091	0	0.533333	0.583082	0.496503	0.566327	0.469565	0.596354	0.426621	0.423256	0.38	0.100775	0.396226	0.479167	0.52069	0.505747	0.549815	0.1
chr20_279001	chr20	279001	279500	500	*	1.73725e-40	3.95932e-37	-47.3413	Exon (ENST00000382369.9/140680, exon 3 of 9)	20	270863	290429	19567	2	140680	ENST00000382369.9	10929	ENSG00000196476	C20orf96	chromosome 20 open reading frame 96	0.341709	0.941176	0.90625	0.739933	0.875486	0.82963	0.965517	0.881503	0.916309	0.873147	0.962963	0.606695	0.895616	0.861979	0.943114	0.960199	0.939271	0.833333
chr3_13110501	chr3	13110501	13111000	500	*	5.24804e-37	9.27999e-34	-47.3129	Intron (ENST00000648114.1/9922, intron 2 of 15)	3	12897043	13073429	176387	2	9922	ENST00000613206.2	-37072	ENSG00000144711	IQSEC1	IQ motif and Sec7 domain ArfGEF 1	0.0759494	0.157895	0.767123	0.730392	0.89375	0.718519	0.5	0.6	0.813278	0.767296	0.710843	0.521978	0.828947	0.752475	0.824324	0.657143	0.916667	0.275
chr7_151856501	chr7	151856501	151857000	500	*	5.43419e-14	5.37719e-12	-47.2973	Intron (ENST00000287878.9/51422, intron 1 of 15)	7	151837268	151876788	39521	2	51422	ENST00000474383.1	19788	ENSG00000106617	PRKAG2	protein kinase AMP-activated non-catalytic subunit gamma 2	0.409091	1	0.923077	0.945455	0.941176	0.96	0.882353	1	0.966292	0.90625	0.857143	1	0.9875	0.918367	0.903226	1	0.8	0.923077
chr19_4370001	chr19	4370001	4370500	500	*	9.90652e-24	4.42979e-21	-47.2356	Intron (ENST00000269886.7/6455, intron 1 of 9)	19	4363853	4380292	16440	2	6455	ENST00000598230.5	9792	ENSG00000141985	SH3GL1	SH3 domain containing GRB2 like 1, endophilin A2	0.166667	0.37037	0.451613	0.346154	0.384615	0.358025	0.516129	0.737288	0.401786	0.385185	0.578947	0.38914	0.429907	0.421053	0.35	0.511111	0.438596	0.465116
chr5_153707501	chr5	153707501	153708000	500	*	2.91489e-19	7.02869e-17	-47.2105	Intron (ENST00000518142.5/2890, intron 10 of 14)	5	153573228	153655865	82638	1	2890	ENST00000520966.1	134273	ENSG00000155511	GRIA1	glutamate ionotropic receptor AMPA type subunit 1	0.263158	0.421053	0.758621	0.75	0.571429	0.714286	0.607595	0.85124	0.715686	0.471264	0.545455	0.489796	0.637363	0.685393	0.587302	0.583333	0.692308	0.378378
chr11_2927501	chr11	2927501	2928000	500	*	4.09737e-21	1.32184e-18	-47.1557	Promoter (1-2kb)	11	2928273	2929420	1148	2	7262	ENST00000314222.5	1420	ENSG00000181649	PHLDA2	pleckstrin homology like domain family A member 2	0.325203	0.625	0.715909	0.861702	0.721311	0.725	0.721311	0.839827	0.772414	0.802395	0.843137	0.567308	0.751825	0.703704	0.786127	0.828125	0.923077	0.307692
chr7_4129501	chr7	4129501	4130000	500	*	1.81531e-17	3.27178e-15	-47.1078	Promoter (<=1kb)	7	4129685	4269000	139316	1	221935	ENST00000476701.5	0	ENSG00000146555	SDK1	sidekick cell adhesion molecule 1	0.344262	0.636364	0.869792	0.890306	0.852071	0.898601	0.875	0.855626	0.848361	0.792576	0.845361	0.65	0.895349	0.846154	0.883333	0.853081	0.910781	0.833333
chr17_48594001	chr17	48594001	48594500	500	*	5.98103e-37	1.04337e-33	-47.1046	Promoter (<=1kb)	17	48591257	48593961	2705	2	3215	ENST00000239151.5	-40	ENSG00000120075	HOXB5	homeobox B5	0.0707071	0.037037	0.450382	0.30303	0.45283	0.522989	0.165563	0.753846	0.437788	0.519608	0.41791	0.058651	0.471545	0.483871	0.388889	0.289855	0.467456	0
chr1_25765501	chr1	25765501	25766000	500	*	4.67564e-09	1.41807e-07	47.0527	Intron (ENST00000611903.4/57134, intron 8 of 13)	1	25772069	25782700	10632	1	57134	ENST00000496532.5	-6069	ENSG00000117643	MAN1C1	mannosidase alpha class 1C member 1	0.807692	0.952381	0.738095	0.666667	0.5	0.631579	0.428571	0.342105	0.606061	0.623188	0.388889	0.5	0.454545	0.72549	0.466667	0.5	0.551724	0.727273
chr19_18195001	chr19	18195001	18195500	500	*	4.30981e-15	5.21839e-13	46.9858	Promoter (1-2kb)	19	18193250	18196948	3699	1	84769	ENST00000533807.3	1751	ENSG00000254858	MPV17L2	MPV17 mitochondrial inner membrane protein like 2	0.867925	0.976744	0.291139	0.605263	0.391304	0.402985	0.516129	0.427273	0.5	0.41129	0.357143	0.725275	0.47191	0.608696	0.608696	0.367347	0.259259	0.871795
chr12_96223501	chr12	96223501	96224000	500	*	7.11653e-18	1.37751e-15	46.9256	5' UTR	12	96247131	96267357	20227	1	2004	ENST00000549985.1	-23131	ENSG00000111145	ELK3	ETS transcription factor ELK3	0.840708	0.769231	0.688679	0.689394	0.378378	0.5	0.588235	0.319767	0.627451	0.26	0.409091	0.634286	0.759259	0.506329	0.48913	0.648649	0.695652	0.363636
chr5_133279001	chr5	133279001	133279500	500	*	3.28072e-07	5.5631e-06	-46.8803	Intron (ENST00000265342.12/23105, intron 6 of 15)	5	133220773	133252264	31492	2	23105	ENST00000507112.1	-26737	ENSG00000053108	FSTL4	follistatin like 4	0.28169	0.733333	0.714286	0.833333	0.411765	0.714286	0.647059	0.958333	0.566667	0.705882	0	0.655172	0.790698	0.829268	0.62963	0.444444	0.5	0.857143
chr1_2204501	chr1	2204501	2205000	500	*	2.24571e-18	4.64602e-16	-46.851	Promoter (<=1kb)	1	2198063	2203882	5820	2	199990	ENST00000514625.1	-619	ENSG00000162585	FAAP20	FA core complex associated protein 20	0.0183486	0.235294	0.238095	0.402985	0.44	0.350877	0.402174	0.84375	0.288462	0.311828	0.548387	0.47561	0.302521	0.362319	0.318966	0.38961	0.384615	0.111111
chrX_40151501	chrX	40151501	40152000	500	*	3.65436e-45	1.22945e-41	-46.8304	Intron (ENST00000378455.8/54880, intron 1 of 13)	23	40077844	40146629	68786	2	54880	ENST00000412952.1	-4872	ENSG00000183337	BCOR	BCL6 corepressor	0.225352	0.693878	0.636161	0.582482	0.667832	0.699552	0.592417	0.830846	0.623229	0.616876	0.475	0.52381	0.641791	0.546945	0.626072	0.636364	0.480663	0.7
chr16_2593501	chr16	2593501	2594000	500	*	2.23713e-14	2.36965e-12	46.8116	Exon (ENST00000624546.1/ENST00000624546.1, exon 1 of 1)	16	2603350	2630494	27145	1	652276	ENST00000399702.5	-9350	ENSG00000215154	LOC652276	potassium channel tetramerization domain containing 5 pseudogene	0.615385	0.916667	0.252427	0.217949	0.4	0.611111	0.25	0.179487	0.341667	0.344595	0.42623	0.516588	0.467391	0.504132	0.39726	0.348837	0.464286	0.352941
chr6_158565001	chr6	158565001	158565500	500	*	1.57914e-12	1.15435e-10	-46.806	Intron (ENST00000367090.4/57583, intron 1 of 16)	6	158536436	158635428	98993	1	57583	ENST00000367090.4	28565	ENSG00000146433	TMEM181	transmembrane protein 181	0.341772	0.12	0.895833	0.837209	0.52	0.565217	0.6	0.9	0.813187	0.928571	0.68	0.660131	0.69863	0.362069	0.615385	0.666667	0.962963	0.875
chr8_882501	chr8	882501	883000	500	*	3.79782e-11	2.0335e-09	46.8044	Promoter (<=1kb)	8	883198	1032931	149734	1	9228	ENST00000524139.5	-198	ENSG00000198010	DLGAP2	DLG associated protein 2	0.925	1	0.876923	0.875	1	1	0.636364	0.294118	0	0.75	0.444444	0.777778	0.966102	0.965517	1	0.944444	1	0.888889
chr7_26886501	chr7	26886501	26887000	500	*	2.60171e-16	3.93185e-14	-46.7893	Intron (ENST00000432747.1/8935, intron 2 of 6)	7	26844029	26865113	21085	2	8935	ENST00000481204.5	-21388	ENSG00000005020	SKAP2	src kinase associated phosphoprotein 2	0.362745	0.625	0.830508	0.966102	0.793651	0.853333	0.815534	0.9	0.890244	0.753623	0.825	0.590909	0.857143	0.858974	0.882353	0.928571	0.8	0.5
chr9_132833501	chr9	132833501	132834000	500	*	4.07085e-17	7.04927e-15	-46.7593	Intron (ENST00000298545.4/158067, intron 5 of 12)	9	132861396	132863712	2317	2	158067	ENST00000482422.1	29712	ENSG00000165695	AK8	adenylate kinase 8	0.253731	0.446809	0.80916	0.793233	0.777778	0.754601	0.571429	0.868263	0.806283	0.858156	0.675926	0.38	0.846154	0.744898	0.818182	0.90099	0.827815	0.833333
chr6_31180501	chr6	31180501	31181000	500	*	2.22863e-38	4.43535e-35	-46.7559	Promoter (<=1kb)	6	31164337	31180731	16395	2	5460	ENST00000441888.7	0	ENSG00000204531	POU5F1	POU class 5 homeobox 1	0.406091	0.382979	0.638235	0.475862	0.444853	0.576779	0.721212	0.94822	0.790997	0.622283	0.59116	0.600746	0.718833	0.605911	0.704678	0.75	0.788301	0.357143
chr18_21458001	chr18	21458001	21458500	500	*	2.56595e-28	1.94933e-25	46.7274	Intron (ENST00000424526.6/80000, intron 15 of 32)	18	21451099	21508715	57617	1	80000	ENST00000578955.1	6902	ENSG00000141449	GREB1L	GREB1 like retinoic acid receptor coactivator	1	0.953488	0.727273	0.375	0.173913	0.181818	0.818182	0.482696	0.568627	0.348837	0.214286	0.958333	0.658228	0.736842	0.806122	0.452381	0.25	0.957031
chr19_1292001	chr19	1292001	1292500	500	*	6.66205e-15	7.81214e-13	-46.6512	Intron (ENST00000215368.4/1943, intron 1 of 3)	19	1285873	1301431	15559	1	1943	ENST00000215368.4	6128	ENSG00000099617	EFNA2	ephrin A2	0.268657	0.230769	0.57971	0.438144	0.673077	0.5	0.446809	0.793651	0.601626	0.433628	0.548387	0.39011	0.561983	0.532934	0.598592	0.517241	0.458333	0.25
chr2_219628501	chr2	219628501	219629000	500	*	1.59006e-21	5.42704e-19	-46.5909	Promoter (<=1kb)	2	219628516	219632418	3903	1	6508	ENST00000497589.1	0	ENSG00000114923	SLC4A3	solute carrier family 4 member 3	0.65	0.243243	0.960699	0.946667	0.944785	0.935294	0.905213	0.928395	0.909434	0.930716	0.957576	0.862944	0.933544	0.895238	0.900958	0.930769	0.943299	0.662338
chr16_71440501	chr16	71440501	71441000	500	*	1.0412e-11	6.33608e-10	-46.5832	Promoter (1-2kb)	16	71429980	71442054	12075	2	102723796	ENST00000561754.4	1054	ENSG00000260734	TLE7	TLE family member 7	0.12963	0.25	0.326531	0.323308	0.271605	0.245614	0.52	0.650685	0.491803	0.37931	0.369565	0.361538	0.492188	0.404255	0.453488	0.44086	0.40678	0.736842
chr1_236066501	chr1	236066501	236067000	500	*	1.47635e-07	2.8187e-06	46.5717	Promoter (1-2kb)	1	235975830	236065109	89280	2	4811	ENST00000366595.7	-1392	ENSG00000116962	NID1	nidogen 1	0.625	0.375	0.214286	0.0747664	0.103448	0.0425532	0.0909091	0.0679612	0.043956	0.0568182	0.102041	0.358209	0.0952381	0.0555556	0.0416667	0.0833333	0.0298507	0.857143
chr1_36109001	chr1	36109001	36109500	500	*	9.60409e-15	1.0909e-12	-46.5714	Intron (ENST00000397799.2/1296, intron 2 of 3)	1	36097507	36100249	2743	2	1296	ENST00000481785.1	-8752	ENSG00000171812	COL8A2	collagen type VIII alpha 2 chain	0.120805	0.615385	0.407407	0.63	0.641304	0.8625	0.695122	0.5	0.533333	0.689266	0.692308	0.344948	0.438849	0.588235	0.652632	0.806452	0.8	0.16
chrX_1283501	chrX	1283501	1284000	500	*	7.82482e-08	1.63253e-06	-46.5278	Promoter (<=1kb)	23	1282686	1309638	26953	1	1438	ENST00000381500.6	815	ENSG00000198223	CSF2RA	colony stimulating factor 2 receptor subunit alpha	0.111111	0.666667	0.555556	0.491803	0.25	0.48	0.666667	0.708333	0.380952	0.441176	0.642857	0.22807	0.707317	0.42029	0.607143	0.571429	0.636364	0.166667
chrX_155216501	chrX	155216501	155217000	500	*	7.06634e-17	1.18025e-14	46.4809	Promoter (<=1kb)	23	155216460	155239841	23382	1	7411	ENST00000286428.7	41	ENSG00000155959	VBP1	VHL binding protein 1	0.559524	0.520833	0.356021	0.332335	0.278947	0.40458	0.15625	0	0.317164	0.328358	0.455621	0.212766	0.318493	0.462838	0.356808	0.449541	0.431907	0.586207
chr17_79943001	chr17	79943001	79943500	500	*	1.00871e-18	2.21325e-16	-46.4234	Intron (ENST00000310924.7/125058, intron 10 of 11)	17	79943856	79950828	6973	2	125058	ENST00000572862.5	7328	ENSG00000167291	TBC1D16	TBC1 domain family member 16	0.223022	0.571429	0.655172	0.575472	0.710843	0.608392	0.53125	0.936842	0.478261	0.595041	0.592105	0.297561	0.468085	0.526316	0.48538	0.611111	0.633028	0.166667
chrX_46912001	chrX	46912001	46912500	500	*	5.40131e-56	3.31833e-52	-46.3894	Promoter (<=1kb)	23	46912276	47027976	115701	1	9767	ENST00000424392.5	0	ENSG00000102221	JADE3	jade family PHD finger 3	0.247126	0.424528	0.607407	0.67382	0.580882	0.4	0.578947	0.877778	0.42623	0.581633	0.464286	0.429379	0.512727	0.5	0.616379	0.221154	0.616667	0.79375
chr2_241763001	chr2	241763001	241763500	500	*	3.12387e-11	1.70494e-09	-46.3636	Intron (ENST00000403782.5/728294, intron 8 of 8)	2	241755074	241767962	12889	1	728294	ENST00000445308.1	7927	ENSG00000180902	D2HGDH	D-2-hydroxyglutarate dehydrogenase	0.025	0.15	0.607143	0.452381	0.108434	0	0.535211	0.52459	0.0357143	0.219298	0.0694444	0.107527	0.304348	0.141176	0.382609	0.672414	0.340278	0.818182
chr9_122406501	chr9	122406501	122407000	500	*	3.04896e-24	1.4856e-21	-46.3501	Exon (ENST00000431442.2/ENST00000431442.2, exon 1 of 10)	9	122375322	122392788	17467	1	5742	ENST00000373698.7	31179	ENSG00000095303	PTGS1	prostaglandin-endoperoxide synthase 1	0.127753	0.666667	0.516779	0.378571	0.46875	0.895833	0.762821	0.342105	0.504202	0.807692	0.766667	0.460526	0.59	0.75576	0.834862	0.689655	0.695238	1
chr6_139134501	chr6	139134501	139135000	500	*	2.02463e-22	7.52856e-20	46.3308	Promoter (<=1kb)	6	139135080	139180802	45723	1	51696	ENST00000367658.3	-80	ENSG00000112406	HECA	hdc homolog, cell cycle regulator	0.761538	0.844444	0.101064	0.127389	0.0789474	0.037037	0.0869565	0.442529	0.194286	0.125654	0.0843373	0.45614	0.131474	0.138249	0.13354	0.106509	0.0255102	1
chr10_132230001	chr10	132230001	132230500	500	*	1.44909e-33	1.96885e-30	-46.2775	Intron (ENST00000462160.5/282974, intron 2 of 12)	10	132207492	132249108	41617	2	282974	ENST00000462160.5	18608	ENSG00000165752	STK32C	serine/threonine kinase 32C	0.103825	0.7	0.464516	0.176471	0.240602	0.225352	0.442308	0.696629	0.344037	0.310345	0.529101	0.34104	0.461988	0.325088	0.473837	0.438503	0.246032	0.608696
chr19_50358001	chr19	50358001	50358500	500	*	2.33791e-25	1.25133e-22	-46.2276	Promoter (<=1kb)	19	50358606	50383387	24782	1	7376	ENST00000652203.1	-106	ENSG00000131408	NR1H2	nuclear receptor subfamily 1 group H member 2	0.135965	0.0869565	0.123894	0.081761	0.0465116	0.134615	0.24	0.71831	0.184	0.1625	0.525	0.129167	0.244444	0.203008	0.103093	0.125	0.388889	0.25
chr4_17782001	chr4	17782001	17782500	500	*	3.97488e-09	1.23388e-07	-46.2224	Promoter (<=1kb)	4	17629306	17781621	152316	2	27146	ENST00000265018.4	-380	ENSG00000047662	FAM184B	family with sequence similarity 184 member B	0.386364	0.5	0.814815	0.966102	0.971429	0.914286	0.869565	0.886792	0.893617	0.886076	0.666667	0.754717	0.896552	0.871429	0.97561	0.954545	0.863636	0.875
chrX_154398001	chrX	154398001	154398500	500	*	4.13858e-20	1.1489e-17	46.1957	Promoter (<=1kb)	23	154398367	154400811	2445	1	6134	ENST00000436473.5	0	ENSG00000147403	RPL10	ribosomal protein L10	0.592593	0.666667	0.440415	0.431694	0.350993	0.589623	0.212121	0	0.428571	0.442029	0.385185	0.272085	0.446945	0.538922	0.366906	0.409524	0.385621	0.435897
chr4_110199001	chr4	110199001	110199500	500	*	3.93359e-09	1.2224e-07	46.1742	Promoter (<=1kb)	4	110051670	110199179	147510	2	79071	ENST00000514184.5	0	ENSG00000170522	ELOVL6	ELOVL fatty acid elongase 6	0.652381	0.744318	0.55	0.632075	0.710526	0.362069	0.263158	0	0.512821	0.711864	0.756098	0.51	0.424242	0.582418	0.536842	0.756098	0.533333	0.727273
chr7_94657501	chr7	94657501	94658000	500	*	1.53518e-17	2.78464e-15	-46.1629	Promoter (<=1kb)	7	94585292	94656572	71281	2	8910	ENST00000644681.1	-929	ENSG00000127990	SGCE	sarcoglycan epsilon	0.355556	0	0.492537	0.403061	0.41129	0.401786	0.33871	1	0.58296	0.635135	0.423913	0.0976744	0.482759	0.406542	0.58642	0.541667	0.467742	1
chr2_235051501	chr2	235051501	235052000	500	*	4.56604e-12	3.0121e-10	-46.1454	Intron (ENST00000392011.7/23677, intron 4 of 5)	2	234994840	235040942	46103	1	23677	ENST00000454947.1	56661	ENSG00000130147	SH3BP4	SH3 domain binding protein 4	0.272727	0.294118	0.793814	0.836601	0.90566	0.833333	0.655172	0.789474	0.817204	0.862637	0.841121	0.439024	0.834711	0.681034	0.830065	0.873239	0.908163	0.444444
chr20_51525001	chr20	51525001	51525500	500	*	3.99081e-14	4.04932e-12	-46.1063	Intron (ENST00000396009.7/4773, intron 1 of 9)	20	51386957	51542719	155763	2	4773	ENST00000396009.7	17219	ENSG00000101096	NFATC2	nuclear factor of activated T cells 2	0.0405405	0.26087	0.520548	0.550847	0.518072	0.791045	0.746479	0.322034	0.660377	0.657895	0.56338	0.430769	0.494253	0.556452	0.663934	0.325581	0.882353	0.0714286
chr10_70255001	chr10	70255001	70255500	500	*	6.00387e-45	1.97293e-41	-46.1035	Exon (ENST00000277942.7/64106, exon 4 of 4)	10	70218779	70233911	15133	2	5464	ENST00000495346.1	-21090	ENSG00000180817	PPA1	inorganic pyrophosphatase 1	0.0579151	0.310345	0.281385	0.202749	0.51746	0.470175	0.328358	0.608407	0.373494	0.383189	0.465909	0.136029	0.280464	0.344828	0.249489	0.359873	0.355603	0.777778
chrX_11139001	chrX	11139001	11139500	500	*	3.85744e-14	3.93265e-12	-46.1005	3' UTR	23	11111342	11121879	10538	1	3052	ENST00000380763.7	27659	ENSG00000004961	HCCS	holocytochrome c synthase	0.189655	0.333333	0.538244	0.48892	0.463343	0.530792	0.6	0.71345	0.54071	0.442916	0.565068	0.542289	0.622926	0.46281	0.560907	0.558824	0.520642	0.869565
chr22_50527001	chr22	50527001	50527500	500	*	1.66497e-18	3.5325e-16	-46.078	Promoter (<=1kb)	22	50525854	50527689	1836	2	1890	ENST00000652401.1	189	ENSG00000025708	TYMP	thymidine phosphorylase	0.120879	0.464286	0.418033	0.391026	0.242857	0.247788	0.565789	0.692946	0.312883	0.342995	0.182927	0.464052	0.54	0.39759	0.618557	0.485981	0.378151	0.53125
chr17_4176001	chr17	4176001	4176500	500	*	8.33799e-20	2.22718e-17	-46.0654	Intron (ENST00000573984.1/124936, intron 3 of 3)	17	4168151	4170861	2711	2	51479	ENST00000575298.1	-5140	ENSG00000185722	ANKFY1	ankyrin repeat and FYVE domain containing 1	0.0520833	0	0.0566038	0.0642857	0.218182	0.157025	0.481818	0.531915	0.0774648	0.0580357	0.194444	0.0559441	0.0786517	0.038961	0.156863	0.264151	0.0526316	0.333333
chr19_18870501	chr19	18870501	18871000	500	*	1.38213e-16	2.19436e-14	-45.9905	5' UTR	19	18862933	18868229	5297	1	5976	ENST00000600689.1	7568	ENSG00000005007	UPF1	UPF1 RNA helicase and ATPase	0.205882	0.164179	0.352941	0.432432	0.420561	0.47619	0.567568	0.75	0.375	0.318681	0.325843	0.22293	0.344156	0.20339	0.331707	0.416667	0.358974	0.418605
chr2_109503501	chr2	109503501	109504000	500	*	3.09862e-15	3.87471e-13	-45.9441	3' UTR	2	109564215	109567853	3639	2	151011	ENST00000483047.5	63853	ENSG00000186522	SEPTIN10	septin 10	0.4	1	0.912088	0.875969	0.774194	0.840909	0.866667	0.915929	0.822695	0.852761	0.75	0.552381	0.833333	0.736	0.891753	0.795181	0.941176	0.666667
chr6_170284501	chr6	170284501	170285000	500	*	3.83539e-10	1.57543e-08	-45.9391	Exon (ENST00000366756.4/28514, exon 8 of 11)	6	170290703	170405348	114646	1	84498	ENST00000630384.2	-5703	ENSG00000112584	FAM120B	family with sequence similarity 120B	0.346939	0.777778	0.914894	0.864198	0.883721	0.911111	0.833333	0.978723	0.898305	0.847222	0.952381	0.701754	0.904255	0.88764	0.888889	0.897959	0.973684	0.875
chr2_240624501	chr2	240624501	240625000	500	*	6.34679e-15	7.47347e-13	-45.9219	Promoter (<=1kb)	2	240625245	240630882	5638	1	2859	ENST00000407714.1	-245	ENSG00000178623	GPR35	G protein-coupled receptor 35	0.177419	0.4	0.677165	0.705882	0.413793	0.482517	0.60396	0.742489	0.585714	0.62753	0.595041	0.703704	0.701613	0.626984	0.698225	0.672566	0.721429	0.413793
chr20_64057001	chr20	64057001	64057500	500	*	4.43948e-34	6.33645e-31	-45.9185	Promoter (<=1kb)	20	64057293	64072346	15054	1	6919	ENST00000361317.6	0	ENSG00000171703	TCEA2	transcription elongation factor A2	0.18593	0.797468	0.52549	0.747748	0.626506	0.683168	0.564516	0.941634	0.742647	0.747573	0.661765	0.490099	0.695652	0.705	0.698324	0.763359	0.755725	0.52381
chrX_151722501	chrX	151722501	151723000	500	*	7.75458e-19	1.71746e-16	-45.8981	3' UTR	23	151716144	151722788	6645	1	89885	ENST00000417321.1	6357	ENSG00000147378	FATE1	fetal and adult testis expressed 1	0.389831	0.642857	0.672727	0.640777	0.606897	0.739837	0.801802	0.97561	0.725714	0.737255	0.671053	0.61194	0.678967	0.662835	0.630435	0.78626	0.75	0.704545
chr15_26831001	chr15	26831001	26831500	500	*	5.89627e-21	1.84327e-18	-45.8683	Intron (ENST00000541819.6/2562, intron 1 of 9)	15	26866911	26948752	81842	1	2558	ENST00000355395.9	-35411	ENSG00000186297	GABRA5	gamma-aminobutyric acid type A receptor subunit alpha5	0.244898	0.916667	0.897959	0.918919	0.928571	1	0.988235	0.987952	0.971429	0.518519	0.942857	0.960938	0.964286	0.87037	0.94382	0.833333	0.933333	0.977778
chr10_133358001	chr10	133358001	133358500	500	*	1.56186e-25	8.52101e-23	-45.8442	Promoter (<=1kb)	10	133355158	133358019	2862	2	282969	ENST00000278025.9	0	ENSG00000148803	FUOM	fucose mutarotase	0.176471	0.95	0.653061	0.777419	0.646552	0.67052	0.72093	0.858586	0.652893	0.782609	0.759259	0.330357	0.834677	0.664032	0.585774	0.757143	0.786408	0.833333
chr20_48624501	chr20	48624501	48625000	500	*	3.30863e-08	7.75317e-07	-45.8418	3' UTR	20	48642113	48642738	626	2	57580	ENST00000496915.1	17738	ENSG00000124126	PREX1	phosphatidylinositol-3,4,5-trisphosphate dependent Rac exchange factor 1	0.4	0.769231	1	0.942308	1	1	0.875	1	0.983333	0.984615	1	0.879518	1	0.9375	0.972222	0.9375	0.958333	1
chr22_21000501	chr22	21000501	21001000	500	*	6.93224e-20	1.87372e-17	45.8347	Promoter (<=1kb)	22	21000272	21001518	1247	2	80764	ENST00000488975.1	518	ENSG00000184436	THAP7	THAP domain containing 7	0.888889	0.653846	0.420455	0.423358	0.5	0.520833	0.518072	0.294118	0.473684	0.286667	0.190476	0.493776	0.42963	0.434783	0.419048	0.652174	0.652174	1
chr20_32189501	chr20	32189501	32190000	500	*	3.42794e-20	9.64891e-18	45.8118	Promoter (<=1kb)	20	32186477	32190360	3884	2	128854	ENST00000565928.1	360	ENSG00000235217	TSPY26P	testis specific protein Y-linked 26, pseudogene	0.623482	0.857143	0.106195	0.135135	0.00909091	0.132075	0.222222	0.0769231	0.218045	0.0382979	0.0714286	0.177632	0.171875	0.218391	0.174757	0.0384615	0.0379747	0.666667
chr19_19537001	chr19	19537001	19537500	500	*	1.75376e-09	6.05449e-08	-45.7778	Promoter (<=1kb)	19	19538248	19546659	8412	1	148113	ENST00000586018.5	-748	ENSG00000160161	CILP2	cartilage intermediate layer protein 2	0.114286	0.9	0.573034	0.385135	0.636364	0.51105	0.552486	0.927835	0.5209	0.313609	0.641148	0.75188	0.564165	0.334471	0.52	0.626866	0.781481	0.947368
chr15_44676501	chr15	44676501	44677000	500	*	2.48057e-16	3.76083e-14	-45.7667	Promoter (<=1kb)	15	44665732	44676888	11157	2	197135	ENST00000434130.6	0	ENSG00000229474	PATL2	PAT1 homolog 2	0.181818	0.263158	0.339286	0.333333	0.285714	0.125	0.42	0.723926	0.288136	0.144444	0.230769	0.200893	0.340909	0.186667	0.253731	0.238095	0.458333	0.3125
chr17_74354501	chr17	74354501	74355000	500	*	7.4088e-33	9.34714e-30	-45.7415	Exon (ENST00000389916.5/124602, exon 18 of 20)	17	74348590	74350481	1892	1	124602	ENST00000549637.1	5911	ENSG00000196169	KIF19	kinesin family member 19	0.317647	0.267241	0.651786	0.681499	0.851852	0.850575	0.62963	0.847926	0.686833	0.602076	0.658228	0.542553	0.579151	0.609756	0.65371	0.704545	0.82716	0.954545
chr22_38327501	chr22	38327501	38328000	500	*	1.75305e-17	3.1636e-15	-45.6426	Intron (ENST00000400206.7/102800317, intron 5 of 14)	22	38290691	38318084	27394	2	1454	ENST00000359867.7	-9417	ENSG00000213923	CSNK1E	casein kinase 1 epsilon	0.238095	0.266667	0.661765	0.787879	0.363636	0.556962	0.730159	0.683099	0.597222	0.583333	0.5	0.522388	0.727273	0.628205	0.720588	0.75	0.478261	0.677419
chrX_77895001	chrX	77895001	77895500	500	*	0.000838941	0.00355583	45.6182	Promoter (<=1kb)	23	77825747	77895435	69689	2	84061	ENST00000618282.5	0	ENSG00000102158	MAGT1	magnesium transporter 1	0.7	1	0.375	0.295455	0.25	0.388889	0	0.75	0.212121	0.328571	0.25	0.222222	0.320755	0.225	0.405063	0.214286	0.333333	0.769231
chr9_35619001	chr9	35619001	35619500	500	*	1.37671e-19	3.56286e-17	-45.5857	Promoter (<=1kb)	9	35616566	35619534	2969	2	971	ENST00000470387.5	34	ENSG00000137101	CD72	CD72 molecule	0.297101	0.550725	0.738636	0.691667	0.518519	0.694444	0.855072	0.824176	0.669065	0.59633	0.446809	0.614458	0.618644	0.583893	0.776316	0.64	0.444444	0.669811
chr16_4937501	chr16	4937501	4938000	500	*	4.24341e-31	4.13519e-28	-45.5553	Promoter (<=1kb)	16	4882507	4937148	54642	2	5493	ENST00000345988.7	-353	ENSG00000118898	PPL	periplakin	0.248062	0.362069	0.525641	0.67052	0.691983	0.7277	0.488372	0.825321	0.633588	0.696581	0.692308	0.567568	0.579937	0.713235	0.690299	0.615764	0.671111	0.352941
chr11_65867501	chr11	65867501	65868000	500	*	6.80856e-15	7.96411e-13	-45.5317	Promoter (<=1kb)	11	65866448	65867906	1459	2	30008	ENST00000524408.1	0	ENSG00000172638	EFEMP2	EGF containing fibulin extracellular matrix protein 2	0.293478	0.6	0.5	0.546875	0.473684	0.578947	0.744898	0.809091	0.539683	0.454545	0.9	0.765217	0.69697	0.768293	0.68	0.636364	1	0.25
chrX_106863001	chrX	106863001	106863500	500	*	6.74392e-10	2.59654e-08	-45.5102	Promoter (2-3kb)	23	106865546	106866862	1317	1	54885	ENST00000492970.2	-2046	ENSG00000133138	TBC1D8B	TBC1 domain family member 8B	0.184211	0.454545	0.71875	0.528302	0.684211	0.722222	0.708333	0.6875	0.630137	0.571429	0.777778	0.47619	0.590164	0.428571	0.759259	0.863636	0.75	0.333333
chr10_43350501	chr10	43350501	43351000	500	*	4.73651e-33	6.08436e-30	-45.4959	Exon (ENST00000650340.1/ENST00000650340.1, exon 1 of 3)	10	43371636	43376335	4700	1	53828	ENST00000476166.6	-20636	ENSG00000150201	FXYD4	FXYD domain containing ion transport regulator 4	0.296552	0.336634	0.494318	0.578512	0.558511	0.488584	0.302326	0.935754	0.42029	0.563559	0.56	0.548387	0.390947	0.506623	0.498141	0.592814	0.4	0.713178
chr16_89090001	chr16	89090001	89090500	500	*	6.8882e-48	2.70366e-44	-45.4766	Promoter (1-2kb)	16	89088375	89114473	26099	1	197322	ENST00000537895.5	1626	ENSG00000176715	ACSF3	acyl-CoA synthetase family member 3	0.333333	0.494949	0.482014	0.502538	0.557692	0.62963	0.699387	0.875437	0.471264	0.577206	0.523364	0.376682	0.516556	0.517857	0.688596	0.635417	0.480392	0.790909
chr16_28264501	chr16	28264501	28265000	500	*	1.98823e-09	6.76314e-08	45.4545	Intron (ENST00000635780.1/ENST00000635780.1, intron 1 of 1)	16	28259246	28320921	61676	1	388228	ENST00000671413.3	5255	ENSG00000188322	SBK1	SH3 domain binding kinase 1	0.743802	0.75	0.655172	0.782609	0.55	0.730769	0.315789	0.235294	0.6875	0.724138	0.5	0.673469	0.578947	0.285714	0.75	0.666667	0.75	0.666667
chr1_162069001	chr1	162069001	162069500	500	*	7.80347e-18	1.5002e-15	45.4157	Promoter (<=1kb)	1	162069691	162370475	300785	1	9722	ENST00000361897.10	-191	ENSG00000198929	NOS1AP	nitric oxide synthase 1 adaptor protein	0.85	0.941176	0.478261	0.287879	0.35	0.532258	0.266667	0.45098	0.48913	0.46729	0.283333	0.126761	0.598131	0.657143	0.285714	0.327273	0.274194	0.939394
chr4_7324001	chr4	7324001	7324500	500	*	1.62115e-12	1.182e-10	-45.3996	Intron (ENST00000507866.6/57537, intron 1 of 26)	4	7310450	7310524	75	1	100616471	ENST00000578126.1	13551	ENSG00000264658	MIR4798	microRNA 4798	0.303797	0.555556	0.769231	0.5	0.521739	0.464286	0.672131	0.916667	0.52381	0.540984	0.421053	0.522222	0.47561	0.4	0.629032	0.823529	0.625	0.740741
chr19_29673501	chr19	29673501	29674000	500	*	1.64854e-24	8.26037e-22	-45.3325	5' UTR	19	29666874	29674223	7350	1	79156	ENST00000586888.1	6627	ENSG00000166289	PLEKHF1	pleckstrin homology and FYVE domain containing 1	0.296552	0.392857	0.715481	0.74934	0.765487	0.762887	0.584416	0.884615	0.783133	0.711579	0.751592	0.460784	0.701327	0.71916	0.698052	0.805128	0.756757	0.466667
chr5_179138001	chr5	179138001	179138500	500	*	2.60777e-14	2.73966e-12	-45.2799	Intron (ENST00000251582.12/9509, intron 11 of 21)	5	179114289	179122839	8551	2	9509	ENST00000523450.1	-15162	ENSG00000087116	ADAMTS2	ADAM metallopeptidase with thrombospondin type 1 motif 2	0.355556	0.619048	0.851485	0.788889	0.719101	0.744186	0.870968	0.894958	0.719178	0.678049	0.672727	0.737589	0.744318	0.731034	0.715789	0.85	0.807339	0.888889
chr6_144008001	chr6	144008001	144008500	500	*	2.12467e-44	6.82321e-41	-45.2738	Promoter (<=1kb)	6	143940300	144008259	67960	2	5325	ENST00000649307.1	0	ENSG00000118495	PLAGL1	PLAG1 like zinc finger 1	0.178571	0	0.501892	0.465731	0.477558	0.396226	0.531017	0.689482	0.513619	0.412979	0.348659	0.292437	0.503356	0.49864	0.527675	0.344186	0.511921	1
chr7_158480501	chr7	158480501	158481000	500	*	2.16777e-09	7.29085e-08	-45.2196	Intron (ENST00000389413.7/5799, intron 2 of 21)	7	158532718	158532813	96	2	693180	ENST00000384905.1	51813	ENSG00000207637	MIR595	microRNA 595	0.345455	0.290323	0.689655	0.736842	0.6	0.611111	0.65	0.819672	0.604651	0.650794	0.789474	0.456522	0.6875	0.745098	0.769231	0.882353	0.705882	0.758065
chr15_31160501	chr15	31160501	31161000	500	*	2.15759e-19	5.39598e-17	-45.1483	Promoter (<=1kb)	15	31002464	31160954	158491	2	4308	ENST00000558445.5	0	ENSG00000134160	TRPM1	transient receptor potential cation channel subfamily M member 1	0.496	0.625	0.891892	0.875912	0.847222	0.892308	0.969697	0.954545	0.934783	0.862903	0.931034	0.886792	0.887218	0.854839	0.911765	0.961039	0.914894	0.625
chr6_167269001	chr6	167269001	167269500	500	*	6.48243e-12	4.13722e-10	-45.1375	Promoter (1-2kb)	6	167271169	167296196	25028	1	54346	ENST00000503433.5	-1669	ENSG00000112494	UNC93A	unc-93 homolog A	0.364407	0.571429	0.5	0.573913	0.434783	0.382353	0.767442	0.928571	0.519481	0.44898	0.408163	0.240223	0.594595	0.584795	0.491525	0.647059	0.454545	0.5
chr15_64702501	chr15	64702501	64703000	500	*	7.59927e-18	1.46493e-15	45.0914	Promoter (<=1kb)	15	64690167	64703194	13028	2	4947	ENST00000560837.5	194	ENSG00000180304	OAZ2	ornithine decarboxylase antizyme 2	0.0555556	0.594595	0.0851064	0.00826446	0.0153846	0.0697674	0.108108	0.0166667	0.0375	0.0769231	0.0285714	0	0.037037	0.0752688	0.0543478	0.0851064	0.0217391	0.580645
chr17_56511001	chr17	56511001	56511500	500	*	2.00609e-18	4.1809e-16	-45.0703	3' UTR	17	56456947	56463906	6960	1	162282	ENST00000572321.1	54054	ENSG00000153930	ANKFN1	ankyrin repeat and fibronectin type III domain containing 1	0.462687	0.421053	0.891192	0.896774	0.896825	0.887324	0.830769	0.921933	0.866379	0.885714	0.909722	0.7	0.888	0.85274	0.909091	0.953216	0.921053	0.846154
chr7_1742501	chr7	1742501	1743000	500	*	3.61782e-10	1.50123e-08	-45.0645	Promoter (<=1kb)	7	1738983	1742291	3309	2	101927125	ENST00000415399.1	-210	ENSG00000236081	ELFN1-AS1	ELFN1 antisense RNA 1	0.274725	0.418182	0.58209	0.54386	0.692308	0.729167	0.673913	1	0.693548	0.573171	0.304348	0.222222	0.606061	0.641975	0.516854	0.684211	0.755102	0.217391
chr5_177362501	chr5	177362501	177363000	500	*	8.79974e-51	4.01104e-47	45.0542	Intron (ENST00000408923.8/10636, intron 1 of 14)	5	177366428	177367557	1130	1	10636	ENST00000504631.5	-3428	ENSG00000169220	RGS14	regulator of G protein signaling 14	0.561181	0.728507	0.231959	0.210031	0.230088	0.339286	0.237864	0.165775	0.230483	0.178191	0.111888	0.0912281	0.0902256	0.250936	0.185185	0.116402	0.158621	0.572864
chr11_67286001	chr11	67286001	67286500	500	*	5.40281e-13	4.42567e-11	-45.0476	Promoter (1-2kb)	11	67284271	67285591	1321	1	156	ENST00000524899.1	1730	ENSG00000173020	GRK2	G protein-coupled receptor kinase 2	0.256	0.36	0.6	0.714286	0.756098	0.8125	0.727273	0.721311	0.670588	0.613333	0.619048	0.114754	0.675676	0.480392	0.74359	0.658537	0.773585	0.25
chrX_47144501	chrX	47144501	47145000	500	*	6.46788e-43	1.94452e-39	-44.9955	Promoter (<=1kb)	23	47142216	47144702	2487	2	54539	ENST00000377811.4	0	ENSG00000147123	NDUFB11	NADH:ubiquinone oxidoreductase subunit B11	0.212308	0.243243	0.350515	0.351613	0.505556	0.453659	0.304813	0.884984	0.382353	0.247093	0.45	0.313187	0.299517	0.278571	0.352349	0.495726	0.421053	0.746988
chr7_45177501	chr7	45177501	45178000	500	*	9.51343e-09	2.63272e-07	-44.9501	Intron (ENST00000242249.8/10268, intron 2 of 2)	7	45157829	45186302	28474	1	10268	ENST00000481345.1	19672	ENSG00000122679	RAMP3	receptor activity modifying protein 3	0.484375	0.333333	0.771429	0.693878	0.666667	0.533333	0.84375	1	0.609375	0.541176	0.666667	0.72549	0.711864	0.68254	0.785714	0.8125	0.666667	0.666667
chr8_39987001	chr8	39987001	39987500	500	*	7.62696e-12	4.78613e-10	-44.9038	Promoter (<=1kb)	8	39987743	40016391	28649	1	169355	ENST00000418094.1	-243	ENSG00000188676	IDO2	indoleamine 2,3-dioxygenase 2	0.421875	0.375	0.746988	0.856322	0.666667	0.708333	0.764706	0.967742	0.84252	0.736842	0.795455	0.697183	0.77193	0.793388	0.777778	0.82	0.755102	0.6875
chr5_399501	chr5	399501	400000	500	*	2.1423e-20	6.17778e-18	-44.8718	Intron (ENST00000505113.6/116412618, intron 6 of 12)	5	420920	435110	14191	1	57491	ENST00000506456.1	-20920	ENSG00000063438	AHRR	aryl hydrocarbon receptor repressor	0.266667	0.533333	0.584615	0.581114	0.616216	0.70892	0.511111	0.82	0.622711	0.725	0.832	0.593333	0.658363	0.556818	0.553719	0.628378	0.727891	0.772727
chr11_113457001	chr11	113457001	113457500	500	*	1.64934e-10	7.50824e-09	-44.8701	Intron (ENST00000362072.8/1813, intron 1 of 7)	11	113450023	113450088	66	2	100422855	ENST00000577203.1	-6913	ENSG00000265140	MIR4301	microRNA 4301	0.280702	0.666667	0.654545	0.793548	0.802326	0.793103	0.807692	0.833333	0.724409	0.759036	0.75	0.72043	0.700787	0.685185	0.863248	0.649123	0.806452	0.583333
chr4_7459501	chr4	7459501	7460000	500	*	2.18457e-10	9.61634e-09	-44.845	Promoter (<=1kb)	4	7460028	7460118	91	1	100422826	ENST00000579577.1	-28	ENSG00000266690	MIR4274	microRNA 4274	0.215385	0.333333	0.649485	0.724409	0.559322	0.482143	0.6	0.785714	0.631068	0.46875	0.465116	0.569231	0.601852	0.56391	0.608108	0.528302	0.616438	0.7
chr15_75299501	chr15	75299501	75300000	500	*	1.11212e-06	1.56909e-05	-44.8237	Exon (ENST00000567292.1/ENST00000567292.1, exon 2 of 2)	15	75286693	75295807	9115	1	653643	ENST00000618219.5	12808	ENSG00000140478	GOLGA6D	golgin A6 family member D	0.403509	0.8	1	1	0.9	1	0.8	1	0.851852	1	0.833333	0.521127	0.958333	0.866667	0.857143	0.777778	0.857143	0.857143
chrX_49186001	chrX	49186001	49186500	500	*	4.54173e-28	3.34248e-25	-44.8142	Promoter (<=1kb)	23	49174802	49186373	11572	2	4007	ENST00000599218.6	0	ENSG00000012211	PRICKLE3	prickle planar cell polarity protein 3	0.122581	0.8125	0.45738	0.349794	0.276978	0.297935	0.438202	0.786813	0.382857	0.32483	0.331858	0.257019	0.392924	0.491197	0.379471	0.54717	0.435754	0.428571
chr17_73498001	chr17	73498001	73498500	500	*	5.36846e-15	6.39608e-13	-44.814	Intron (ENST00000392650.8/54549, intron 2 of 44)	17	73504340	73507594	3255	2	54549	ENST00000585283.1	9094	ENSG00000069188	SDK2	sidekick cell adhesion molecule 2	0.334951	0.675	0.674419	0.766667	0.592593	0.581395	0.822222	0.851852	0.714286	0.553571	0.375	0.858333	0.796296	0.656863	0.863636	0.818182	0.826087	0.704545
chr16_85314501	chr16	85314501	85315000	500	*	1.23252e-09	4.42924e-08	-44.8007	Intron (ENST00000637419.1/23199, intron 1 of 2)	16	85306226	85306325	100	2	100847022	ENST00000583199.1	-8176	ENSG00000266307	MIR5093	microRNA 5093	0.459459	0.0714286	0.792793	0.818182	0.78022	0.781818	0.764706	0.834862	0.763359	0.772455	0.677419	0.791209	0.706897	0.691176	0.694215	0.684211	0.721519	0.8
chr2_226985001	chr2	226985001	226985500	500	*	6.24212e-15	7.37189e-13	44.7961	Intron (ENST00000341329.7/84236, intron 6 of 6)	2	226935199	226995675	60477	1	84236	ENST00000483268.1	49802	ENSG00000144468	RHBDD1	rhomboid domain containing 1	0.938462	0.904762	0.714286	0.708333	0.8125	1	0.481481	0.474359	0.625	0.763636	0.9	0.663265	0.8125	0.647059	0.509804	1	0.692308	0.823529
chrX_72181501	chrX	72181501	72182000	500	*	1.88732e-17	3.3886e-15	-44.7519	Promoter (<=1kb)	23	72181676	72198337	16662	1	5303	ENST00000218432.10	0	ENSG00000102309	PIN4	peptidylprolyl cis/trans isomerase, NIMA-interacting 4	0.0941176	0.357143	0.257143	0.20524	0.273684	0.195122	0.346939	0.72	0.394118	0.386282	0.477273	0.117647	0.27907	0.331551	0.24537	0.258621	0.193548	0.428571
chrX_131822001	chrX	131822001	131822500	500	*	7.54556e-21	2.32289e-18	-44.7506	Intron (ENST00000649541.1/286467, intron 2 of 11)	23	131691558	131818406	126849	2	286467	ENST00000647966.1	-3595	ENSG00000213468	FIRRE	firre intergenic repeating RNA element	0.202703	0.21875	0.330275	0.381215	0.476744	0.489796	0.433071	0.889831	0.478261	0.455696	0.1875	0.278146	0.37	0.508475	0.543307	0.514286	0.339623	0.547945
chr11_64654001	chr11	64654001	64654500	500	*	1.24968e-08	3.33805e-07	-44.7243	Promoter (1-2kb)	11	64651279	64656120	4842	2	9379	ENST00000486057.1	1620	ENSG00000110076	NRXN2	neurexin 2	0.264706	0.611111	0.8	0.725275	0.681818	0.684211	0.8	0.843373	0.701754	0.819444	0.952381	0.527273	0.815789	0.589286	0.820896	0.925	0.891892	0.882353
chr10_97713001	chr10	97713001	97713500	500	*	1.91421e-25	1.03633e-22	44.6941	Promoter (<=1kb)	10	97713173	97717348	4176	1	83742	ENST00000451097.5	0	ENSG00000155254	MARVELD1	MARVEL domain containing 1	0.734177	0.869565	0.280702	0.428571	0.327586	0.437037	0.455446	0.263441	0.451493	0.395299	0.34715	0.626506	0.433544	0.441667	0.36214	0.270142	0.243119	0.909091
chr7_4830001	chr7	4830001	4830500	500	*	1.25619e-15	1.68249e-13	-44.6777	Promoter (1-2kb)	7	4799109	4832209	33101	2	55698	ENST00000473130.5	1709	ENSG00000157927	RADIL	Rap associating with DIL domain	0.112245	0.485714	0.545455	0.511111	0.34375	0.826087	0.62766	0.690476	0.553191	0.583333	0.666667	0.591837	0.686275	0.587719	0.505495	0.5	0.470588	0.734694
chr2_236403501	chr2	236403501	236404000	500	*	2.76226e-12	1.91518e-10	-44.6669	Intron (ENST00000431676.6/79781, intron 8 of 18)	2	236380613	236412891	32279	2	79781	ENST00000467572.5	8891	ENSG00000132321	IQCA1	IQ motif containing with AAA domain 1	0.353846	0.315789	0.71	0.806452	0.632184	0.733333	0.786408	0.8	0.779221	0.773234	0.796296	0.599099	0.837662	0.803419	0.791367	0.913043	0.837838	0.1875
chr22_43237001	chr22	43237001	43237500	500	*	1.24063e-12	9.2676e-11	-44.6328	Intron (ENST00000419643.1/ENST00000419643.1, intron 2 of 2)	22	43212674	43213661	988	1	105373051	ENST00000420269.1	24327	ENSG00000236272	SCUBE1-AS2	SCUBE1 antisense RNA 2	0.42	0.777778	0.906542	0.9	0.865385	0.75	0.886792	0.935484	0.917526	0.842105	0.811321	0.875	0.940299	0.882979	0.895652	0.864865	0.952941	0.727273
chr14_94634001	chr14	94634001	94634500	500	*	3.04638e-07	5.22975e-06	-44.6269	Exon (ENST00000554199.2/ENST00000554199.2, exon 2 of 2)	14	94640725	94646994	6270	1	388007	ENST00000469935.5	-6225	ENSG00000187483	SERPINA13P	serpin family A member 13, pseudogene	0.2	0.714286	0.521739	0.797101	0.72973	0.6875	0.826087	0.621622	0.646154	0.541667	0.619048	0.666667	0.508475	0.531915	0.68	0.647059	0.642857	0.764706
chr16_23215501	chr16	23215501	23216000	500	*	1.76642e-23	7.63298e-21	-44.6249	3' UTR	16	23182745	23216883	34139	1	6340	ENST00000300061.3	32756	ENSG00000166828	SCNN1G	sodium channel epithelial 1 subunit gamma	0.295858	0.75	0.609756	0.754386	0.701754	0.672414	0.815534	0.777228	0.583893	0.535545	0.678571	0.420765	0.670588	0.565217	0.726667	0.71875	0.622222	0.826087
chr2_238114501	chr2	238114501	238115000	500	*	1.24284e-23	5.50521e-21	-44.6013	Intron (ENST00000343063.8/339768, intron 4 of 8)	2	238107886	238133286	25401	1	339768	ENST00000612395.1	6615	ENSG00000144488	ESPNL	espin like	0.478261	0.470588	0.80531	0.892523	0.839161	0.859649	0.826087	0.943114	0.879747	0.87963	0.919355	0.694656	0.842391	0.855932	0.879032	0.819149	0.918919	0.333333
chr20_62469001	chr20	62469001	62469500	500	*	2.8221e-09	9.15867e-08	-44.5853	Intron (ENST00000252997.3/140628, intron 3 of 6)	20	62463497	62475995	12499	2	140628	ENST00000252997.3	6495	ENSG00000130700	GATA5	GATA binding protein 5	0.361702	0.555556	0.545455	0.68	0.516667	0.529412	0.8	0.875	0.64557	0.467742	0.5	0.652542	0.576271	0.5375	0.673469	0.680851	0.652778	0.636364
chr3_17693501	chr3	17693501	17694000	500	*	4.13187e-13	3.47525e-11	-44.5376	Intron (ENST00000253692.11/9779, intron 1 of 21)	3	17406430	17700006	293577	2	9779	ENST00000507877.5	6006	ENSG00000131374	TBC1D5	TBC1 domain family member 5	0.414286	0.73913	0.805556	0.655172	0.8	1	0.945455	0.933333	0.761905	0.803571	0.884615	0.858333	0.736842	0.916667	0.952381	0.769231	0.857143	0.897436
chr16_1206501	chr16	1206501	1207000	500	*	7.75172e-16	1.08449e-13	-44.4828	Promoter (2-3kb)	16	1209356	1211294	1939	1	8912	ENST00000637236.2	-2356	ENSG00000196557	CACNA1H	calcium voltage-gated channel subunit alpha1 H	0.4625	0.75	0.638298	0.8	0.875	0.72973	0.810811	0.990741	0.733333	0.87037	0.8125	0.712121	0.757143	0.655914	0.75	0.8125	0.733333	0.72973
chr16_11669501	chr16	11669501	11670000	500	*	6.29816e-13	5.06225e-11	-44.4787	Promoter (1-2kb)	16	11668455	11679152	10698	1	8303	ENST00000329565.6	1046	ENSG00000184602	SNN	stannin	0.205357	0.692308	0.571429	0.632184	0.833333	0.761905	0.542857	0.76087	0.849315	0.820896	0.781818	0.642857	0.483333	0.631068	0.623762	0.529412	0.612903	0.666667
chr11_61536001	chr11	61536001	61536500	500	*	5.67082e-22	2.03893e-19	-44.4539	Promoter (2-3kb)	11	61523900	61533103	9204	2	9066	ENST00000540831.1	-2898	ENSG00000011347	SYT7	synaptotagmin 7	0.358209	0.585366	0.755102	0.803922	0.802469	0.893939	0.833333	0.869281	0.774648	0.80292	0.666667	0.655172	0.716535	0.75	0.807339	0.736842	0.913978	1
chr8_1695501	chr8	1695501	1696000	500	*	1.30198e-12	9.67759e-11	44.2825	Intron (ENST00000637795.2/9228, intron 13 of 14)	8	1678371	1680840	2470	1	9228	ENST00000518530.2	17130	ENSG00000198010	DLGAP2	DLG associated protein 2	0.611111	0.555556	0.117647	0.107807	0.121795	0.0634921	0.216495	0.138211	0.101796	0.075188	0.119048	0.477941	0.0930233	0.186147	0.135338	0.190083	0.0994764	0.6
chr1_41806501	chr1	41806501	41807000	500	*	5.61629e-09	1.66302e-07	-44.2623	Intron (ENST00000372584.5/59269, intron 1 of 7)	1	41847948	41869630	21683	2	59269	ENST00000479350.1	62630	ENSG00000127124	HIVEP3	HIVEP zinc finger 3	0.0576923	0	0.275862	0.118644	0	0.047619	0.32	0.611111	0.282051	0.363636	0.230769	0.172043	0.12	0.0357143	0.117647	0.117647	0.125	0.2
chr22_26566001	chr22	26566001	26566500	500	*	1.30885e-08	3.47506e-07	44.2561	Promoter (<=1kb)	22	26541485	26565726	24242	2	8459	ENST00000453117.1	-275	ENSG00000128294	TPST2	tyrosylprotein sulfotransferase 2	0.46114	0.921569	0.5	0.458333	0	0	0.185185	0.166667	0.28	0.291667	0.0666667	0.634615	0.314286	0.394737	0.547619	0.333333	0.333333	0.75
chrX_154421001	chrX	154421001	154421500	500	*	3.8039e-13	3.22049e-11	-44.2243	Promoter (<=1kb)	23	154420325	154421726	1402	1	6901	ENST00000651139.1	676	ENSG00000102125	TAFAZZIN	tafazzin, phospholipid-lysophospholipid transacylase	0.45679	0.647059	0.813187	0.875969	0.934783	0.880597	0.952381	0.9	0.82243	0.816993	0.829268	0.733333	0.902439	0.862595	0.909091	0.886076	0.923077	1
chr3_135966501	chr3	135966501	135967000	500	*	2.52235e-12	1.76093e-10	44.2026	Promoter (<=1kb)	3	135965744	136145384	179641	1	5523	ENST00000490467.5	757	ENSG00000073711	PPP2R3A	protein phosphatase 2 regulatory subunit B''alpha	0.673469	0.676471	0.147727	0.159091	0.155172	0.0603448	0.325581	0.163793	0.172414	0.126168	0.216867	0.550459	0.178947	0.126667	0.130435	0.135135	0.0333333	0.818182
chr11_44894501	chr11	44894501	44895000	500	*	7.01645e-07	1.06286e-05	-44.1931	Intron (ENST00000533786.5/90139, intron 3 of 6)	11	44906407	44931336	24930	1	90139	ENST00000518429.2	-11407	ENSG00000157570	TSPAN18	tetraspanin 18	0.25	0.266667	0.60479	0.533512	0.289474	0.497326	0.721154	0.678571	0.493421	0.551084	0.479167	0.648649	0.530702	0.573394	0.463964	0.648352	0.448276	0.6
chr6_44052001	chr6	44052001	44052500	500	*	1.98173e-08	4.98321e-07	-44.152	Intron (ENST00000422059.5/101929705, intron 1 of 4)	6	43995773	44074580	78808	2	101929705	ENST00000652850.1	22080	ENSG00000237686	SCIRT	stem cell inhibitory RNA transcript	0.47619	0.571429	0.876923	0.821918	0.833333	0.873239	0.907692	0.962264	0.891089	0.869231	0.925926	0.819444	0.846939	0.759615	0.821429	0.87234	0.924242	0.5
chr10_5942501	chr10	5942501	5943000	500	*	1.11336e-13	1.035e-11	-44.106	Intron (ENST00000397264.4/ENST00000397264.4, intron 1 of 1)	10	5925411	5929866	4456	1	84893	ENST00000470353.1	17090	ENSG00000134452	FBH1	F-box DNA helicase 1	0.296053	0.9	0.699115	0.853333	0.868132	0.738095	0.795181	0.846154	0.783019	0.781065	0.803279	0.736111	0.741758	0.773913	0.808612	0.813559	0.810811	0.933333
chr3_196970001	chr3	196970001	196970500	500	*	4.01535e-16	5.86134e-14	44.089	Promoter (<=1kb)	3	196951538	196969060	17523	2	80235	ENST00000238138.2	-941	ENSG00000119227	PIGZ	phosphatidylinositol glycan anchor biosynthesis class Z	0.609091	0.512195	0.134503	0.0569948	0.0215054	0.00934579	0.157303	0.118644	0.0792079	0.117647	0	0.146341	0.0507614	0.113043	0.259494	0	0.00943396	0.510638
chr3_10395501	chr3	10395501	10396000	500	*	3.49649e-19	8.2619e-17	-44.0472	Promoter (<=1kb)	3	10394489	10394562	74	2	100126334	ENST00000401316.3	-939	ENSG00000216135	MIR885	microRNA 885	0.0930233	0.291667	0.148148	0.414634	0.346154	0.357143	0.468085	0.656	0.03125	0.0769231	0	0.192308	0.243243	0.27451	0.4375	0.333333	0.470588	0.373626
chr22_39230501	chr22	39230501	39231000	500	*	8.90267e-15	1.01531e-12	44.043	Intron (ENST00000331163.11/5155, intron 4 of 6)	22	39224935	39240909	15975	2	5155	ENST00000381551.8	9909	ENSG00000100311	PDGFB	platelet derived growth factor subunit B	0.739583	0.655172	0.589744	0.558511	0.442308	0.455882	0.150685	0.362832	0.604839	0.565957	0.722222	0.571429	0.553459	0.628141	0.456522	0.333333	0.568627	0.765957
chr18_6077001	chr18	6077001	6077500	500	*	1.85392e-07	3.41365e-06	-43.9694	Intron (ENST00000659442.1/ENST00000659442.1, intron 2 of 7)	18	6256747	6260934	4188	1	101927150	ENST00000578427.1	-179247	ENSG00000264707	L3MBTL4-AS1	L3MBTL4 antisense RNA 1	0.357143	0.857143	0.9375	0.951456	0.891304	0.881356	1	0.957265	0.761194	0.87395	0.722222	0.985714	0.871795	0.811594	0.875	0.870968	0.851064	1
chr1_245607501	chr1	245607501	245608000	500	*	7.3736e-14	7.09262e-12	-43.9672	Exon (ENST00000407071.7/55083, exon 7 of 15)	1	245646092	245687314	41223	1	55083	ENST00000483253.1	-38092	ENSG00000162849	KIF26B	kinesin family member 26B	0.373984	0.636364	0.793651	0.71831	0.755556	0.526316	0.818182	1	0.642857	0.875	0.925926	0.649351	0.697674	0.666667	0.802326	0.684211	0.925926	0.773585
chr1_21619001	chr1	21619001	21619500	500	*	1.23366e-07	2.4164e-06	-43.9384	Promoter (<=1kb)	1	21596221	21620041	23821	2	5909	ENST00000374763.6	541	ENSG00000076864	RAP1GAP	RAP1 GTPase activating protein	0.171429	0.272727	0.509434	0.551724	0.572519	0.56391	0.619048	0.642105	0.558974	0.456929	0.523077	0.391892	0.504854	0.455882	0.417112	0.630952	0.445378	0.333333
chr12_31653001	chr12	31653001	31653500	500	*	1.41619e-09	5.01405e-08	-43.8848	Intron (ENST00000412352.6/254013, intron 1 of 3)	12	31659187	31668967	9781	1	254013	ENST00000395763.7	-5687	ENSG00000139160	ETFBKMT	electron transfer flavoprotein subunit beta lysine methyltransferase	0.136364	0	0.46988	0.5	0.387097	0.5	0.432099	0.539394	0.462963	0.4	0.384615	0.444444	0.468354	0.514286	0.438356	0.571429	0.55	0.545455
chr5_158978001	chr5	158978001	158978500	500	*	6.48664e-17	1.08857e-14	-43.8667	Intron (ENST00000519890.5/1879, intron 2 of 11)	5	158731044	159019129	288086	2	1879	ENST00000523464.1	40629	ENSG00000164330	EBF1	EBF transcription factor 1	0.393443	0.714286	0.960317	0.930693	0.896774	0.910615	0.724138	0.914027	0.910798	0.911111	0.93038	0.586667	0.960674	0.901786	0.78125	0.92623	0.942308	0.692308
chr11_126332001	chr11	126332001	126332500	500	*	8.28475e-11	4.06901e-09	-43.8462	Promoter (<=1kb)	11	126331404	126345749	14346	1	28960	ENST00000530860.5	597	ENSG00000110063	DCPS	decapping enzyme, scavenger	0.444444	0.571429	0.901408	0.95	0.932432	0.929577	0.891304	0.911765	0.901099	0.909836	0.854167	0.6	0.9	0.899083	0.87963	0.95	0.868421	0.333333
chr16_4514501	chr16	4514501	4515000	500	*	1.49511e-14	1.64791e-12	-43.8383	Promoter (<=1kb)	16	4512399	4514664	2266	2	29965	ENST00000589159.5	0	ENSG00000089486	CDIP1	cell death inducing p53 target 1	0.228188	0.27907	0.654321	0.589744	0.613636	0.41791	0.454545	0.810811	0.346154	0.494382	0.291667	0.400794	0.543689	0.414141	0.534247	0.555556	0.612903	0.75
chr7_45651001	chr7	45651001	45651500	500	*	4.76797e-08	1.06856e-06	-43.7991	Promoter (2-3kb)	7	45648709	45680642	31934	1	107	ENST00000646653.1	2292	ENSG00000164742	ADCY1	adenylate cyclase 1	0.120879	0.384615	0.2	0.441176	0.454545	0.551724	0.5	0.764706	0.227273	0.181818	0.3125	0.198675	0.296296	0.414634	0.285714	0.285714	0.428571	0.428571
chr11_61689001	chr11	61689001	61689500	500	*	1.44463e-15	1.9167e-13	-43.7546	Intron (ENST00000257215.10/747, intron 1 of 19)	11	61680467	61747000	66534	1	747	ENST00000540717.1	8534	ENSG00000134780	DAGLA	diacylglycerol lipase alpha	0.322222	0.6	0.878049	0.815029	0.72	0.801587	0.75	0.898148	0.675926	0.745665	0.849315	0.695652	0.859259	0.8	0.884058	0.815385	0.877551	0.636364
chr11_61538001	chr11	61538001	61538500	500	*	1.15531e-32	1.4073e-29	-43.7222	3' UTR	11	61539516	61542259	2744	2	9066	ENST00000540906.1	3759	ENSG00000011347	SYT7	synaptotagmin 7	0.681481	0.30198	0.743802	0.775591	0.713115	0.6375	0.879699	0.901316	0.666667	0.804124	0.726415	0.656863	0.865443	0.669856	0.807692	0.736264	0.752137	0.27027
chr6_157647501	chr6	157647501	157648000	500	*	2.83634e-16	4.2591e-14	-43.7002	Intron (ENST00000414563.6/79683, intron 7 of 8)	6	157631122	157673529	42408	1	79683	ENST00000422910.2	16379	ENSG00000175048	ZDHHC14	zinc finger DHHC-type palmitoyltransferase 14	0.322581	0.228571	0.615385	0.657143	0.195122	0.333333	0.590909	0.880435	0.55814	0.412698	0.464286	0.494845	0.536585	0.52	0.617284	0.578947	0.533333	0.459459
chr8_42196501	chr8	42196501	42197000	500	*	4.60196e-40	1.01604e-36	43.681	Promoter (<=1kb)	8	42187465	42195698	8234	2	5327	ENST00000521694.1	-803	ENSG00000104368	PLAT	plasminogen activator, tissue type	0.125	0.733173	0.405405	0.193916	0.123457	0.116788	0.149425	0.252294	0.216931	0.07109	0.168421	0.209756	0.27897	0.270936	0.237805	0.371429	0.291045	0.639831
chr15_66127501	chr15	66127501	66128000	500	*	2.0511e-15	2.64923e-13	-43.6526	Promoter (<=1kb)	15	65897934	66128403	230470	2	84465	ENST00000395614.5	403	ENSG00000157890	MEGF11	multiple EGF like domains 11	0.271605	0.466667	0.752212	0.648148	0.586207	0.591195	0.8	0.726225	0.703947	0.615385	0.657534	0.46789	0.69697	0.565217	0.798969	0.6875	0.81982	0.4375
chr11_62371001	chr11	62371001	62371500	500	*	6.96188e-31	6.64681e-28	-43.6413	Exon (ENST00000526625.2/ENST00000526625.2, exon 1 of 3)	11	62357053	62383247	26195	1	80150	ENST00000528206.1	13948	ENSG00000162174	ASRGL1	asparaginase and isoaspartyl peptidase 1	0.369427	0.396226	0.448276	0.530909	0.511848	0.793103	0.620513	0.904412	0.610759	0.636513	0.63522	0.49	0.518595	0.695349	0.589109	0.611842	0.8	0.822581
chr1_202208501	chr1	202208501	202209000	500	*	1.32808e-10	6.18323e-09	-43.6315	Promoter (1-2kb)	1	202210708	202305749	95042	1	59352	ENST00000423542.5	-1708	ENSG00000133067	LGR6	leucine rich repeat containing G protein-coupled receptor 6	0.264706	0.84	0.517241	0.681818	0.133333	0.461538	0.92	0.833333	0.577778	0.568966	0.4	0.706897	0.745763	0.756098	0.84	0.411765	0.55	1
chr8_142504501	chr8	142504501	142505000	500	*	1.18383e-16	1.90088e-14	-43.6302	Intron (ENST00000517894.5/575, intron 17 of 30)	8	142479120	142540020	60901	1	575	ENST00000518820.1	25381	ENSG00000181790	ADGRB1	adhesion G protein-coupled receptor B1	0.454545	0.882353	0.930233	0.883333	0.777778	0.876923	0.887097	1	0.942029	0.813953	0.924528	0.834532	0.927835	0.827586	0.909091	0.87037	0.96875	0.871795
chr16_689501	chr16	689501	690000	500	*	2.36788e-15	3.02519e-13	-43.6183	Promoter (<=1kb)	16	684633	690247	5615	2	84219	ENST00000647644.1	247	ENSG00000127580	WDR24	WD repeat domain 24	0.191176	0.575	0.622222	0.703883	0.697183	0.629032	0.747126	0.78022	0.54902	0.721774	0.743056	0.59204	0.561983	0.610256	0.785714	0.683673	0.742331	0.0625
chr20_61954001	chr20	61954001	61954500	500	*	2.64091e-08	6.40628e-07	-43.6177	Promoter (<=1kb)	20	61953546	61953662	117	2	100302168	ENST00000408490.1	-339	ENSG00000284193	MIR1257	microRNA 1257	0.186441	0.8	0.75	0.852941	0.923077	0.827586	0.804878	0.690476	0.8	0.782051	0.8	0.636364	0.727273	0.817073	0.72093	0.866667	0.884615	0.941176
chr7_57403501	chr7	57403501	57404000	500	*	4.80302e-09	1.45078e-07	43.6097	Promoter (<=1kb)	7	57404172	57412039	7868	1	100653233	ENST00000660259.1	-172	ENSG00000260653	MIR3147HG	MIR3147 host gene	0.807692	0.684211	0.382716	0.40566	0.584615	0.451327	0.527027	0.302142	0.52809	0.44186	0.507692	0.675214	0.508475	0.46988	0.56383	0.597015	0.333333	0.540541
chr10_45418501	chr10	45418501	45419000	500	*	8.45379e-16	1.17457e-13	-43.5974	Intron (ENST00000542434.5/240, intron 4 of 12)	10	45424084	45428486	4403	1	240	ENST00000483623.2	-5084	ENSG00000012779	ALOX5	arachidonate 5-lipoxygenase	0.133929	0.125	0.663717	0.726619	0.755319	0.669725	0.434343	0.699029	0.684615	0.807107	0.683544	0.285714	0.707143	0.737226	0.732143	0.596154	0.820896	0.611111
chr2_96858501	chr2	96858501	96859000	500	*	1.35234e-11	8.02892e-10	-43.5944	Promoter (<=1kb)	2	96847990	96858016	10027	2	51239	ENST00000393537.5	-485	ENSG00000213337	ANKRD39	ankyrin repeat domain 39	0.125	0.166667	0.603448	0.605114	0.612648	0.679612	0.383117	0.74269	0.643519	0.648472	0.652406	0.208955	0.567976	0.56705	0.551402	0.531915	0.609756	0.166667
chr8_2056001	chr8	2056001	2056500	500	*	4.81638e-12	3.15222e-10	-43.5897	Intron (ENST00000262113.9/9172, intron 3 of 36)	8	2045069	2145455	100387	1	9172	ENST00000523438.1	10932	ENSG00000036448	MYOM2	myomesin 2	0.4	0.5625	0.794118	0.69697	0.666667	0.3125	0.868421	0.925	0.555556	0.519231	0.636364	0.473684	0.714286	0.555556	0.64	0.571429	0.818182	0.46
chr15_90873501	chr15	90873501	90874000	500	*	9.26334e-10	3.44546e-08	43.587	Promoter (<=1kb)	15	90872878	90883458	10581	1	5045	ENST00000618099.4	623	ENSG00000140564	FURIN	furin, paired basic amino acid cleaving enzyme	0.888889	0.896552	0.920635	0.891473	0.793103	0.797753	0.5625	0.382979	0.810811	0.711656	0.595238	0.550847	0.814516	0.792	0.835165	0.826667	0.739726	0.863636
chr1_156572501	chr1	156572501	156573000	500	*	3.11139e-21	1.02006e-18	43.5582	Promoter (<=1kb)	1	156525405	156572565	47161	2	128239	ENST00000361170.7	0	ENSG00000183856	IQGAP3	IQ motif containing GTPase activating protein 3	0.674528	0.964286	0.0727273	0.13764	0.0977011	0.0977778	0.271186	0.341772	0.147679	0.117493	0.137931	0.189655	0.10989	0.162362	0.126506	0.0560748	0.0473934	0.895522
chr1_31429001	chr1	31429001	31429500	500	*	2.95434e-11	1.62055e-09	-43.5444	Exon (ENST00000373710.5/347735, exon 8 of 11)	1	31413813	31434680	20868	1	347735	ENST00000536384.2	15188	ENSG00000168528	SERINC2	serine incorporator 2	0.345455	0.636364	0.732558	0.836066	0.594937	0.765306	0.805556	0.841727	0.659259	0.678363	0.745455	0.71831	0.857143	0.692913	0.805556	0.71875	0.855072	0.714286
chr1_1919501	chr1	1919501	1920000	500	*	3.82877e-28	2.84744e-25	43.5322	Promoter (<=1kb)	1	1917591	1919279	1689	2	339456	ENST00000310991.8	-222	ENSG00000178821	TMEM52	transmembrane protein 52	0.504505	0.590909	0.100204	0.0620592	0.0579345	0.0942184	0.137809	0.0328947	0.102837	0.0419463	0.0775401	0.310714	0.08	0.0940526	0.0518519	0.0645161	0.0680272	0
chr11_62540501	chr11	62540501	62541000	500	*	1.18419e-22	4.54696e-20	-43.5294	Intron (ENST00000544108.1/ENST00000544108.1, intron 1 of 1)	11	62433542	62536107	102566	2	79026	ENST00000530124.5	-4394	ENSG00000124942	AHNAK	AHNAK nucleoprotein	0.120301	0.1875	0.409639	0.423077	0.045045	0.0789474	0.506944	0.610329	0.0849057	0.0698529	0.028169	0.0691489	0.380597	0.177778	0.244792	0.417722	0.253968	0.269231
chrX_1469501	chrX	1469501	1470000	500	*	2.69411e-19	6.6091e-17	-43.5227	Intron (ENST00000381297.10/286530, intron 1 of 1)	23	1403139	1453762	50624	2	8623	ENST00000534940.6	-15739	ENSG00000169093	ASMTL	acetylserotonin O-methyltransferase like	0.278571	0.626667	0.66	0.666667	0.14	0.525	0.777778	0.875	0.372881	0.318182	0.307692	0.653226	0.666667	0.467742	0.589286	0.631579	0.888889	0.720588
chrX_56995001	chrX	56995001	56995500	500	*	9.02229e-27	5.82132e-24	-43.5191	Promoter (<=1kb)	23	56974495	56995349	20855	2	169981	ENST00000639809.1	0	ENSG00000204271	SPIN3	spindlin family member 3	0.150943	0.6	0.316667	0.396341	0.43038	0.408163	0.322222	0.763736	0.44697	0.330677	0.318182	0.310185	0.483986	0.45614	0.313333	0.418605	0.471154	0.481928
chr3_65356501	chr3	65356501	65357000	500	*	5.29643e-21	1.66681e-18	-43.5025	3' UTR	3	65375765	65380831	5067	2	9223	ENST00000480729.1	23831	ENSG00000151276	MAGI1	membrane associated guanylate kinase, WW and PDZ domain containing 1	0.150838	0.448276	0.0277778	0.0217391	0.242424	0.176471	0.492958	0.744526	0.355556	0.105263	0.230769	0.0294118	0.243902	0.280374	0.333333	0.0333333	1	0.469136
chr18_77056001	chr18	77056001	77056500	500	*	3.39052e-20	9.56265e-18	-43.5019	Intron (ENST00000355994.7/4155, intron 3 of 8)	18	76984795	77087582	102788	2	4155	ENST00000580473.5	31082	ENSG00000197971	MBP	myelin basic protein	0.248062	0.421053	0.396907	0.45679	0.0860215	0.177215	0.601449	0.760618	0.162791	0.0420561	0.0434783	0.196721	0.27907	0.12	0.225641	0.144928	0.236559	0.756757
chr14_24095501	chr14	24095501	24096000	500	*	1.65992e-12	1.20716e-10	43.4894	Promoter (<=1kb)	14	24080877	24095130	14254	2	4901	ENST00000396997.1	-371	ENSG00000129535	NRL	neural retina leucine zipper	0.716216	0.928571	0.472973	0.287234	0.0697674	0.122807	0.320755	0.382716	0.232759	0.24359	0.106667	0.572581	0.31405	0.296053	0.350515	0.257143	0.222222	0.842105
chr21_45266501	chr21	45266501	45267000	500	*	1.25899e-13	1.1597e-11	-43.4599	Promoter (<=1kb)	21	45265374	45266375	1002	2	23275	ENST00000485190.1	-126	ENSG00000186866	POFUT2	protein O-fucosyltransferase 2	0.0166667	0.263158	0.403226	0.348624	0.232143	0.264151	0.423077	0.535135	0.451613	0.342105	0.511628	0.287425	0.330275	0.225806	0.198113	0.411765	0.28	0.272727
chr6_167996501	chr6	167996501	167997000	500	*	6.98355e-23	2.79148e-20	-43.4134	Promoter (<=1kb)	6	167992822	167997077	4256	2	100505879	ENST00000456585.5	77	ENSG00000229921	KIF25-AS1	KIF25 antisense RNA 1	0.429907	0.65	0.860335	0.90378	0.874074	0.741379	0.898649	0.898734	0.84188	0.87619	0.873418	0.714286	0.79661	0.866426	0.850575	0.83871	0.919192	0.794872
chr2_10835001	chr2	10835001	10835500	500	*	3.79901e-23	1.57885e-20	43.4099	Promoter (2-3kb)	2	10783861	10837977	54117	2	10130	ENST00000404824.2	2477	ENSG00000143870	PDIA6	protein disulfide isomerase family A member 6	0.60119	0.625	0.280303	0.314721	0.267717	0.252033	0.201342	0.137931	0.274194	0.216216	0.231707	0.363636	0.2725	0.248869	0.232704	0.207373	0.256098	0.24
chr4_42218501	chr4	42218501	42219000	500	*	3.79201e-11	2.03193e-09	-43.4024	Intron (ENST00000645181.1/ENST00000645181.1, intron 2 of 6)	4	42110940	42152878	41939	2	389206	ENST00000504360.5	-65623	ENSG00000188848	BEND4	BEN domain containing 4	0.428571	0.875	0.810811	0.813131	0.779412	0.846154	0.915663	0.970297	0.729167	0.806034	0.75	0.875862	0.829114	0.779661	0.87218	0.814815	0.865854	0.866667
chr5_180352001	chr5	180352001	180352500	500	*	5.90406e-17	9.96723e-15	43.3426	Promoter (<=1kb)	5	180338573	180352900	14328	2	9945	ENST00000503228.1	400	ENSG00000131459	GFPT2	glutamine-fructose-6-phosphate transaminase 2	0.779221	0.35	0.222222	0.207143	0.445545	0.456522	0.280992	0.529412	0.241379	0.317647	0.172414	0.539007	0.318681	0.293532	0.186567	0.0694444	0.202247	0.714286
chrX_141403001	chrX	141403001	141403500	500	*	3.38124e-05	0.000268731	-43.3333	Intron (ENST00000662492.1/619455, intron 2 of 5)	23	141502849	141649927	147079	1	619455	ENST00000622372.1	-99349	ENSG00000277215	SPANXA2-OT1	SPANXA2 overlapping transcript 1	0.307692	0.727273	0.659091	0.769231	0.470588	0.631579	0.793103	1	0.815789	0.58	0.583333	0.7	0.714286	0.652174	0.62963	0.8	0.888889	0.6875
chr4_336001	chr4	336001	336500	500	*	9.8047e-10	3.63152e-08	43.2961	Promoter (1-2kb)	4	337814	373026	35213	1	7700	ENST00000366506.4	-1314	ENSG00000131127	ZNF141	zinc finger protein 141	0.754386	1	0.35	0.464286	0.591549	0.61165	0.378378	0.321168	0.508929	0.459016	0.730769	0.220779	0.478528	0.644928	0.48062	0.525641	0.535354	1
chr6_163249501	chr6	163249501	163250000	500	*	5.79543e-29	4.65288e-26	-43.2749	Intron (ENST00000337019.7/135138, intron 5 of 6)	6	163181677	163192038	10362	2	729658	ENST00000653943.1	-57463	ENSG00000225683	PACRG-AS3	PACRG antisense RNA 3	0	0	0.0322581	0.457143	0.102564	0.3	0.396552	0.451327	0.416667	0.0333333	0.421053	0.0993789	0.413043	0.272727	0.172414	0.166667	0.181818	0.0588235
chr22_24421501	chr22	24421501	24422000	500	*	1.10043e-17	2.05408e-15	-43.2644	Promoter (<=1kb)	22	24422488	24433208	10721	1	135	ENST00000486351.1	-488	ENSG00000128271	ADORA2A	adenosine A2a receptor	0.383178	0.68	0.690476	0.860759	0.820513	0.828571	0.634615	0.949686	0.736111	0.707865	0.928571	0.692308	0.778846	0.719101	0.77027	0.681818	0.875	0.866667
chr21_46097501	chr21	46097501	46098000	500	*	2.17835e-62	1.81062e-58	43.2059	Promoter (<=1kb)	21	46098112	46132848	34737	1	1292	ENST00000300527.9	-112	ENSG00000142173	COL6A2	collagen type VI alpha 2 chain	0.484581	0.591837	0.201774	0.263982	0.189655	0.141479	0.153005	0.0469909	0.208413	0.12854	0.154519	0.394834	0.208681	0.257554	0.155822	0.133971	0.0865385	0.863636
chr17_80899501	chr17	80899501	80900000	500	*	7.39407e-10	2.81921e-08	-43.2017	Intron (ENST00000577161.5/57521, intron 20 of 21)	17	80922724	80924172	1449	1	57521	ENST00000576366.1	-22724	ENSG00000141564	RPTOR	regulatory associated protein of MTOR complex 1	0.321429	0.833333	0.76	0.788889	0.954545	0.780488	0.730769	0.875	0.861538	0.866667	0.857143	0.348315	0.649351	0.75	0.681818	0.702703	0.90625	0.888889
chr20_63773501	chr20	63773501	63774000	500	*	3.38583e-09	1.0727e-07	-43.1872	Promoter (1-2kb)	20	63775256	63775962	707	2	140685	ENST00000460757.1	1962	ENSG00000130584	ZBTB46	zinc finger and BTB domain containing 46	0.25	0.571429	0.852459	0.868114	0.838527	0.846369	0.730994	0.808219	0.799523	0.802486	0.815789	0.558333	0.859794	0.838641	0.842991	0.863636	0.830467	0.285714
chr1_11052501	chr1	11052501	11053000	500	*	8.96404e-16	1.23695e-13	-43.1837	Promoter (2-3kb)	1	11054584	11055204	621	2	6723	ENST00000475189.1	2204	ENSG00000116649	SRM	spermidine synthase	0.26	0.75	0.367647	0.421569	0.619048	0.633333	0.622807	0.815385	0.439189	0.392157	0.482353	0.496552	0.43787	0.557971	0.634783	0.569444	0.5	0.892857
chr19_46785501	chr19	46785501	46786000	500	*	4.05173e-08	9.26555e-07	-43.1683	Promoter (<=1kb)	19	46774885	46784905	10021	2	6510	ENST00000594991.5	-596	ENSG00000105281	SLC1A5	solute carrier family 1 member 5	0.157303	0.25	0.675	0.636364	0.117647	0.297872	0.690476	0.307692	0.142857	0.076087	0.142857	0.461538	0.574074	0.307692	0.430556	0.520833	0.540541	0.230769
chr1_14977501	chr1	14977501	14978000	500	*	1.62639e-09	5.66561e-08	-43.1188	Intron (ENST00000636203.1/23254, intron 4 of 16)	1	14945919	15065797	119879	1	23254	ENST00000400797.3	31582	ENSG00000189337	KAZN	kazrin, periplakin interacting protein	0.339286	0.538462	0.653846	0.633803	0.510638	0.612903	0.745763	0.863636	0.619718	0.511628	0.724138	0.621212	0.632353	0.682927	0.545455	0.627907	0.659091	1
chr9_133553001	chr9	133553001	133553500	500	*	9.25967e-09	2.57106e-07	-43.1115	Intron (ENST00000354484.8/9719, intron 9 of 18)	9	133534853	133575518	40666	1	9719	ENST00000393060.1	18148	ENSG00000197859	ADAMTSL2	ADAMTS like 2	0.40625	0.5	0.761194	0.804878	0.577778	0.670886	0.811111	0.87766	0.72	0.729167	0.8	0.538835	0.813084	0.612676	0.71345	0.753247	0.788889	0.764706
chr10_1401501	chr10	1401501	1402000	500	*	3.90917e-11	2.08443e-09	-43.1021	Intron (ENST00000381312.6/105, intron 1 of 9)	10	1526637	1556984	30348	1	642394	ENST00000421697.2	-124637	ENSG00000205696	ADARB2-AS1	ADARB2 antisense RNA 1	0.411765	0.869565	0.714286	0.84	0.727273	0.714286	1	0.979167	0.857143	0.833333	0.785714	0.787879	0.970588	0.75	0.885246	0.928571	1	0.666667
chr10_71502501	chr10	71502501	71503000	500	*	5.3448e-12	3.47233e-10	-43.0682	Intron (ENST00000224721.12/64072, intron 3 of 69)	10	71511120	71647908	136789	1	64072	ENST00000646131.1	-8120	ENSG00000107736	CDH23	cadherin related 23	0.375	0.5	0.678571	0.902439	0.842105	0.862069	0.810811	0.825	0.672727	0.754098	1	0.688073	0.852941	0.583333	0.830189	0.791667	0.769231	1
chr20_19658001	chr20	19658001	19658500	500	*	0.000299786	0.00156875	-43.0632	Intron (ENST00000328041.11/57419, intron 7 of 16)	20	19757606	19890334	132729	1	54453	ENST00000432334.2	-99106	ENSG00000132669	RIN2	Ras and Rab interactor 2	0.5	0.333333	0.709677	0.84127	0.658537	0.66	0.73913	0.911765	0.6875	0.753247	0.766667	0.411765	0.75	0.660714	0.708333	0.875	0.8	0.142857
chr17_74919501	chr17	74919501	74920000	500	*	2.47135e-27	1.67888e-24	-42.8961	Promoter (2-3kb)	17	74922950	74933912	10963	1	92736	ENST00000580223.2	-2950	ENSG00000183034	OTOP2	otopetrin 2	0.252137	0.555556	0.581673	0.627232	0.523636	0.609121	0.639535	0.751111	0.680412	0.67446	0.664122	0.272727	0.700337	0.67426	0.675676	0.568807	0.816964	0.714286
chr11_77161501	chr11	77161501	77162000	500	*	3.0851e-11	1.68509e-09	-42.8952	Intron (ENST00000409709.9/4647, intron 12 of 48)	11	77166056	77172885	6830	1	4647	ENST00000669443.1	-4056	ENSG00000137474	MYO7A	myosin VIIA	0.481481	0.545455	0.854167	0.859649	0.853659	0.727273	0.877551	0.948718	0.769231	0.889908	0.9	0.753623	0.779661	0.604651	0.75	0.730769	0.666667	0.692308
chr2_234981001	chr2	234981001	234981500	500	*	1.11498e-13	1.03582e-11	-42.8763	Promoter (<=1kb)	2	234981624	235041288	59665	1	23677	ENST00000446904.5	-124	ENSG00000130147	SH3BP4	SH3 domain binding protein 4	0.311475	0.787879	0.595745	0.701754	0.384615	0.512821	0.609756	0.962025	0.587302	0.413793	0.447368	0.673469	0.741935	0.626263	0.694444	0.666667	0.611111	0.884615
chr9_113676001	chr9	113676001	113676500	500	*	1.34022e-10	6.23358e-09	42.8571	Intron (ENST00000428292.1/ENST00000428292.1, intron 2 of 2)	9	113595472	113597738	2267	1	5998	ENST00000490241.1	80529	ENSG00000138835	RGS3	regulator of G protein signaling 3	0.791209	0.877551	0.876923	0.466667	0.8	0.333333	0.304348	0.425	0.622951	0.541667	0.3	0.491071	0.75	0.680851	0.410256	0.5	0.75	0.9
chr16_3578001	chr16	3578001	3578500	500	*	4.36596e-17	7.50511e-15	-42.8039	Promoter (<=1kb)	16	3539033	3577403	38371	2	197358	ENST00000359128.10	-598	ENSG00000167984	NLRC3	NLR family CARD domain containing 3	0.0551181	0.0895522	0.121951	0.0687023	0.03125	0.0724638	0.453333	0.615385	0.0538922	0.0819672	0.107143	0.0904977	0.138614	0.0701754	0.0945946	0.119048	0.0153846	0.2
chrX_119011501	chrX	119011501	119012000	500	*	5.91089e-11	3.02727e-09	-42.8011	Exon (ENST00000304778.11/79836, exon 7 of 10)	23	118976332	119018355	42024	1	79836	ENST00000422289.3	35169	ENSG00000175556	LONRF3	LON peptidase N-terminal domain and ring finger 3	0.421053	0.444444	0.72	0.743902	0.764706	0.88	0.777778	1	0.779221	0.757143	0.666667	0.619048	0.756098	0.586207	0.75	0.666667	0.833333	0.315789
chr17_79988001	chr17	79988001	79988500	500	*	2.32066e-09	7.71744e-08	-42.7956	Intron (ENST00000310924.7/125058, intron 3 of 11)	17	79950571	79993634	43064	2	125058	ENST00000571872.1	5134	ENSG00000167291	TBC1D16	TBC1 domain family member 16	0.0784314	0.2	0.384615	0.148148	0.354839	0.528571	0.239437	0.783784	0.287879	0.106195	0	0.223214	0.313253	0.378641	0.485981	0.375	0.456522	0.4375
chr11_78140501	chr11	78140501	78141000	500	*	5.13914e-20	1.40731e-17	-42.7706	Promoter (<=1kb)	11	78139943	78175188	35246	1	100289388	ENST00000663331.1	558	ENSG00000246174	KCTD21-AS1	KCTD21 antisense RNA 1	0.42233	0.733333	0.294118	0.741176	0.48	0.964286	0.836735	0.969231	0.834951	0.414414	0.6875	0.350877	0.708661	0.669725	0.467532	0.692308	0.6875	0.756098
chr22_25784501	chr22	25784501	25785000	500	*	3.91937e-12	2.62223e-10	-42.7595	Intron (ENST00000536101.5/84700, intron 10 of 42)	22	25770027	26027766	257740	1	84700	ENST00000418374.6	14474	ENSG00000133454	MYO18B	myosin XVIIIB	0.228571	0.222222	0.632479	0.705882	0.588889	0.671642	0.41791	0.754717	0.485915	0.672673	0.720588	0.435065	0.572864	0.575758	0.681319	0.703704	0.793893	0.1875
chr7_65037501	chr7	65037501	65038000	500	*	1.74216e-09	6.02295e-08	42.7425	Promoter (<=1kb)	7	65038354	65074713	36360	1	643180	ENST00000419314.5	-354	ENSG00000234585	CCT6P3	chaperonin containing TCP1 subunit 6 pseudogene 3	0.836364	0.894309	0.285714	0.245614	0.09375	0.229167	0.463415	0.375	0.366667	0.25	0.08	0.534653	0.391304	0.542636	0.518072	0.117647	0.0212766	0.875
chr17_29572501	chr17	29572501	29573000	500	*	2.73456e-19	6.66205e-17	-42.735	3' UTR	17	29574986	29576131	1146	2	28964	ENST00000578266.1	3131	ENSG00000108262	GIT1	GIT ArfGAP 1	0.17757	0.9	0.655271	0.559184	0.623134	0.862794	0.475962	0.77809	0.679474	0.622449	0.60166	0.66443	0.663772	0.60285	0.581878	0.496016	0.71298	1
chr7_27098001	chr7	27098001	27098500	500	*	3.95233e-07	6.53337e-06	-42.7234	Promoter (<=1kb)	7	27098839	27100139	1301	1	100506311	ENST00000428939.3	-339	ENSG00000233429	HOTAIRM1	HOXA transcript antisense RNA, myeloid-specific 1	0.473684	0	0.614679	0.682692	0.828829	0.706422	0.52381	0.863014	0.849206	0.683962	0.875	0.4	0.817568	0.70122	0.764706	0.606838	0.709677	0.888889
chr2_69978501	chr2	69978501	69979000	500	*	1.26194e-26	7.96048e-24	-42.6956	Promoter (1-2kb)	2	69963282	69976677	13396	2	400960	ENST00000625439.2	-1824	ENSG00000179818	PCBP1-AS1	PCBP1 antisense RNA 1	0.355556	0.930233	0.972727	0.938596	1	0.971429	0.951923	0.977778	0.94964	0.928205	0.9375	0.865815	0.924138	0.93985	0.933333	0.980769	0.979167	0.90625
chr1_231211501	chr1	231211501	231212000	500	*	2.23993e-32	2.63756e-29	-42.6619	Intron (ENST00000444294.7/440730, intron 8 of 9)	1	231224315	231225922	1608	2	128061	ENST00000462669.1	13922	ENSG00000143633	C1orf131	chromosome 1 open reading frame 131	0.138418	0.380282	0.3125	0.467836	0.28	0.411348	0.439716	0.75817	0.513889	0.484277	0.347826	0.357683	0.231293	0.362245	0.461538	0.492754	0.360656	0.351648
chrX_49235501	chrX	49235501	49236000	500	*	2.55449e-24	1.25768e-21	-42.6331	Promoter (<=1kb)	23	49235496	49243466	7971	1	28952	ENST00000496651.5	5	ENSG00000101997	CCDC22	coiled-coil domain containing 22	0	0.209302	0.198758	0.418919	0.125	0.3125	0.317647	0.564103	0.241611	0.35461	0.015873	0.0761905	0.189189	0.437908	0.221519	0.775	0.177778	0.582677
chr9_93287501	chr9	93287501	93288000	500	*	4.26834e-12	2.84225e-10	-42.6246	Promoter (1-2kb)	9	93289187	93308584	19398	1	65268	ENST00000453718.2	-1187	ENSG00000165238	WNK2	WNK lysine deficient protein kinase 2	0.373333	0.391304	0.833333	0.84058	0.7	0.63	0.722222	0.846154	0.627273	0.668874	0.623377	0.553846	0.766355	0.631579	0.788235	0.710526	0.75641	0.555556
chr11_11841001	chr11	11841001	11841500	500	*	6.12638e-15	7.25017e-13	42.5535	Promoter (<=1kb)	11	11841423	11959323	117901	1	55031	ENST00000339865.9	0	ENSG00000170242	USP47	ubiquitin specific peptidase 47	0.584416	0.744681	0.632353	0.502646	0.845238	0.444444	0.194175	0.243243	0.428571	0.567961	0.461538	0.651685	0.42236	0.553672	0.355705	0.396226	0.349206	0.5
chr16_8081001	chr16	8081001	8081500	500	*	7.17715e-12	4.53352e-10	-42.5427	Intron (ENST00000670665.1/ENST00000670665.1, intron 1 of 4)	16	7664764	7710844	46081	1	54715	ENST00000570188.1	416237	ENSG00000078328	RBFOX1	RNA binding fox-1 homolog 1	0.54386	0.5	0.888889	0.845238	0.625	0.787234	0.955556	0.96	0.792683	0.806452	0.611111	0.766667	0.852632	0.739726	0.890244	0.8	0.2	0.909091
chr10_132094501	chr10	132094501	132095000	500	*	2.57322e-16	3.89295e-14	-42.5414	Intron (ENST00000668452.1/282973, intron 1 of 23)	10	132104672	132107558	2887	1	282973	ENST00000669241.1	-9672	ENSG00000188385	JAKMIP3	Janus kinase and microtubule interacting protein 3	0.192	0.214286	0.672566	0.739645	0.564103	0.635659	0.565217	0.672269	0.778761	0.719298	0.608696	0.532258	0.787879	0.568	0.5625	0.5625	0.785714	0.392857
chr6_161186501	chr6	161186501	161187000	500	*	1.24443e-18	2.69693e-16	-42.5296	Intron (ENST00000320285.9/56895, intron 2 of 8)	6	161143956	161149289	5334	2	56895	ENST00000437165.1	-37212	ENSG00000026652	AGPAT4	1-acylglycerol-3-phosphate O-acyltransferase 4	0.113445	0.363636	0.268657	0.280702	0.289474	0.268293	0.46	0.647059	0.489362	0.337662	0.625	0.373984	0.44	0.37931	0.358491	0.214286	0.407407	0.388889
chr11_117549501	chr11	117549501	117550000	500	*	3.10124e-20	8.78181e-18	-42.5204	Intron (ENST00000651296.2/57453, intron 3 of 32)	11	117411112	117412830	1719	1	22897	ENST00000533433.1	138389	ENSG00000110274	CEP164	centrosomal protein 164	0.484848	0.586207	0.846154	0.929348	0.871795	0.927536	0.919118	0.956989	0.905405	0.882812	0.944444	0.882096	0.935185	0.881818	0.935185	0.956522	0.958333	0.974359
chr9_133532501	chr9	133532501	133533000	500	*	3.84257e-10	1.57792e-08	-42.5084	Promoter (<=1kb)	9	133532164	133575519	43356	1	9719	ENST00000354484.8	337	ENSG00000197859	ADAMTSL2	ADAMTS like 2	0.362637	0.125	0.6	0.60274	0.488372	0.666667	0.769231	0.767857	0.656566	0.637037	0.518519	0.746154	0.666667	0.682927	0.684564	0.724638	0.686567	0.571429
chr12_100199001	chr12	100199001	100199500	500	*	4.56905e-12	3.01267e-10	42.5044	Promoter (<=1kb)	12	100199122	100210320	11199	1	64431	ENST00000551652.5	0	ENSG00000075089	ACTR6	actin related protein 6	0.610526	0.428571	0.153846	0.193182	0.176471	0.142857	0.136364	0.162162	0.188889	0.258706	0.189189	0.471545	0.171429	0.115044	0.202381	0.111111	0.160714	0.272727
chr11_5808501	chr11	5808501	5809000	500	*	1.89252e-11	1.08486e-09	-42.4872	Intron (ENST00000380027.5/85363, intron 3 of 10)	11	5820314	5821348	1035	1	390077	ENST00000317037.2	-11314	ENSG00000180988	OR52N2	olfactory receptor family 52 subfamily N member 2	0	0.53125	0.203704	0.15625	0.0909091	0.333333	0.0882353	0.781609	0.231884	0.146667	0.148148	0.189873	0.216867	0.0813953	0.111111	0.185185	0.266667	0.68
chr9_131336501	chr9	131336501	131337000	500	*	8.15602e-19	1.80073e-16	-42.4599	Intron (ENST00000645295.1/84814, intron 2 of 4)	9	131373636	131430259	56624	1	84726	ENST00000646130.1	-36636	ENSG00000288701	PRRC2B	proline rich coiled-coil 2B	0.186207	0.36	0.683333	0.588517	0.814286	0.845638	0.534247	0.762712	0.670391	0.65614	0.694118	0.361386	0.707965	0.635135	0.613757	0.758065	0.80916	0.357143
chr2_127050001	chr2	127050001	127050500	500	*	8.87463e-23	3.4737e-20	42.4274	Exon (ENST00000376113.6/274, exon 13 of 14)	2	127048033	127056491	8459	2	274	ENST00000462958.5	5991	ENSG00000136717	BIN1	bridging integrator 1	0.2875	0.928571	0.253968	0.180328	0.0823529	0.15625	0.119171	0.192727	0.0875	0.0724947	0.148438	0.26935	0.169811	0.111111	0.151625	0.130769	0.128342	0.836735
chr7_157721501	chr7	157721501	157722000	500	*	1.14195e-07	2.26554e-06	-42.4242	Intron (ENST00000389413.7/5799, intron 11 of 21)	7	157540337	157621509	81173	2	5799	ENST00000648371.1	-99992	ENSG00000155093	PTPRN2	protein tyrosine phosphatase receptor type N2	0.157895	0.5	0.761905	0.7	0.75	0.8125	0.789474	0.68	0.711538	0.821429	0.75	0.808511	0.763158	0.585714	0.763158	1	0.666667	0.822581
chr1_235333001	chr1	235333001	235333500	500	*	1.68548e-11	9.75276e-10	-42.3904	Promoter (2-3kb)	1	235330467	235448940	118474	1	6905	ENST00000645578.1	2534	ENSG00000284770	TBCE	tubulin folding cofactor E	0.385714	1	0.98	0.949495	1	0.961538	0.95	1	1	0.965116	0.909091	0.921569	0.976744	0.963636	0.963855	0.952381	0.969697	1
chr20_32906501	chr20	32906501	32907000	500	*	1.28723e-11	7.67786e-10	42.3632	Exon (ENST00000400522.8/388795, exon 12 of 27)	20	32898385	32903670	5286	1	388795	ENST00000533479.1	8116	ENSG00000215529	EFCAB8	EF-hand calcium binding domain 8	0.934783	0.875	0.814815	0.711864	0.77193	0.625	0.732394	0.370629	0.558824	0.473333	0.575758	0.786325	0.672566	0.553398	0.738806	0.651515	0.690141	1
chr17_47703001	chr17	47703001	47703500	500	*	3.77459e-18	7.59769e-16	-42.3504	Intron (ENST00000361722.7/9755, intron 6 of 8)	17	47695685	47711490	15806	1	9755	ENST00000622396.1	7316	ENSG00000198933	TBKBP1	TBK1 binding protein 1	0.0379747	0	0.364407	0.282759	0.121212	0.0384615	0.422535	0.467213	0.181208	0.1875	0.291667	0.440476	0.223684	0.153846	0.46729	0.155844	0.128205	0
chr19_1232501	chr19	1232501	1233000	500	*	2.8916e-12	1.99507e-10	-42.3423	Promoter (2-3kb)	19	1229948	1235085	5138	2	255057	ENST00000591127.1	2085	ENSG00000099625	CBARP	CACN subunit beta associated regulatory protein	0.333333	0.333333	0.652174	0.78	0.8	0.708861	0.705882	0.776119	0.717391	0.663366	0.516129	0.578652	0.71	0.65	0.681159	0.769231	0.835821	0.4
chr9_130144501	chr9	130144501	130145000	500	*	7.92679e-10	3.00046e-08	-42.3355	Promoter (<=1kb)	9	130140610	130144219	3610	2	401554	ENST00000358748.1	-282	ENSG00000196979	GPRACR	GPR107 adjacent cis regulating lncRNA	0.0571429	0.315789	0.413043	0.290909	0.297297	0.294118	0.540984	0.521739	0.415385	0.421875	0.37037	0.45098	0.46875	0.349206	0.558824	0.714286	0.333333	0.333333
chr9_136332001	chr9	136332001	136332500	500	*	3.86197e-29	3.15437e-26	-42.2455	Promoter (<=1kb)	9	136331983	136359605	27623	1	26086	ENST00000354753.7	18	ENSG00000160360	GPSM1	G protein signaling modulator 1	0.225806	0.408163	0.736318	0.720257	0.646617	0.662651	0.862857	0.671642	0.653199	0.597368	0.572687	0.376744	0.724252	0.638767	0.760274	0.759124	0.634146	0.243902
chr17_31509501	chr17	31509501	31510000	500	*	1.36326e-07	2.62906e-06	-42.216	Intron (ENST00000621161.5/84440, intron 3 of 14)	17	31520906	31527593	6688	1	84440	ENST00000585058.1	-10906	ENSG00000131242	RAB11FIP4	RAB11 family interacting protein 4	0.181818	0.533333	0.285714	0.236364	0.292683	0.257143	0.444444	0.828571	0.190476	0.163934	0.0666667	0.13253	0.25	0.181818	0.323944	0.1	0.166667	0.208333
chr16_89114501	chr16	89114501	89115000	500	*	1.48948e-13	1.34828e-11	-42.2133	Promoter (2-3kb)	16	89112201	89146044	33844	1	197322	ENST00000562204.1	2300	ENSG00000176715	ACSF3	acyl-CoA synthetase family member 3	0.233766	0.3125	0.780347	0.770609	0.789062	0.856115	0.647059	0.683036	0.707921	0.729373	0.75	0.604082	0.67052	0.743083	0.697778	0.730435	0.818182	0.363636
chr14_103748501	chr14	103748501	103749000	500	*	4.3209e-09	1.32441e-07	-42.2132	Promoter (1-2kb)	14	103741992	103747397	5406	2	23368	ENST00000555991.1	-1104	ENSG00000088808	PPP1R13B	protein phosphatase 1 regulatory subunit 13B	0.255556	0.263158	0.540541	0.393939	0.375	0.366667	0.416667	0.789474	0.479167	0.195122	0.285714	0.171171	0.215686	0.306122	0.372881	0.307692	0.3	0.454545
chr17_63848501	chr17	63848501	63849000	500	*	5.79802e-19	1.31401e-16	42.2127	Promoter (<=1kb)	17	63849292	63862531	13240	1	146771	ENST00000463377.6	-292	ENSG00000240280	TCAM1P	testicular cell adhesion molecule 1, pseudogene	0.694656	0.677419	0.305556	0.163366	0.111702	0.234742	0.349057	0.1	0.324873	0.271635	0.062201	0.356522	0.229299	0.267296	0.185185	0.0812183	0.0898204	0.756757
chr11_70804001	chr11	70804001	70804500	500	*	1.97865e-16	3.05561e-14	-42.2043	Promoter (2-3kb)	11	70654146	70807074	152929	2	22941	ENST00000470759.5	2574	ENSG00000162105	SHANK2	SH3 and multiple ankyrin repeat domains 2	0.151163	0.047619	0.546392	0.42522	0.355	0.490291	0.427419	0.606164	0.651466	0.348765	0.52518	0.361868	0.555184	0.432787	0.445255	0.361582	0.437908	0.555556
chrX_25003501	chrX	25003501	25004000	500	*	6.78313e-09	1.95846e-07	-42.18	Promoter (2-3kb)	23	25004860	25006005	1146	2	170302	ENST00000636885.1	2005	ENSG00000004848	ARX	aristaless related homeobox	0.025	0.166667	0.3	0.318841	0.55	0.47619	0.323944	0.60274	0.34375	0.128205	0.269231	0.197452	0.28125	0.425532	0.393939	0.222222	0.341463	0.5
chr12_129350001	chr12	129350001	129350500	500	*	2.66382e-15	3.38426e-13	-42.1614	Intron (ENST00000422113.7/121256, intron 3 of 8)	12	129208601	129212662	4062	1	101927735	ENST00000542578.1	141400	ENSG00000256699	TMEM132D-AS2	TMEM132D antisense RNA 2	0.451613	0.595238	0.684211	0.808511	0.857143	0.923077	0.830508	0.986667	0.66	0.74	0.428571	0.344262	0.636364	0.540541	0.783333	0.9375	0.6	0.6
chr3_50567001	chr3	50567001	50567500	500	*	8.75532e-14	8.35345e-12	-42.1605	Promoter (<=1kb)	3	50559283	50567621	8339	2	51161	ENST00000486175.5	121	ENSG00000088543	C3orf18	chromosome 3 open reading frame 18	0.196891	0.142857	0.3125	0.364865	0.333333	0.447368	0.466667	0.724138	0.327273	0.342105	0.304348	0.544118	0.411765	0.238095	0.0952381	0.45	0.368421	0.222222
chr15_22798501	chr15	22798501	22799000	500	*	1.83316e-11	1.05339e-09	-42.1578	Intron (ENST00000437912.6/123606, intron 1 of 4)	15	22786813	22823916	37104	1	123606	ENST00000557930.1	11688	ENSG00000170113	NIPA1	NIPA magnesium transporter 1	0.455882	1	0.388889	0.701754	0.966667	0.840909	0.884615	0.960784	0.724638	0.641791	0.837209	0.635417	0.9	0.83871	0.75	0.75	1	1
chr17_83054001	chr17	83054001	83054500	500	*	1.50375e-12	1.10381e-10	-42.1226	Promoter (2-3kb)	17	82943791	83051810	108020	2	146712	ENST00000320865.3	-2191	ENSG00000175711	B3GNTL1	UDP-GlcNAc:betaGal beta-1,3-N-acetylglucosaminyltransferase like 1	0.216667	0.290323	0.396552	0.436893	0.231579	0.438202	0.507042	0.819277	0.351145	0.493333	0.230769	0.330769	0.5375	0.380531	0.329114	0.730769	0.588785	0.444444
chrX_40736001	chrX	40736001	40736500	500	*	6.82537e-29	5.4182e-26	-42.1154	Promoter (<=1kb)	23	40713832	40735858	22027	2	9282	ENST00000482034.5	-143	ENSG00000180182	MED14	mediator complex subunit 14	0	0	0.0197368	0.00460829	0.00943396	0.0208333	0.0166667	0.5425	0.0143369	0.0138889	0	0	0.0374332	0.00621118	0.0144928	0.0120482	0.0166667	0
chr22_37080001	chr22	37080001	37080500	500	*	2.15024e-12	1.52384e-10	-42.1116	Exon (ENST00000414203.2/ENST00000414203.2, exon 1 of 3)	22	37082850	37084825	1976	2	164656	ENST00000429068.1	4325	ENSG00000187045	TMPRSS6	transmembrane serine protease 6	0.21519	0.304348	0.410256	0.663636	0.285714	0.323529	0.35	0.735484	0.258503	0.362069	0.292683	0.388571	0.493151	0.469565	0.465753	0.682927	0.64	0.0769231
chr22_19241001	chr22	19241001	19241500	500	*	2.47499e-16	3.75641e-14	-42.0603	Intron (ENST00000621271.4/8218, intron 4 of 31)	22	19229845	19232821	2977	2	8218	ENST00000540896.1	-8180	ENSG00000070371	CLTCL1	clathrin heavy chain like 1	0.290698	0.630435	0.811111	0.831461	0.555556	0.772727	0.792208	0.848684	0.766917	0.823529	0.627907	0.741667	0.880795	0.850746	0.813333	0.787234	0.578947	0.844828
chr8_27942501	chr8	27942501	27943000	500	*	9.81145e-13	7.51967e-11	-42.0541	Intron (ENST00000354914.8/286133, intron 3 of 8)	8	27904728	27987615	82888	2	286133	ENST00000518030.1	44615	ENSG00000168079	SCARA5	scavenger receptor class A member 5	0.0642202	0.222222	0.349206	0.333333	0.291667	0.48	0.513514	0.517857	0.333333	0.372263	0.560976	0.160194	0.375	0.28169	0.361702	0.390625	0.402985	0.555556
chr11_69155501	chr11	69155501	69156000	500	*	3.85453e-19	9.00255e-17	-42.0471	Promoter (<=1kb)	11	69155910	69159740	3831	1	107984345	ENST00000641280.1	0	ENSG00000284713	SMIM38	small integral membrane protein 38	0.0839161	0.0909091	0.4375	0.15493	0.135802	0.337349	0.394366	0.57265	0.193878	0.380368	0.302632	0.103896	0.448	0.398649	0.479592	0.44	0.578125	0.28
chr17_82334001	chr17	82334001	82334500	500	*	4.85308e-32	5.44246e-29	-42.0245	Promoter (<=1kb)	17	82322879	82334074	11196	2	6398	ENST00000581691.5	0	ENSG00000141574	SECTM1	secreted and transmembrane 1	0.0829268	0.409091	0.436747	0.501938	0.557895	0.496875	0.372549	0.602881	0.506726	0.477658	0.491228	0.25641	0.535645	0.542125	0.609375	0.464435	0.486111	0.833333
chr1_10755501	chr1	10755501	10756000	500	*	7.66501e-14	7.36791e-12	-42	Intron (ENST00000377022.8/54897, intron 2 of 20)	1	10636604	10796646	160043	2	54897	ENST00000377022.8	40646	ENSG00000130940	CASZ1	castor zinc finger 1	0.0595238	0.1875	0.314286	0.31	0.185185	0.346939	0.484848	0.503759	0.215385	0.314516	0.368421	0.266234	0.336066	0.369863	0.358974	0.314286	0.415094	0
chr7_143361501	chr7	143361501	143362000	500	*	1.85606e-18	3.90277e-16	41.972	Promoter (<=1kb)	7	143353402	143361802	8401	2	9715	ENST00000409408.5	0	ENSG00000159784	FAM131B	family with sequence similarity 131 member B	0.584	0.604651	0.149321	0.187845	0.189189	0.222222	0.150943	0.211268	0.169096	0.233333	0.123894	0.353211	0.15625	0.197248	0.285714	0.169014	0.255319	0.466667
chr2_26763501	chr2	26763501	26764000	500	*	8.33851e-33	1.03355e-29	-41.9438	Promoter (<=1kb)	2	26764284	26781140	16857	1	54978	ENST00000429494.5	-284	ENSG00000213699	SLC35F6	solute carrier family 35 member F6	0.62987	0.248848	0.831731	0.832808	0.888158	0.866071	0.795322	0.854167	0.845411	0.8659	0.936842	0.806452	0.902985	0.808081	0.810127	0.861111	0.876923	0.569343
chr5_133476001	chr5	133476001	133476500	500	*	3.09118e-15	3.87226e-13	-41.9408	Intron (ENST00000265342.12/23105, intron 3 of 15)	5	133427596	133427706	111	2	100302134	ENST00000408360.1	-48295	ENSG00000221287	MIR1289-2	microRNA 1289-2	0.452941	0.458333	0.806452	0.787879	0.72973	0.848485	0.789474	0.909091	0.75	0.731183	0.6	0.431034	0.752475	0.692308	0.745763	0.857143	0.837838	0.625
chr7_1041001	chr7	1041001	1041500	500	*	4.26647e-12	2.84225e-10	-41.9185	Intron (ENST00000418941.1/ENST00000418941.1, intron 1 of 1)	7	1044546	1059261	14716	1	115330	ENST00000444847.2	-3046	ENSG00000164849	GPR146	G protein-coupled receptor 146	0.176471	0.911765	0.888889	0.962264	0.863636	0.888889	0.972973	0.958333	0.891892	0.933333	0.625	0.875	0.956522	0.913043	0.904762	0.846154	1	0.961538
chr7_74028001	chr7	74028001	74028500	500	*	1.6454e-11	9.54705e-10	-41.859	Promoter (<=1kb)	7	74028101	74045273	17173	1	2006	ENST00000431562.5	0	ENSG00000049540	ELN	elastin	0.0819672	0.263158	0.271739	0.505102	0.284483	0.307692	0.615385	0.461538	0.488235	0.212828	0.240385	0.17037	0.402715	0.183036	0.445161	0.257732	0.336283	0.25
chr7_140697501	chr7	140697501	140698000	500	*	7.80002e-15	9.00457e-13	-41.8565	Promoter (<=1kb)	7	140697224	140706644	9421	1	4708	ENST00000471136.5	277	ENSG00000090266	NDUFB2	NADH:ubiquinone oxidoreductase subunit B2	0.235669	0.545455	0.45283	0.488372	0.540541	0.446809	0.577465	0.788235	0.488889	0.372549	0.333333	0.473684	0.302632	0.457143	0.655556	0.55	1	0.6
chr22_37061501	chr22	37061501	37062000	500	*	8.25402e-13	6.4295e-11	-41.8334	3' UTR	22	37057398	37061408	4011	1	79734	ENST00000462640.1	4103	ENSG00000100379	KCTD17	potassium channel tetramerization domain containing 17	0.322581	0.565217	0.555556	0.413793	0.733333	0.701493	0.777778	0.809717	0.618421	0.658537	0.793103	0.666667	0.661972	0.75974	0.616438	0.721311	0.758065	0.793103
chr17_50893001	chr17	50893001	50893500	500	*	1.90965e-21	6.4247e-19	41.785	Intron (ENST00000671267.1/400604, intron 1 of 1)	17	50862980	50867978	4999	2	10140	ENST00000268957.3	-25023	ENSG00000141232	TOB1	transducer of ERBB2, 1	0.974359	0.8125	0.912621	0.905473	0.868421	0.797101	0.851064	0.483755	0.833333	0.793103	0.866667	0.927083	0.861111	0.843373	0.977143	0.877193	0.887097	0.958333
chr16_84506001	chr16	84506001	84506500	500	*	4.14824e-42	1.11205e-38	-41.7586	Promoter (1-2kb)	16	84479791	84504690	24900	2	57707	ENST00000570036.5	-1311	ENSG00000140950	MEAK7	MTOR associated protein, eak-7 homolog	0.302419	0.428571	0.754098	0.680628	0.484211	0.535948	0.677966	0.754986	0.62963	0.506912	0.375	0.488818	0.734104	0.461538	0.628788	0.615385	0.428571	0.625
chr1_86833501	chr1	86833501	86834000	500	*	1.55056e-09	5.42993e-08	41.7368	Intron (ENST00000646669.1/ENST00000646669.1, intron 1 of 2)	1	86863517	86903352	39836	2	9403	ENST00000497861.5	69352	ENSG00000183291	SELENOF	selenoprotein F	0.448276	0.851064	0.238095	0.25	0.134615	0.195652	0.304348	0.269231	0.22093	0.185567	0.136364	0.342657	0.254237	0.278481	0.290323	0.142857	0.152174	0.734043
chr1_3678501	chr1	3678501	3679000	500	*	7.9125e-18	1.51498e-15	-41.7368	Intron (ENST00000378295.9/7161, intron 1 of 13)	1	3682366	3733079	50714	1	7161	ENST00000603362.5	-3366	ENSG00000078900	TP73	tumor protein p73	0.215569	0.568182	0.61	0.679775	0.895833	0.775	0.517647	0.844828	0.52518	0.675258	0.644068	0.525862	0.601399	0.578571	0.743363	0.605263	0.806452	0.4
chr4_683501	chr4	683501	684000	500	*	1.40467e-17	2.5777e-15	-41.7031	Promoter (1-2kb)	4	681829	685101	3273	2	84179	ENST00000512400.1	1101	ENSG00000169026	SLC49A3	solute carrier family 49 member 3	0.212598	0.4	0.641892	0.601476	0.782178	0.786667	0.550562	0.683398	0.641148	0.661972	0.621762	0.327338	0.708738	0.711864	0.662791	0.585227	0.683333	0.478261
chr17_41327001	chr17	41327001	41327500	500	*	6.6879e-14	6.49049e-12	41.6993	Exon (ENST00000428328.1/ENST00000428328.1, exon 6 of 8)	17	41314912	41315710	799	2	83902	ENST00000334202.5	-11291	ENSG00000186860	KRTAP17-1	keratin associated protein 17-1	0.807692	0.875	0.611511	0.665306	0.386792	0.712121	0.438202	0.366667	0.633333	0.709571	0.380531	0.485106	0.522936	0.578199	0.353535	0.432203	0.616071	1
chr1_9083501	chr1	9083501	9084000	500	*	1.87245e-07	3.44149e-06	-41.6842	Intron (ENST00000486632.5/6518, intron 2 of 6)	1	9047611	9088443	40833	2	6518	ENST00000464985.5	4443	ENSG00000142583	SLC2A5	solute carrier family 2 member 5	0.148148	0.761905	0.518519	0.538462	0.571429	0.576923	0.722222	0.75	0.558824	0.368421	0.6	0.276316	0.764706	0.5	0.591837	0.428571	0.461538	1
chr6_29725001	chr6	29725001	29725500	500	*	4.47455e-15	5.40396e-13	-41.6791	Promoter (<=1kb)	6	29725054	29738528	13475	1	3134	ENST00000465459.2	0	ENSG00000204642	HLA-F	major histocompatibility complex, class I, F	0.306818	0.368421	0.697917	0.636364	0.697368	0.729167	0.848837	0.688235	0.681818	0.61326	0.627119	0.612069	0.639706	0.67619	0.738739	0.774194	0.752941	0.517241
chr7_57772501	chr7	57772501	57773000	500	*	0.000164242	0.000968392	-41.6727	Exon (ENST00000458585.1/ENST00000458585.1, exon 1 of 1)	7	57450177	57473559	23383	1	441234	ENST00000420713.2	322324	ENSG00000182111	ZNF716	zinc finger protein 716	0.357143	0.8	0.826923	0.939394	0.892857	0.767442	0.877551	0.916667	0.865169	0.874172	0.877551	0.810811	0.864	0.87013	0.913043	0.84	0.903846	0.444444
chr19_12822501	chr19	12822501	12823000	500	*	5.58774e-06	6.05259e-05	-41.6667	Intron (ENST00000589765.1/ENST00000589765.1, intron 3 of 3)	19	12826846	12830349	3504	2	83546	ENST00000589567.2	7349	ENSG00000132026	RTBDN	retbindin	0.444444	0.851852	0.916667	0.85	1	0.785714	0.928571	1	0.842105	1	0.5	0.865672	0.909091	0.92	0.861111	1	1	0.941176
chr20_64209001	chr20	64209001	64209500	500	*	1.33122e-08	3.52701e-07	-41.6667	Intron (ENST00000659024.1/4661, intron 7 of 16)	20	64164612	64191884	27273	1	4661	ENST00000610671.1	44389	ENSG00000196132	MYT1	myelin transcription factor 1	0.246377	0.272727	0.428571	0.463768	0.235294	0.25	0.483871	0.746479	0.365854	0.4	0.285714	0.357724	0.510638	0.528302	0.467532	0.428571	0.1	0.7
chr9_136991501	chr9	136991501	136992000	500	*	2.60459e-16	3.932e-14	41.6667	Promoter (<=1kb)	9	136992422	136993976	1555	1	286257	ENST00000371620.4	-422	ENSG00000148362	PAXX	PAXX non-homologous end joining factor	0.881944	0.875	0.375	0.54023	0.210526	0.315789	0.293103	0.5875	0.409091	0.545455	0.444444	0.25	0.574713	0.522727	0.395349	0.333333	1	0.25
chr11_65541001	chr11	65541001	65541500	500	*	1.63372e-30	1.49901e-27	-41.6193	Promoter (<=1kb)	11	65540797	65541620	824	2	4054	ENST00000526124.1	120	ENSG00000168056	LTBP3	latent transforming growth factor beta binding protein 3	0.103053	0.464286	0.264706	0.249292	0.173228	0.267606	0.29932	0.709544	0.167939	0.222222	0.333333	0.284404	0.216749	0.152482	0.290598	0.26087	0.315436	0.586207
chr1_63794001	chr1	63794001	63794500	500	*	4.9003e-15	5.87297e-13	-41.603	Intron (ENST00000371079.6/4919, intron 1 of 8)	1	63775290	64140364	365075	1	4919	ENST00000482426.1	18711	ENSG00000185483	ROR1	receptor tyrosine kinase like orphan receptor 1	0.405063	0.533333	0.768293	0.734848	0.684932	0.670732	0.790323	0.862069	0.58	0.632653	0.5	0.782609	0.733333	0.636364	0.810526	0.868421	0.888889	1
chr5_151858501	chr5	151858501	151859000	500	*	5.4667e-10	2.15867e-08	-41.5963	Intron (ENST00000274576.9/2741, intron 4 of 8)	5	151800760	151812785	12026	1	10146	ENST00000676715.1	57741	ENSG00000145907	G3BP1	G3BP stress granule assembly factor 1	0.438356	0.545455	0.605263	0.731343	0.59375	0.518519	0.837838	0.907407	0.551282	0.423729	0.608696	0.59322	0.6	0.492308	0.673913	0.652174	0.827586	0.722222
chr18_2898001	chr18	2898001	2898500	500	*	2.01006e-16	3.10072e-14	-41.5853	Intron (ENST00000254528.4/84034, intron 4 of 7)	18	2906215	2914041	7827	1	84034	ENST00000308080.9	-7715	ENSG00000132205	EMILIN2	elastin microfibril interfacer 2	0.432432	1	0.770492	0.875	0.947368	0.930233	0.797753	0.99422	0.851485	0.835714	0.848485	0.732143	0.911111	0.854369	0.839506	0.952381	0.981818	0.958333
chr11_133081501	chr11	133081501	133082000	500	*	6.42342e-08	1.38276e-06	-41.5845	Intron (ENST00000524381.5/4978, intron 1 of 7)	11	132420020	132943768	523749	2	4978	ENST00000374778.4	-137733	ENSG00000183715	OPCML	opioid binding protein/cell adhesion molecule like	0.119048	0.909091	0.511628	0.75	0.692308	0.680556	0.803571	0.515625	0.661017	0.413793	0.675676	0.516854	0.692982	0.503401	0.687023	0.705882	0.782609	0.925926
chr1_75130501	chr1	75130501	75131000	500	*	3.1655e-05	0.000254707	41.5789	Promoter (2-3kb)	1	75128434	75161533	33100	1	431707	ENST00000294638.9	2067	ENSG00000162624	LHX8	LIM homeobox 8	0.666667	0	0.178571	0.166667	0.571429	0.666667	0.212121	0	0.228571	0.341463	0.357143	0	0.15	0.342857	0.294118	0.2	0.235294	0.2
chr16_28312001	chr16	28312001	28312500	500	*	9.51356e-10	3.52924e-08	41.5584	Intron (ENST00000671413.3/388228, intron 1 of 3)	16	28292525	28323849	31325	1	388228	ENST00000341901.5	19476	ENSG00000188322	SBK1	SH3 domain binding kinase 1	0.787879	0.727273	0.875	0.73913	0.56	0.678571	0.555556	0.246914	0.6	0.344828	0	0.685484	0.685714	0.481481	0.45614	0.333333	0.642857	0.48
chr11_6480501	chr11	6480501	6481000	500	*	1.05939e-09	3.88918e-08	41.5536	Promoter (<=1kb)	11	6479306	6481297	1992	2	23647	ENST00000530410.1	297	ENSG00000132254	ARFIP2	ADP ribosylation factor interacting protein 2	0.5625	0.333333	0.277778	0.185185	0.301587	0.428571	0.146341	0.0462963	0.291667	0.335938	0.203704	0.3	0.361111	0.244681	0.196429	0.325581	0.40625	0.846154
chr10_3173501	chr10	3173501	3174000	500	*	5.30151e-10	2.09836e-08	-41.5459	Promoter (<=1kb)	10	3137730	3172841	35112	2	10531	ENST00000451104.6	-660	ENSG00000107959	PITRM1	pitrilysin metallopeptidase 1	0.548387	0.266667	0.80117	0.871795	0.905759	0.861842	0.857143	0.875758	0.842975	0.846608	0.88	0.735849	0.858369	0.880478	0.893401	0.856209	0.899471	1
chr22_47880001	chr22	47880001	47880500	500	*	1.18918e-09	4.29096e-08	-41.541	Intron (ENST00000664761.1/284930, intron 5 of 5)	22	47699194	47730785	31592	1	284930	ENST00000651270.1	180807	ENSG00000224271	EPIC1	epigenetically induced MYC interacting lncRNA 1	0.2	0.888889	0.907407	0.933735	0.727273	0.795455	0.915254	0.827778	0.79661	0.789883	0.831461	0.790541	0.801242	0.789855	0.842424	0.78	0.903509	1
chr14_76381001	chr14	76381001	76381500	500	*	2.82755e-09	9.17428e-08	-41.5142	Intron (ENST00000512784.6/2103, intron 1 of 6)	14	76376137	76501837	125701	1	2103	ENST00000644823.1	4864	ENSG00000119715	ESRRB	estrogen related receptor beta	0.153846	0	0.282609	0.519231	0.407407	0.512821	0.603774	0.482759	0.285714	0.569444	1	0.144444	0.365079	0.44	0.416667	0.548387	0	0
chr3_45915001	chr3	45915001	45915500	500	*	3.62067e-14	3.70463e-12	41.5114	Promoter (<=1kb)	3	45837941	45915643	77703	2	54585	ENST00000472635.5	143	ENSG00000163818	LZTFL1	leucine zipper transcription factor like 1	0.75	0.552448	0.37037	0.478873	0.54902	0.459016	0.322581	0.078125	0.451613	0.465909	0.625	0.690476	0.423077	0.342105	0.653846	0.52	0.432432	0.6
chr17_7562501	chr17	7562501	7563000	500	*	7.30559e-15	8.50327e-13	-41.5045	Promoter (<=1kb)	17	7562226	7571969	9744	1	26168	ENST00000429205.6	275	ENSG00000161956	SENP3	SUMO specific peptidase 3	0.341463	0.233333	0.545455	0.657895	0.611111	0.487805	0.701493	0.734082	0.614379	0.582822	0.575	0.325581	0.503226	0.581197	0.472527	0.444444	0.735849	0.35
chr4_7723001	chr4	7723001	7723500	500	*	1.72551e-08	4.43388e-07	-41.4634	Intron (ENST00000507866.6/57537, intron 18 of 26)	4	7734280	7740720	6441	1	57537	ENST00000505529.1	-10780	ENSG00000184985	SORCS2	sortilin related VPS10 domain containing receptor 2	0.380952	0.578947	0.764706	0.75	0.833333	0.888889	0.5	0.951613	0.571429	0.794118	0.888889	0.666667	0.62963	0.860465	0.533333	1	0.666667	0.702128
chr19_4860001	chr19	4860001	4860500	500	*	9.25147e-10	3.44286e-08	-41.4454	Promoter (<=1kb)	19	4838371	4859636	21266	2	10226	ENST00000589163.5	-365	ENSG00000105355	PLIN3	perilipin 3	0.515789	0.785714	0.901961	0.968254	0.933333	1	0.947368	1	0.903846	0.929412	0.882353	0.826087	0.945055	0.883721	0.922078	1	1	1
chr19_54155001	chr19	54155001	54155500	500	*	3.74083e-14	3.81927e-12	-41.4368	Promoter (1-2kb)	19	54153724	54155681	1958	1	4849	ENST00000471126.1	1277	ENSG00000088038	CNOT3	CCR4-NOT transcription complex subunit 3	0.311111	0	0.592814	0.639665	0.762115	0.695652	0.685484	0.678571	0.582329	0.640625	0.673913	0.366337	0.623794	0.569231	0.75	0.686391	0.655502	0.368421
chr1_3658001	chr1	3658001	3658500	500	*	3.1529e-22	1.15418e-19	-41.4333	Intron (ENST00000378295.9/7161, intron 1 of 13)	1	3635014	3652761	17748	2	49856	ENST00000465916.5	-5240	ENSG00000116213	WRAP73	WD repeat containing, antisense to TP73	0.444444	0.625	0.900826	0.889328	0.846154	0.892157	0.828283	0.896694	0.849711	0.862069	0.829268	0.804167	0.798561	0.923611	0.881481	0.919192	0.77451	0.777778
chr16_3983001	chr16	3983001	3983500	500	*	4.46577e-13	3.73386e-11	-41.4286	Exon (ENST00000576936.5/115, exon 2 of 6)	16	3953387	3989000	35614	2	115	ENST00000576936.5	5500	ENSG00000162104	ADCY9	adenylate cyclase 9	0.0549451	0	0.196078	0.361842	0.528571	0.268817	0.346154	0.566667	0.342105	0.389313	0.238095	0.32	0.290598	0.397849	0.441176	0.34375	0.338235	0
chr22_19776501	chr22	19776501	19777000	500	*	2.00861e-06	2.57131e-05	-41.3889	Intron (ENST00000329705.11/6899, intron 8 of 8)	22	19765079	19766327	1249	1	6899	ENST00000484336.1	11422	ENSG00000184058	TBX1	T-box transcription factor 1	0.395062	0.222222	0.625	0.818182	0.928571	0.789474	0.6	1	0.820513	0.753425	0.733333	0.285714	0.72973	0.852459	0.803279	0.9	0.953488	0.0769231
chr7_142791501	chr7	142791501	142792000	500	*	6.59967e-10	2.55353e-08	-41.3872	Exon (ENST00000633705.1/ENST00000633705.1, exon 1 of 4)	7	142772159	142774557	2399	1	5645	ENST00000618750.2	19342	ENSG00000275896	PRSS2	serine protease 2	0.0350877	0	0.0833333	0	0.142857	0.181818	0.380952	0.469388	0.2	0.04	0.142857	0	0.142857	0.111111	0.166667	0.136364	0	0.153846
chr15_28053001	chr15	28053001	28053500	500	*	9.92749e-13	7.59489e-11	-41.3662	Intron (ENST00000353809.9/4948, intron 2 of 22)	15	28018412	28099293	80882	2	4948	ENST00000431101.1	45793	ENSG00000104044	OCA2	OCA2 melanosomal transmembrane protein	0.464286	0.333333	0.736842	0.855263	0.807692	0.909091	0.761905	0.902439	0.728814	0.849624	0.84	0.452632	0.825243	0.7125	0.766234	0.857143	0.852941	0.681818
chr17_49932001	chr17	49932001	49932500	500	*	5.41481e-07	8.52981e-06	41.3636	Intron (ENST00000518420.1/ENST00000518420.1, intron 2 of 2)	17	49968970	49973191	4222	1	1748	ENST00000503410.1	-36470	ENSG00000108813	DLX4	distal-less homeobox 4	0.578947	0.833333	0.262712	0.152941	0.308219	0.212389	0.177778	0.211765	0.251799	0.308	0.273684	0.477778	0.335664	0.236025	0.283019	0.285714	0.354167	0.6
chr17_27579001	chr17	27579001	27579500	500	*	1.07033e-13	1.00026e-11	-41.3567	Promoter (1-2kb)	17	27577456	27585960	8505	1	8844	ENST00000579399.1	1545	ENSG00000141068	KSR1	kinase suppressor of ras 1	0.34555	0.333333	0.533333	0.724138	0.652174	0.52	0.5	0.890244	0.558824	0.703125	0.444444	0.505263	0.54717	0.676923	0.542373	0.533333	0.642857	0.315789
chr12_6307001	chr12	6307001	6307500	500	*	2.51277e-11	1.40063e-09	-41.3471	Promoter (2-3kb)	12	6310436	6328505	18070	1	55200	ENST00000011684.11	-2936	ENSG00000008323	PLEKHG6	pleckstrin homology and RhoGEF domain containing G6	0.365385	0.527273	0.807692	0.77381	0.625	0.731707	0.843137	0.876923	0.677419	0.632184	0.789474	0.657143	0.756098	0.664286	0.858407	0.75	0.782609	0.586207
chr3_10384501	chr3	10384501	10385000	500	*	1.33581e-11	7.94416e-10	-41.3333	Intron (ENST00000397077.6/491, intron 6 of 19)	3	10394489	10394562	74	2	100126334	ENST00000401316.3	9562	ENSG00000216135	MIR885	microRNA 885	0.507937	0.25	0.778846	0.808511	0.657534	0.741935	0.84058	0.90566	0.739583	0.759036	0.528302	0.765217	0.881579	0.522222	0.802326	0.810345	0.6	0.7
chr18_8703501	chr18	8703501	8704000	500	*	8.39431e-11	4.11709e-09	-41.3189	Promoter (1-2kb)	18	8705661	8828946	123286	1	23255	ENST00000306329.15	-1661	ENSG00000168502	MTCL1	microtubule crosslinking factor 1	0.145161	0.411765	0.346734	0.44382	0.442308	0.565891	0.540541	0.651613	0.541935	0.634615	0.622449	0.348485	0.552448	0.745665	0.492857	0.377049	0.712418	0.75
chr9_137048501	chr9	137048501	137049000	500	*	2.21353e-25	1.18926e-22	41.2861	Promoter (<=1kb)	9	137048107	137049613	1507	2	954	ENST00000460614.1	613	ENSG00000054179	ENTPD2	ectonucleoside triphosphate diphosphohydrolase 2	0.466165	0.347826	0.10582	0.0981132	0.191011	0.189394	0.0526316	0.0218978	0.279279	0.203125	0.0804598	0.0986842	0.137741	0.142045	0.177914	0.150943	0.0326087	0.166667
chr20_61804501	chr20	61804501	61805000	500	*	1.83027e-15	2.38142e-13	-41.2821	Intron (ENST00000614565.5/1002, intron 4 of 15)	20	61717506	61719748	2243	2	100128310	ENST00000317652.1	-84753	ENSG00000179253	LOC100128310	uncharacterized LOC100128310	0.385135	0.222222	0.734848	0.790698	0.75	0.705882	0.77381	0.758621	0.773723	0.718391	0.6875	0.551587	0.710983	0.666667	0.828025	0.768293	0.757576	0.633333
chr2_74380001	chr2	74380001	74380500	500	*	1.44411e-09	5.09758e-08	-41.2808	Promoter (<=1kb)	2	74361154	74380355	19202	2	1639	ENST00000361874.7	0	ENSG00000204843	DCTN1	dynactin subunit 1	0.259259	0.36	0.818182	0.798206	0.804511	0.747573	0.604167	0.75	0.75	0.695652	0.759036	0.456647	0.758065	0.648649	0.668966	0.706667	0.861386	0.413793
chr22_37741001	chr22	37741001	37741500	500	*	6.10005e-13	4.91981e-11	-41.2742	3' UTR	22	37746233	37774140	27908	1	11078	ENST00000403663.6	-4733	ENSG00000100106	TRIOBP	TRIO and F-actin binding protein	0.405405	0.722222	0.827586	0.838235	0.825243	0.816794	0.84466	0.951493	0.8875	0.845361	0.895349	0.834862	0.837838	0.810976	0.903226	0.908046	0.851852	0.857143
chr8_141183501	chr8	141183501	141184000	500	*	8.38426e-10	3.15084e-08	-41.2734	Promoter (<=1kb)	8	141184488	141195807	11320	1	22898	ENST00000517813.1	-488	ENSG00000105339	DENND3	DENN domain containing 3	0.36	0.210526	0.838384	0.8	0.948052	0.864407	0.626506	0.71831	0.82716	0.826667	0.962963	0.546512	0.801887	0.693548	0.912698	0.981132	0.966667	0.421053
chr3_10367001	chr3	10367001	10367500	500	*	2.89379e-18	5.9433e-16	-41.2723	Intron (ENST00000397077.6/491, intron 9 of 19)	3	10326228	10346069	19842	2	491	ENST00000467702.3	-20932	ENSG00000157087	ATP2B2	ATPase plasma membrane Ca2+ transporting 2	0.483051	0.5	0.848	0.855932	0.864583	0.945946	0.862595	0.947368	0.765152	0.812865	0.871429	0.652439	0.845528	0.75	0.834586	0.948276	0.898551	0.6
chr16_31214501	chr16	31214501	31215000	500	*	6.1446e-09	1.79538e-07	-41.2491	Promoter (<=1kb)	16	31214119	31231537	17419	1	493829	ENST00000322122.8	382	ENSG00000177238	TRIM72	tripartite motif containing 72	0.276596	0.4	0.505587	0.437628	0.696742	0.582569	0.626943	0.743976	0.560345	0.506747	0.610329	0.560976	0.452381	0.599562	0.637011	0.446494	0.523256	0.9
chr15_89776001	chr15	89776001	89776500	500	*	2.14142e-08	5.3357e-07	-41.2407	Promoter (<=1kb)	15	89776332	89778754	2423	1	145873	ENST00000341735.5	0	ENSG00000188095	MESP2	mesoderm posterior bHLH transcription factor 2	0.0689655	0.190476	0.413333	0.367089	0.353846	0.423077	0.418605	0.560694	0.411765	0.322368	0.533333	0.8125	0.4	0.324786	0.607843	0.447368	0.454545	0.56
chr16_70438001	chr16	70438001	70438500	500	*	6.94842e-20	1.87372e-17	41.2245	Promoter (<=1kb)	16	70399450	70439022	39573	2	6483	ENST00000567586.1	522	ENSG00000157350	ST3GAL2	ST3 beta-galactoside alpha-2,3-sialyltransferase 2	0.464286	0.357143	0.104167	0.0844156	0.0684932	0.118644	0.162791	0.00990099	0.116667	0.0718954	0	0.183908	0.045977	0.09	0.0510949	0.0153846	0.0660377	0.735294
chr4_7965501	chr4	7965501	7966000	500	*	1.8899e-16	2.92814e-14	-41.2201	3' UTR	4	7965329	7983432	18104	2	84448	ENST00000509819.1	17432	ENSG00000163995	ABLIM2	actin binding LIM protein family member 2	0.484211	0.566667	0.735849	0.677043	0.575	0.559055	0.887931	0.968254	0.491071	0.623256	0.685484	0.763636	0.659898	0.664122	0.658768	0.857143	0.821429	0.75
chrX_47217501	chrX	47217501	47218000	500	*	1.81278e-18	3.82054e-16	-41.2113	Promoter (<=1kb)	23	47217860	47222380	4521	1	5127	ENST00000517997.5	0	ENSG00000102225	CDK16	cyclin dependent kinase 16	0	0.4	0.0791367	0.011811	0.0229008	0.0619469	0.0138889	0.633147	0.00469484	0.0456274	0	0	0.0430108	0.0434783	0.0100503	0.0673077	0.027027	1
chr11_118053001	chr11	118053001	118053500	500	*	1.82159e-09	6.26266e-08	-41.1222	Intron (ENST00000636151.1/100526771, intron 3 of 6)	11	118077012	118119839	42828	1	56649	ENST00000616579.4	-23512	ENSG00000137648	TMPRSS4	transmembrane serine protease 4	0.261538	0.222222	0.621212	0.625	0.535714	0.555556	0.61039	0.733333	0.628571	0.611111	0.65625	0.376812	0.602273	0.564356	0.6875	0.617021	0.641509	0.375
chr15_40253001	chr15	40253001	40253500	500	*	7.07143e-18	1.37066e-15	41.1111	Promoter (<=1kb)	15	40253003	40266491	13489	1	56924	ENST00000560669.5	0	ENSG00000137843	PAK6	p21 (RAC1) activated kinase 6	0.542857	0.952381	0.373134	0.305419	0.152466	0.158491	0.232558	0.178707	0.216102	0.216837	0.304124	0.328205	0.22043	0.223022	0.187919	0.381643	0.267606	0.857143
chrX_153057501	chrX	153057501	153058000	500	*	2.60631e-14	2.73966e-12	-41.0976	Promoter (1-2kb)	23	153056482	153060462	3981	1	29944	ENST00000424805.1	1019	ENSG00000183837	PNMA3	PNMA family member 3	0.388889	0.714286	0.77907	0.869565	0.75	0.818182	0.84058	0.792453	0.852174	0.763441	0.723077	0.823944	0.838235	0.684211	0.885135	0.907692	0.927536	0.782609
chr20_59577501	chr20	59577501	59578000	500	*	4.6881e-27	3.08111e-24	41.0869	Promoter (<=1kb)	20	59577509	59847711	270203	1	116154	ENST00000359926.7	0	ENSG00000087495	PHACTR3	phosphatase and actin regulator 3	0.511628	0.230769	0.0296296	0.104497	0.0871369	0.152466	0.0876623	0.0577778	0.0907216	0.111386	0.173432	0.135922	0.105581	0.134545	0.0948553	0.0989399	0.183857	0.392857
chr22_39264501	chr22	39264501	39265000	500	*	2.36575e-10	1.03238e-08	-41.0812	Exon (ENST00000642075.1/ENST00000642075.1, exon 1 of 3)	22	39223359	39244982	21624	2	5155	ENST00000331163.11	-19519	ENSG00000100311	PDGFB	platelet derived growth factor subunit B	0.370558	0.5	0.484848	0.464286	0.714286	0.588235	0.571429	0.918367	0.619048	0.652174	0.384615	0.520833	0.548387	0.387097	0.589744	0.5	0	0.484848
chr7_2410501	chr7	2410501	2411000	500	*	1.2227e-12	9.16551e-11	-41.0806	Intron (ENST00000258711.7/55501, intron 1 of 1)	7	2404099	2433375	29277	1	55501	ENST00000432336.1	6402	ENSG00000136213	CHST12	carbohydrate sulfotransferase 12	0.310345	0.647059	0.816327	0.727273	0.837209	0.766234	0.634615	0.915094	0.573684	0.606061	0.452381	0.603524	0.666667	0.625767	0.686957	0.666667	0.569767	0.701754
chr22_44969001	chr22	44969001	44969500	500	*	5.01524e-11	2.60156e-09	-41.0584	Promoter (<=1kb)	22	44916455	44969083	52629	2	112885	ENST00000460507.5	0	ENSG00000056487	PHF21B	PHD finger protein 21B	0.222222	0.5	0.698529	0.726368	0.65625	0.702703	0.677419	0.651934	0.6	0.739583	0.636364	0.660194	0.728643	0.72093	0.653061	0.772727	0.697917	0.571429
chr22_31211501	chr22	31211501	31212000	500	*	7.46248e-13	5.87119e-11	-41.0427	Promoter (<=1kb)	22	31212239	31259046	46808	1	3985	ENST00000462625.1	-239	ENSG00000182541	LIMK2	LIM domain kinase 2	0.212963	0.56	0.716312	0.706977	0.689655	0.708333	0.333333	0.88785	0.664516	0.69869	0.634409	0.57485	0.742857	0.673759	0.585227	0.703704	0.615385	0.642857
chr8_143937001	chr8	143937001	143937500	500	*	1.17587e-19	3.07691e-17	-41.0296	Promoter (2-3kb)	8	143915153	143939597	24445	2	5339	ENST00000345136.8	2097	ENSG00000178209	PLEC	plectin	0.337748	0.545455	0.5	0.652284	0.172185	0.205405	0.72327	0.788793	0.129032	0.0964187	0.0163934	0.310734	0.416667	0.480645	0.428571	0.531746	0.54	0.0769231
chr8_11721001	chr8	11721001	11721500	500	*	2.72268e-05	0.000225035	40.997	Intron (ENST00000528712.5/2626, intron 2 of 6)	8	11708313	11759131	50819	1	2626	ENST00000622443.2	12688	ENSG00000136574	GATA4	GATA binding protein 4	0.83871	0.454545	0.577778	0.24	0.275862	0.176471	0.0555556	0.434783	0.382353	0.313433	0.0909091	0.166667	0.4375	0.490909	0.473684	0.448276	0.307692	0.8
chr8_1483001	chr8	1483001	1483500	500	*	7.93252e-35	1.21835e-31	-40.9793	Intron (ENST00000637795.2/9228, intron 3 of 14)	8	1501366	1708474	207109	1	9228	ENST00000612087.1	-17866	ENSG00000198010	DLGAP2	DLG associated protein 2	0.228873	0.289474	0.226415	0.244224	0.557692	0.349481	0.422414	0.81962	0.396783	0.319749	0.257862	0.280576	0.262458	0.409357	0.355191	0.5	0.374233	0.449153
chr15_78246501	chr15	78246501	78247000	500	*	1.0104e-06	1.4498e-05	-40.9774	Promoter (<=1kb)	15	78208055	78245688	37634	2	23205	ENST00000558793.1	-813	ENSG00000103740	ACSBG1	acyl-CoA synthetase bubblegum family member 1	0.310345	0.888889	0.791667	0.813333	0.808511	0.615385	0.818182	0.88	0.772727	0.682927	0.566667	0.809524	0.821429	0.784615	0.912	0.794872	0.783784	0.5
chr1_109668001	chr1	109668001	109668500	500	*	6.66903e-08	1.42586e-06	-40.9501	Promoter (<=1kb)	1	109668022	109683997	15976	1	2946	ENST00000442650.5	0	ENSG00000213366	GSTM2	glutathione S-transferase mu 2	0.142857	0.666667	0.28972	0.40239	0.413223	0.231293	0.317073	0.724138	0.423077	0.354839	0.349206	0.291339	0.242424	0.259067	0.321637	0.241379	0.305263	0.606061
chr2_174249001	chr2	174249001	174249500	500	*	1.11226e-10	5.28463e-09	40.934	Promoter (<=1kb)	2	174075008	174248599	173592	2	29789	ENST00000344357.9	-402	ENSG00000138430	OLA1	Obg like ATPase 1	0.691358	0.590909	0.338462	0.186813	0.115385	0.0857143	0.296703	0.196078	0.28125	0.302752	0.12766	0.638298	0.139241	0.456311	0.224299	0.176471	0.0238095	0.777778
chrX_154489501	chrX	154489501	154490000	500	*	3.57485e-16	5.25088e-14	40.9141	Promoter (<=1kb)	23	154487306	154490614	3309	2	8273	ENST00000369649.8	614	ENSG00000126903	SLC10A3	solute carrier family 10 member 3	0.822785	0.809524	0.702128	0.723404	0.241379	0.716216	0.653846	0.315385	0.55	0.68932	0.48	0.495798	0.789916	0.727273	0.849315	0.666667	0.636364	0.814815
chr12_52903001	chr12	52903001	52903500	500	*	1.19885e-10	5.65419e-09	40.912	Promoter (<=1kb)	12	52900588	52903648	3061	2	3856	ENST00000546900.1	148	ENSG00000170421	KRT8	keratin 8	0.553191	0.590909	0.418605	0.307692	0.378378	0.203704	0.219512	0.140244	0.403509	0.353659	0.212121	0.3	0.336735	0.390244	0.333333	0.318182	0.137931	0.772727
chr15_68795001	chr15	68795001	68795500	500	*	6.13045e-11	3.12386e-09	40.8791	Promoter (2-3kb)	15	68780072	68792248	12177	2	8125	ENST00000483551.6	-2753	ENSG00000140350	ANP32A	acidic nuclear phosphoprotein 32 family member A	0.648649	0.588235	0.217172	0.327759	0.702128	0.524194	0.234375	0.212766	0.695455	0.730887	0.865079	0.567797	0.289157	0.478571	0.357542	0.218391	0.444444	0.727273
chr10_102621501	chr10	102621501	102622000	500	*	3.01849e-10	1.28276e-08	-40.8527	Intron (ENST00000369902.8/51684, intron 10 of 11)	10	102644479	102658318	13840	1	81603	ENST00000643721.2	-22479	ENSG00000171206	TRIM8	tripartite motif containing 8	0.37037	0.181818	0.27907	0.35443	0.659091	0.5	0.633333	0.918367	0.421053	0.259259	0.459459	0.270677	0.666667	0.671642	0.651515	0.487805	0.761905	0.307692
chr8_141173001	chr8	141173001	141173500	500	*	3.55636e-23	1.49116e-20	-40.845	Promoter (<=1kb)	8	141173505	141176652	3148	1	22898	ENST00000523066.1	-5	ENSG00000105339	DENND3	DENN domain containing 3	0.139073	0	0.319588	0.386885	0.151961	0.399103	0.490385	0.533569	0.238754	0.411184	0.185897	0.206154	0.228814	0.193069	0.365714	0.208333	0.29703	0.5
chr1_2411501	chr1	2411501	2412000	500	*	1.47335e-19	3.79904e-17	-40.8412	Promoter (<=1kb)	1	2404061	2412456	8396	2	5192	ENST00000650293.1	456	ENSG00000157911	PEX10	peroxisomal biogenesis factor 10	0.186667	0.285714	0.575758	0.527228	0.598291	0.504902	0.450777	0.789157	0.464029	0.515544	0.491071	0.626374	0.498305	0.70428	0.6	0.546584	0.518519	0.909091
chr7_140656501	chr7	140656501	140657000	500	*	3.92778e-17	6.82662e-15	40.8285	Intron (ENST00000649584.1/ENST00000649584.1, intron 5 of 5)	7	140601925	140641485	39561	2	27147	ENST00000491728.5	-15016	ENSG00000146966	DENND2A	DENN domain containing 2A	0.563758	0.555556	0.183333	0.147059	0.351852	0.103448	0.242105	0.0803571	0.174757	0.280374	0.0727273	0.358974	0.263736	0.291339	0.142857	0.34	0.0238095	0.368421
chr3_46981501	chr3	46981501	46982000	500	*	1.79751e-09	6.18738e-08	40.8163	Promoter (<=1kb)	3	46921726	46981982	60257	2	151903	ENST00000425441.5	0	ENSG00000160799	CCDC12	coiled-coil domain containing 12	0.808989	1	0.875	0.943396	1	0.714286	0.578947	0.316667	0.75641	0.769231	0.6875	0.87931	0.68	0.674419	0.891892	0.923077	1	0.5
chr1_37996001	chr1	37996001	37996500	500	*	5.07431e-12	3.30116e-10	-40.7811	Promoter (2-3kb)	1	37998718	37999432	715	2	2275	ENST00000483132.1	2932	ENSG00000183386	FHL3	four and a half LIM domains 3	0.26087	0.5	0.734568	0.719723	0.941176	0.382114	0.566038	0.833333	0.472973	0.46875	0.705128	0.55303	0.567742	0.728682	0.775281	0.597015	0.75	0.854167
chr11_58906001	chr11	58906001	58906500	500	*	4.7492e-10	1.90646e-08	40.7463	Promoter (<=1kb)	11	58905424	58908598	3175	1	92292	ENST00000524629.1	577	ENSG00000166840	GLYATL1	glycine-N-acyltransferase like 1	0.517699	0.2	0.369565	0.410526	0.48	0.366667	0.102564	0.0869565	0.469697	0.302752	0.322581	0.359551	0.293478	0.453488	0.309524	0.4	0.348837	0.571429
chr16_5932001	chr16	5932001	5932500	500	*	2.52171e-12	1.76093e-10	-40.7348	Intron (ENST00000569895.3/54715, intron 4 of 6)	16	6019024	7713340	1694317	1	54715	ENST00000550418.6	-86524	ENSG00000078328	RBFOX1	RNA binding fox-1 homolog 1	0.415842	0.35	0.75	0.814159	0.866667	0.695652	0.830508	0.783784	0.752577	0.616162	0.85	0.471545	0.753623	0.692308	0.666667	0.85	0.851852	0.535714
chr3_146161501	chr3	146161501	146162000	500	*	1.05815e-18	2.31453e-16	-40.72	Promoter (<=1kb)	3	146069440	146161184	91745	2	5352	ENST00000282903.10	-317	ENSG00000152952	PLOD2	procollagen-lysine,2-oxoglutarate 5-dioxygenase 2	0	0.25	0.181818	0.224719	0.40625	0.351351	0.298701	0.591837	0.55102	0.451613	0.588235	0	0.220472	0.366013	0.375	0.16129	0.375	0.378947
chrX_76173001	chrX	76173001	76173500	500	*	9.18263e-52	4.80565e-48	-40.6918	Promoter (<=1kb)	23	76173040	76178196	5157	1	51260	ENST00000373357.3	0	ENSG00000102390	PBDC1	polysaccharide biosynthesis domain containing 1	0.0119048	0.297297	0.290749	0.380531	0.238095	0.350282	0.389205	0.554572	0.324219	0.365591	0.235	0.203833	0.364372	0.346429	0.373626	0.302469	0.401639	0.384615
chr7_157012501	chr7	157012501	157013000	500	*	5.95255e-13	4.82011e-11	-40.6616	Promoter (1-2kb)	7	157010805	157016426	5622	1	645249	ENST00000480284.1	1696	ENSG00000243479	MNX1-AS1	MNX1 antisense RNA 1 (head to head)	0.043956	0.171429	0.433333	0.233333	0.625	0.5	0.458333	0.508475	0.204082	0.485714	0.333333	0.445946	0.287879	0.273973	0.131579	0.352941	0	0.222222
chr9_35676001	chr9	35676001	35676500	500	*	1.88808e-23	8.13385e-21	-40.6333	Promoter (<=1kb)	9	35676163	35681138	4976	1	768	ENST00000493245.1	0	ENSG00000107159	CA9	carbonic anhydrase 9	0.0705882	0.705882	0.504644	0.445378	0.481651	0.625731	0.427807	0.611538	0.490625	0.516269	0.615741	0.644444	0.494253	0.514477	0.504587	0.538462	0.617424	0.785714
chr17_6654501	chr17	6654501	6655000	500	*	1.58905e-14	1.7406e-12	-40.6103	Promoter (<=1kb)	17	6655449	6655502	54	1	100616466	ENST00000636586.1	-449	ENSG00000283301	MIR4520-2	microRNA 4520-2	0.221311	0.5	0.72973	0.522727	0.830189	0.990099	0.623853	0.707965	0.857143	0.886905	0.971154	0.622449	0.737805	0.748344	0.72093	0.788889	0.90566	0.916667
chr4_42369501	chr4	42369501	42370000	500	*	7.14673e-23	2.84464e-20	-40.5838	Intron (ENST00000503321.1/105374428, intron 1 of 2)	4	42281830	42391233	109404	2	105374428	ENST00000503321.1	21233	ENSG00000250781	LOC105374428	uncharacterized LOC105374428	0.540541	0.642857	0.950617	0.954839	0.964602	0.915888	0.954023	1	0.891156	0.920415	0.9	0.782609	0.946809	0.931034	0.947644	0.979167	0.919355	0.866667
chrX_48508501	chrX	48508501	48509000	500	*	3.54105e-31	3.52365e-28	-40.5755	Promoter (<=1kb)	23	48506523	48508838	2316	2	101927635	ENST00000445586.1	0	ENSG00000224292	PORCN-DT	PORCN divergent transcript	0.077551	0.222222	0.421053	0.378151	0.303483	0.368932	0.291262	0.781818	0.529605	0.51845	0.414894	0.330709	0.427586	0.387244	0.509595	0.351485	0.26	0.606061
chr11_407501	chr11	407501	408000	500	*	7.71534e-21	2.36485e-18	-40.5592	Promoter (<=1kb)	11	407233	407846	614	2	59307	ENST00000528536.1	0	ENSG00000185187	SIGIRR	single Ig and TIR domain containing	0.202899	0.25	0.668763	0.672192	0.72459	0.74344	0.604651	0.630522	0.559671	0.61964	0.689362	0.235714	0.632444	0.639738	0.710145	0.641026	0.729798	0.894737
chr10_132039501	chr10	132039501	132040000	500	*	7.25108e-12	4.57408e-10	-40.5241	Promoter (2-3kb)	10	132036677	132184858	148182	1	282973	ENST00000657785.1	2824	ENSG00000188385	JAKMIP3	Janus kinase and microtubule interacting protein 3	0.375	0.962963	0.953125	0.88	1	0.794118	0.884615	0.96	0.833333	0.8625	0.785714	0.485149	0.851852	0.922078	0.855072	0.96	0.921569	1
chr6_37649001	chr6	37649001	37649500	500	*	1.33763e-16	2.1285e-14	-40.5223	Promoter (<=1kb)	6	37646303	37648630	2328	2	266727	ENST00000510077.1	-371	ENSG00000112139	MDGA1	MAM domain containing glycosylphosphatidylinositol anchor 1	0.255639	0.25	0.440154	0.659155	0.854962	0.856354	0.376923	0.862637	0.57971	0.610422	0.520548	0.333333	0.426966	0.578059	0.530364	0.535865	0.549763	0.410256
chr16_28924501	chr16	28924501	28925000	500	*	1.68188e-09	5.83487e-08	40.5032	Promoter (<=1kb)	16	28914236	28924827	10592	2	79874	ENST00000568703.5	0	ENSG00000177548	RABEP2	rabaptin, RAB GTPase binding effector protein 2	0.895833	0.727273	0.290909	0.392491	0.358824	0.402913	0.373134	0.521505	0.286853	0.275773	0.364238	0.806202	0.3	0.311828	0.389105	0.222857	0.287129	0.47619
chr10_114284501	chr10	114284501	114285000	500	*	1.08971e-09	3.98494e-08	-40.4979	5' UTR	10	114294826	114302017	7192	2	84632	ENST00000491814.1	17017	ENSG00000169129	AFAP1L2	actin filament associated protein 1 like 2	0.415094	0.384615	0.819672	0.830601	0.866071	0.845361	0.74026	0.860656	0.839286	0.735426	0.739726	0.721805	0.838028	0.808219	0.745098	0.80597	0.87619	0.75
chr21_43574501	chr21	43574501	43575000	500	*	3.2531e-19	7.77784e-17	-40.4966	Intron (ENST00000291560.7/11077, intron 8 of 8)	21	43565182	43565648	467	1	54145	ENST00000599962.2	9319	ENSG00000234289	H2BC12L	H2B clustered histone 12 like	0.0873786	0.204545	0.371212	0.514124	0.503704	0.515152	0.637931	0.507692	0.54878	0.542222	0.588889	0.335329	0.422819	0.39823	0.47	0.525	0.567797	0.65
chr22_50735001	chr22	50735001	50735500	500	*	1.36418e-07	2.63048e-06	-40.49	Promoter (2-3kb)	22	50735825	50738139	2315	2	105373100	ENST00000449652.1	2639	ENSG00000225929	LOC105373100	uncharacterized LOC105373100	0.382353	0.384615	0.705882	0.704082	0.474359	0.536232	0.693878	0.818792	0.646465	0.619403	0.638889	0.575	0.685714	0.597403	0.764228	0.676471	0.684211	0.684211
chr1_36083501	chr1	36083501	36084000	500	*	1.75526e-09	6.05671e-08	40.483	Promoter (<=1kb)	1	36084094	36088275	4182	1	27285	ENST00000207457.8	-94	ENSG00000092850	TEKT2	tektin 2	0.727273	0.849057	0.448276	0.351852	0.642857	0.47	0.385965	0.344828	0.607843	0.407895	0.576923	0.978261	0.322581	0.5	0.513514	0.418605	0.234043	0.901235
chr2_48563501	chr2	48563501	48564000	500	*	1.29979e-07	2.52319e-06	-40.468	Intron (ENST00000649748.1/11037, intron 2 of 4)	2	48569020	48679603	110584	1	286749	ENST00000394754.5	-5020	ENSG00000068781	STON1-GTF2A1L	STON1-GTF2A1L readthrough	0.339286	0.875	0.966667	0.970588	0.333333	0.535714	0.837838	0.888889	0.894737	0.9	0.8	0.738462	0.916667	0.818182	0.666667	0.7	0.333333	0.891892
chr9_136661501	chr9	136661501	136662000	500	*	3.67687e-14	3.75669e-12	-40.4639	Promoter (<=1kb)	9	136662916	136672678	9763	1	51162	ENST00000308874.12	-916	ENSG00000172889	EGFL7	EGF like domain multiple 7	0.322222	0.545455	0.553459	0.665455	0.696629	0.643478	0.597222	0.829787	0.7125	0.59761	0.615385	0.441176	0.683983	0.612245	0.598253	0.61165	0.624113	0.62963
chr2_20219001	chr2	20219001	20219500	500	*	1.61067e-14	1.76291e-12	-40.3832	Intron (ENST00000254351.9/6382, intron 1 of 4)	2	20204002	20223388	19387	2	6382	ENST00000482879.5	3888	ENSG00000115884	SDC1	syndecan 1	0.40625	0.684211	0.885417	0.890805	0.75	0.770492	0.873684	0.87372	0.734266	0.769231	0.714286	0.788991	0.866197	0.756098	0.887931	0.898305	0.84127	0.821429
chr7_73611001	chr7	73611001	73611500	500	*	7.28877e-06	7.5463e-05	-40.3548	Exon (ENST00000619486.1/ENST00000619486.1, exon 1 of 1)	7	73599592	73607120	7529	2	51085	ENST00000488212.1	-3881	ENSG00000009950	MLXIPL	MLX interacting protein like	0.380282	0.636364	0.7	0.6	0.433333	0.619048	0.810811	0.857143	0.636364	0.666667	0.517241	0.816901	0.75	0.564103	0.673077	0.318182	0.538462	0.9
chr19_5335501	chr19	5335501	5336000	500	*	4.44157e-15	5.36872e-13	-40.352	Intron (ENST00000588552.5/5802, intron 1 of 30)	19	5158495	5340803	182309	2	5802	ENST00000588552.5	4803	ENSG00000105426	PTPRS	protein tyrosine phosphatase receptor type S	0.0887097	0.340909	0.434109	0.588235	0.539683	0.292683	0.621212	0.515464	0.307692	0.474138	0.325581	0.384	0.369369	0.561497	0.475	0.436782	0.267857	0.257143
chr15_29268501	chr15	29268501	29269000	500	*	1.48854e-11	8.72756e-10	-40.3361	Promoter (<=1kb)	15	29264989	29269822	4834	2	56160	ENST00000332303.6	822	ENSG00000185115	NSMCE3	NSE3 homolog, SMC5-SMC6 complex component	0.0555556	0.0416667	0.128	0.152542	0.190476	0.0652174	0.0833333	0.6	0.212766	0.265152	0.240741	0.117647	0.193548	0.333333	0	0.254902	0.229885	0.0833333
chr13_100517001	chr13	100517001	100517500	500	*	1.85655e-09	6.3658e-08	40.3353	Promoter (1-2kb)	13	100515427	100530432	15006	1	5095	ENST00000428969.1	1574	ENSG00000175198	PCCA	propionyl-CoA carboxylase subunit alpha	0.710145	0.833333	0.523077	0.774648	0.666667	0.658537	0.418182	0.277778	0.669643	0.7	0.485714	0.52439	0.702703	0.738739	0.4	0.638298	0.7	0.888889
chr7_120167501	chr7	120167501	120168000	500	*	3.00169e-10	1.27716e-08	-40.3284	Intron (ENST00000421825.2/ENST00000421825.2, intron 1 of 3)	7	120273175	120750337	477163	1	3751	ENST00000331113.9	-105175	ENSG00000184408	KCND2	potassium voltage-gated channel subfamily D member 2	0.386667	0.666667	0.612903	0.653465	0.4375	0.76	0.756757	0.909091	0.69863	0.571429	0.652174	0.70297	0.711111	0.5	0.712329	0.703704	0.8	0.692308
chr9_133329501	chr9	133329501	133330000	500	*	1.587e-09	5.53832e-08	40.3209	Promoter (2-3kb)	9	133331806	133332939	1134	2	6838	ENST00000468290.1	2939	ENSG00000148296	SURF6	surfeit 6	0.78	0.692308	0.4	0.452055	0.574468	0.364865	0.304348	0.413043	0.375	0.450704	0.25	0.333333	0.384615	0.5	0.408451	0.633333	0.553191	0.833333
chr11_35663001	chr11	35663001	35663500	500	*	3.67429e-70	4.32654e-66	40.312	Promoter (<=1kb)	11	35662775	35818007	155233	1	54765	ENST00000299413.7	226	ENSG00000166326	TRIM44	tripartite motif containing 44	0.442478	0.587396	0.110092	0.0643777	0.116279	0.0869565	0.0740741	0.189394	0.103139	0.0862069	0.0526316	0.231884	0.106695	0.151093	0.069869	0.0263158	0.0687023	0.560878
chr17_81434501	chr17	81434501	81435000	500	*	8.69144e-14	8.30372e-12	-40.3024	Intron (ENST00000675386.2/57597, intron 3 of 27)	17	81443465	81444273	809	1	57597	ENST00000585224.1	-8465	ENSG00000266074	BAHCC1	BAH domain and coiled-coil containing 1	0.223404	0.191489	0.447761	0.491228	0.509804	0.340426	0.608696	0.622449	0.3875	0.472222	0.4	0.403614	0.451087	0.403141	0.460674	0.413793	0.480519	0.346154
chr17_76145001	chr17	76145001	76145500	500	*	2.48834e-26	1.51555e-23	-40.2981	3' UTR	17	76141516	76153460	11945	1	100507218	ENST00000586627.1	3485	ENSG00000267128	RNF157-AS1	RNF157 antisense RNA 1	0.340782	0.657895	0.848101	0.827381	0.791667	0.725806	0.847059	0.835664	0.80597	0.769231	0.906977	0.703008	0.763636	0.651007	0.602041	0.756098	0.773585	0.826087
chr4_8849501	chr4	8849501	8850000	500	*	1.75354e-14	1.90306e-12	-40.2909	Intron (ENST00000506970.2/3166, intron 1 of 1)	4	8846076	8871622	25547	2	3166	ENST00000506970.2	21622	ENSG00000215612	HMX1	H6 family homeobox 1	0.326316	0.59375	0.609375	0.711538	0.652632	0.69281	0.685484	0.919643	0.637255	0.625616	0.666667	0.596491	0.616766	0.693989	0.696552	0.77	0.648276	0.72093
chr7_100494001	chr7	100494001	100494500	500	*	5.73343e-10	2.25103e-08	-40.2576	3' UTR	7	100490984	100494086	3103	1	222950	ENST00000489641.1	3017	ENSG00000166924	NYAP1	neuronal tyrosine phosphorylated phosphoinositide-3-kinase adaptor 1	0.0609756	0.826087	0.722222	0.767123	0.947368	0.833333	0.5	0.681818	0.969697	0.911392	0.888889	0.384615	0.675	0.763889	0.685714	0.791667	1	0.57377
chr3_50351001	chr3	50351001	50351500	500	*	1.24129e-20	3.70817e-18	-40.2392	Promoter (<=1kb)	3	50351197	50358460	7264	1	11068	ENST00000490926.1	0	ENSG00000114395	CYB561D2	cytochrome b561 family member D2	0.113924	0	0.342697	0.406728	0.257485	0.216	0.4375	0.4791	0.260417	0.246499	0.168831	0.502024	0.405573	0.272436	0.429348	0.474359	0.410448	0.1
chr2_233063001	chr2	233063001	233063500	500	*	1.06151e-06	1.5096e-05	-40.2365	Promoter (2-3kb)	2	233060366	233141608	81243	1	3635	ENST00000451407.4	2635	ENSG00000168918	INPP5D	inositol polyphosphate-5-phosphatase D	0.242424	0.208333	0.575758	0.585366	0.138889	0.3125	0.54717	0.74359	0.345679	0.365385	0.363636	0.0941176	0.421687	0.179487	0.45098	0.461538	0.227273	0
chrX_131792501	chrX	131792501	131793000	500	*	1.79536e-07	3.32356e-06	-40.2281	Promoter (1-2kb)	23	131694861	131794142	99282	2	286467	ENST00000648028.2	1142	ENSG00000213468	FIRRE	firre intergenic repeating RNA element	0.107143	0.35	0.5625	0.416667	0.666667	0.888889	0.47541	1	0.419355	0.512195	0.333333	0.385417	0.288889	0.555556	0.4375	0.466667	0.8	0.714286
chr20_64203501	chr20	64203501	64204000	500	*	1.2563e-11	7.50287e-10	-40.2015	Intron (ENST00000659024.1/4661, intron 5 of 16)	20	64164612	64191884	27273	1	4661	ENST00000610671.1	38889	ENSG00000196132	MYT1	myelin transcription factor 1	0.503937	0.684211	0.825	0.775281	0.8125	0.823529	0.928571	0.930233	0.833333	0.818182	0.742857	0.762376	0.850575	0.720339	0.666667	0.875	0.87013	0.714286
chrX_71492501	chrX	71492501	71493000	500	*	1.41811e-58	9.54199e-55	-40.1888	Promoter (<=1kb)	23	71492083	71492928	846	2	27160	ENST00000359239.3	0	ENSG00000243468	INGX	inhibitor of growth family, X-linked (pseudogene)	0.367299	0.555556	0.505051	0.413043	0.492147	0.415152	0.559783	0.905923	0.294118	0.382867	0.296943	0.236025	0.299632	0.334831	0.695761	0.42915	0.457692	0.918129
chr5_175800501	chr5	175800501	175801000	500	*	4.34228e-06	4.90899e-05	40.1786	Intron (ENST00000359546.8/10814, intron 1 of 4)	5	175796742	175878759	82018	1	10814	ENST00000515502.1	3759	ENSG00000145920	CPLX2	complexin 2	0.711111	0.631579	0.212766	0.246753	0.0869565	0.214286	0.37931	0.205882	0.333333	0.0862069	0.0625	0.333333	0.32	0.283019	0.387755	0.0526316	0	0.681818
chr17_82882501	chr17	82882501	82883000	500	*	2.65787e-15	3.38319e-13	-40.1672	Promoter (1-2kb)	17	82884152	82914153	30002	1	6904	ENST00000571316.5	-1152	ENSG00000141556	TBCD	tubulin folding cofactor D	0.16129	0.0526316	0.37037	0.369942	0.25	0.310811	0.482759	0.570397	0.22807	0.214834	0.165803	0.271676	0.234875	0.22291	0.2875	0.410596	0.262857	0.2
chr6_167091501	chr6	167091501	167092000	500	*	5.29254e-19	1.21011e-16	40.1635	Intron (ENST00000609590.1/1235, intron 10 of 12)	6	167111807	167139141	27335	1	1235	ENST00000400926.5	-19807	ENSG00000112486	CCR6	C-C motif chemokine receptor 6	0.921569	0.822222	0.747826	0.792208	0.866667	0.793103	0.527273	0.485075	0.517857	0.48913	0.444444	0.768786	0.762295	0.759398	0.746835	0.775862	0.775	0.635294
chr3_50327501	chr3	50327501	50328000	500	*	1.55255e-15	2.04453e-13	40.1235	Promoter (<=1kb)	3	50320027	50328157	8131	2	8692	ENST00000462137.5	157	ENSG00000068001	HYAL2	hyaluronidase 2	0.428571	0.555556	0.0926829	0.0810185	0.0884354	0.0596491	0.0428571	0.166667	0.117371	0.104615	0.0759494	0.288136	0.0926641	0.099723	0.0694444	0.0878378	0.0666667	0.6
chr3_42701001	chr3	42701001	42701500	500	*	1.30883e-07	2.53864e-06	-40.1224	Promoter (<=1kb)	3	42698224	42701197	2974	2	57467	ENST00000455195.5	0	ENSG00000010282	HHATL	hedgehog acyltransferase like	0.358974	0.6875	0.5	0.701754	0.833333	0.5	0.755556	0.932203	0.769231	0.627907	0.866667	0.75	0.646154	0.5	0.823529	0.625	0.692308	0.75
chr19_53537501	chr19	53537501	53538000	500	*	2.899e-19	7.01298e-17	-40.1086	Promoter (<=1kb)	19	53537685	53576859	39175	1	55422	ENST00000514374.5	0	ENSG00000130844	ZNF331	zinc finger protein 331	0.273973	0.419355	0.544715	0.439103	0.503876	0.408257	0.65	0.745098	0.455128	0.551929	0.378882	0.480176	0.578125	0.552511	0.561753	0.525	0.665025	0.977778
chr1_15042001	chr1	15042001	15042500	500	*	5.03832e-09	1.51627e-07	-40.0958	Intron (ENST00000636203.1/23254, intron 5 of 16)	1	14945919	15065797	119879	1	23254	ENST00000400797.3	96082	ENSG00000189337	KAZN	kazrin, periplakin interacting protein	0.518519	0.615385	0.8	0.823529	0.555556	0.923077	0.945946	0.931818	0.83871	0.803922	0.833333	0.704762	0.939394	0.814815	0.903226	0.5	0.75	0.769231
chrX_153560001	chrX	153560001	153560500	500	*	5.97654e-08	1.29763e-06	40.0792	Intron (ENST00000349466.6/492, intron 17 of 20)	23	153556946	153560824	3879	1	492	ENST00000460549.1	3055	ENSG00000067842	ATP2B3	ATPase plasma membrane Ca2+ transporting 3	0.704918	0.785714	0.681818	0.653061	0.558824	0.425532	0.423077	0.194444	0.576271	0.482759	0.7	0.544776	0.632184	0.654206	0.555556	0.729167	0.724138	0.833333
chr19_51564501	chr19	51564501	51565000	500	*	9.17865e-08	1.87395e-06	-40.0609	Exon (ENST00000599873.1/ENST00000599873.1, exon 1 of 1)	19	51571283	51592510	21228	1	7728	ENST00000262259.7	-6283	ENSG00000105497	ZNF175	zinc finger protein 175	0.229358	1	0.627451	0.768293	0.6	0.555556	0.515152	0.828571	0.666667	0.491525	0.681818	0.494792	0.72093	0.717949	0.651515	0.575	0.666667	0.375
chr5_150398501	chr5	150398501	150399000	500	*	5.45295e-14	5.39198e-12	-40.0253	Intron (ENST00000377797.7/6949, intron 25 of 26)	5	150389947	150392891	2945	1	6949	ENST00000506630.1	8554	ENSG00000070814	TCOF1	treacle ribosome biogenesis factor 1	0.428571	0.733333	0.854167	0.847134	0.8125	0.797753	0.828571	0.913386	0.813333	0.762238	0.714286	0.576577	0.826087	0.80916	0.819355	0.871287	0.847059	0.916667
chr19_5774501	chr19	5774501	5775000	500	*	3.65605e-08	8.46899e-07	-40.0166	Promoter (<=1kb)	19	5775242	5778499	3258	1	257062	ENST00000448307.1	-242	ENSG00000174898	CATSPERD	cation channel sperm associated auxiliary subunit delta	0.45098	0.5625	0.956522	0.772727	0.814815	0.714286	0.868421	0.928571	0.888889	0.848485	0.75	0.943396	0.854167	0.846154	0.914894	0.733333	0.857143	0.875
chr5_132663501	chr5	132663501	132664000	500	*	1.54195e-17	2.79334e-15	-40.0131	Promoter (<=1kb)	5	132638076	132664272	26197	2	101927761	ENST00000435042.1	272	ENSG00000223442	TH2LCRR	T helper type 2 locus control region associated RNA	0.44878	0.363636	0.730769	0.792	0.417582	0.253521	0.753247	0.904762	0.586207	0.72956	0.627451	0.385621	0.756098	0.551471	0.369565	0.828125	0.606742	0.931034
chr16_4475501	chr16	4475501	4476000	500	*	1.31927e-06	1.81138e-05	-40	Promoter (<=1kb)	16	4463743	4476297	12555	2	57407	ENST00000571291.5	297	ENSG00000153406	NMRAL1	NmrA like redox sensor 1	0.307692	1	0.842105	0.898204	0.9375	0.87619	0.790698	0.823529	0.88189	0.85443	0.833333	0.818182	0.852713	0.786885	0.789474	0.885714	0.970874	0.818182
chrX_115953001	chrX	115953001	115953500	500	*	1.95882e-08	4.93556e-07	-40	Intron (ENST00000664453.1/642776, intron 1 of 3)	23	115694913	115969022	274110	2	642776	ENST00000664453.1	15522	ENSG00000235244	DANT2	DXZ4 associated non-coding transcript 2, distal	0.457627	0.5	0.782609	0.714286	0.648649	0.780488	0.813953	0.954545	0.741379	0.602151	0.645161	0.648	0.859375	0.607595	0.714286	0.756757	0.74359	0.6875
chr7_27131001	chr7	27131001	27131500	500	*	1.76909e-27	1.23141e-24	39.9967	Promoter (<=1kb)	7	27128507	27130780	2274	2	3201	ENST00000610970.1	-221	ENSG00000197576	HOXA4	homeobox A4	0.65493	0.44898	0.42	0.752852	0.356589	0.811024	0.338028	0.152466	0.529412	0.404959	0.458333	0.43125	0.227468	0.513043	0.41954	0.460432	0.55	0.919355
chr8_17336501	chr8	17336501	17337000	500	*	4.38393e-06	4.94934e-05	-39.9603	Intron (ENST00000180173.10/9108, intron 6 of 13)	8	17326317	17349057	22741	2	9108	ENST00000519122.5	12057	ENSG00000003987	MTMR7	myotubularin related protein 7	0.421053	0.230769	0.681416	0.644068	0.713376	0.6	0.758065	0.823529	0.633136	0.713675	0.696629	0.457143	0.737805	0.652632	0.772358	0.732558	0.716667	0.464286
chr2_172735001	chr2	172735001	172735500	500	*	9.29075e-09	2.57918e-07	-39.9565	Promoter (<=1kb)	2	172735274	172917837	182564	1	11069	ENST00000484331.5	0	ENSG00000091428	RAPGEF4	Rap guanine nucleotide exchange factor 4	0.0612245	0.6	0.845455	0.784232	0.872881	0.815789	0.8	0.506849	0.745946	0.784314	0.829787	0.587302	0.858369	0.80102	0.86755	0.87931	0.835616	0.1
chr13_112753001	chr13	112753001	112753500	500	*	6.86254e-13	5.44465e-11	-39.9476	Promoter (1-2kb)	13	112745449	112754693	9245	2	100874205	ENST00000446442.1	1193	ENSG00000232684	ATP11A-AS1	ATP11A antisense RNA 1	0.0595238	0.4	0.380282	0.419847	0.666667	0.375	0.37931	0.640625	0.539823	0.395833	0.391304	0.235669	0.46087	0.479339	0.288136	0.590909	0.37931	0.45
chr19_49930001	chr19	49930001	49930500	500	*	8.95258e-19	1.97351e-16	-39.9331	Promoter (<=1kb)	19	49930219	49932632	2414	1	22809	ENST00000596658.1	0	ENSG00000169136	ATF5	activating transcription factor 5	0.188482	0.714286	0.509434	0.507853	0.471154	0.383333	0.333333	0.77957	0.354369	0.487685	0.583333	0.351916	0.455882	0.440476	0.445714	0.673469	0.645161	0.654545
chr14_76782501	chr14	76782501	76783000	500	*	1.3433e-13	1.22775e-11	-39.9096	3' UTR	14	76782135	76786154	4020	2	100506603	ENST00000554058.1	3154	ENSG00000258301	VASH1-AS1	VASH1 antisense RNA 1	0.432927	0.465116	0.75	0.666667	0.818182	0.625	0.652174	0.948718	0.833333	0.74	0.782609	0.696429	0.75	0.4375	0.767442	0.652174	0.526316	0.866667
chr10_101375001	chr10	101375001	101375500	500	*	2.94032e-14	3.05945e-12	-39.9063	Intron (ENST00000393441.8/8945, intron 1 of 13)	10	101354534	101526083	171550	1	8945	ENST00000370183.2	20467	ENSG00000166167	BTRC	beta-transducin repeat containing E3 ubiquitin protein ligase	0.475524	0.809524	0.813953	0.844262	0.826087	0.583333	0.894737	0.9375	0.693878	0.784946	0.8	0.659341	0.773333	0.78022	0.701493	0.666667	0.703704	0.9
chr7_150955501	chr7	150955501	150956000	500	*	5.04392e-07	8.02428e-06	-39.8844	Promoter (<=1kb)	7	150944961	150955804	10844	2	3757	ENST00000330883.9	0	ENSG00000055118	KCNH2	potassium voltage-gated channel subfamily H member 2	0	0	0.25	0.16	0.434783	0.412903	0.4	0.398406	0.304762	0.330317	0.407407	0.287879	0.296512	0.220109	0.235294	0.299145	0.311966	0.428571
chr17_41967501	chr17	41967501	41968000	500	*	1.03457e-15	1.41322e-13	39.8674	Promoter (<=1kb)	17	41967783	41968585	803	1	1267	ENST00000585452.1	0	ENSG00000173786	CNP	2',3'-cyclic nucleotide 3' phosphodiesterase	0.967033	0.907407	0.618644	0.560241	0.438596	0.513514	0.5	0.590909	0.427083	0.5	0.5	0.677686	0.618182	0.717949	0.626866	0.482759	0.5625	0.9
chr20_58890001	chr20	58890001	58890500	500	*	4.78335e-90	1.1265e-85	39.8656	Promoter (<=1kb)	20	58889881	58903585	13705	1	2778	ENST00000461152.6	120	ENSG00000087460	GNAS	GNAS complex locus	0.181102	0.790071	0.173797	0.0623557	0.203782	0.0310345	0.134737	0.0619946	0.158025	0.0781476	0.146789	0.0774194	0.210626	0.272953	0.197947	0.0216606	0.28	0.944444
chr19_44725001	chr19	44725001	44725500	500	*	3.22449e-19	7.72251e-17	-39.8582	Exon (ENST00000662585.1/ENST00000662585.1, exon 1 of 3)	19	44747705	44759486	11782	1	602	ENST00000403534.7	-22205	ENSG00000069399	BCL3	BCL3 transcription coactivator	0.281437	0.583333	0.65	0.51875	0.495238	0.413793	0.381818	0.753012	0.506849	0.451087	0.633333	0.236934	0.625731	0.518293	0.465649	0.491525	0.592593	0.612245
chr10_124626501	chr10	124626501	124627000	500	*	1.03832e-05	0.00010124	-39.8374	Intron (ENST00000494792.1/9679, intron 9 of 9)	10	124612833	124613384	552	1	64077	ENST00000492187.1	13668	ENSG00000107902	LHPP	phospholysine phosphohistidine inorganic pyrophosphate phosphatase	0.272727	0.25	0.538462	0.629032	0.592593	0.5	0.487179	0.768116	0.654545	0.557143	0.518519	0.45679	0.508475	0.644444	0.537037	0.678571	0.590909	0.416667
chr5_953501	chr5	953501	954000	500	*	1.79751e-14	1.94577e-12	-39.8298	Intron (ENST00000507989.1/ENST00000507989.1, intron 1 of 1)	5	915928	917448	1521	1	9319	ENST00000509210.1	37573	ENSG00000071539	TRIP13	thyroid hormone receptor interactor 13	0.507042	0.727273	0.824176	0.888889	0.810345	0.829787	0.864407	0.961538	0.832168	0.838028	0.867925	0.786408	0.890511	0.889908	0.858268	0.794118	0.927273	0.833333
chr19_14410001	chr19	14410001	14410500	500	*	3.34755e-16	4.94914e-14	-39.8249	Promoter (<=1kb)	19	14408819	14410929	2111	2	10212	ENST00000587730.5	429	ENSG00000123136	DDX39A	DExD-box helicase 39A	0.236111	0.777778	0.443182	0.625641	0.213592	0.342857	0.590909	0.727273	0.267857	0.264	0.231884	0.542857	0.428571	0.421053	0.523077	0.54902	0.457143	0.863636
chr5_150523001	chr5	150523001	150523500	500	*	9.50861e-11	4.59503e-09	39.8208	Intron (ENST00000523767.5/3340, intron 2 of 13)	5	150508131	150558211	50081	1	3340	ENST00000261797.7	14870	ENSG00000070614	NDST1	N-deacetylase and N-sulfotransferase 1	0.833333	0.944444	0.862069	0.883721	0.853659	0.719512	0.634146	0.472	0.757576	0.676471	0.896552	0.739669	0.815534	0.756098	0.807692	0.7	0.944444	0.75
chr17_57463001	chr17	57463001	57463500	500	*	4.58063e-09	1.39434e-07	-39.8173	Intron (ENST00000416426.6/124540, intron 6 of 13)	17	57444487	57596950	152464	1	124540	ENST00000582772.1	18514	ENSG00000153944	MSI2	musashi RNA binding protein 2	0.252525	0.4	0.206897	0.0882353	0.2	0.222222	0.538462	0.71831	0.378378	0.285714	0.526316	0.5	0.261905	0.222222	0.354839	0.333333	0	0.375
chr6_292001	chr6	292001	292500	500	*	4.28907e-79	6.06056e-75	-39.7774	Promoter (<=1kb)	6	292097	351355	59259	1	56940	ENST00000344450.9	0	ENSG00000112679	DUSP22	dual specificity phosphatase 22	0.06	0.177778	0.331174	0.419366	0.00883652	0.353925	0.29057	0.581857	0.220741	0.299906	0.28046	0.117904	0.189189	0.304244	0.341357	0.181932	0.420129	0.351064
chr1_3094001	chr1	3094001	3094500	500	*	1.04224e-10	4.97871e-09	-39.7652	Intron (ENST00000511072.5/63976, intron 1 of 15)	1	3069211	3434342	365132	1	63976	ENST00000514189.5	24790	ENSG00000142611	PRDM16	PR/SET domain 16	0.190476	0.45	0.465116	0.421488	0.166667	0.512821	0.592105	0.678161	0.504854	0.407895	0.315789	0.45082	0.407895	0.418803	0.341772	0.472222	0.45	0.117647
chr11_67311501	chr11	67311501	67312000	500	*	9.08391e-23	3.54579e-20	-39.7544	Promoter (2-3kb)	11	67309230	67310098	869	1	54961	ENST00000531495.1	2271	ENSG00000172830	SSH3	slingshot protein phosphatase 3	0.486486	1	0.870748	0.889251	0.640625	0.783582	0.904762	0.91342	0.635838	0.724138	0.627119	0.612795	0.79717	0.737143	0.712766	0.761468	0.951807	0.875
chr11_1238001	chr11	1238001	1238500	500	*	6.34719e-11	3.22152e-09	-39.7472	Intron (ENST00000525715.5/727897, intron 25 of 25)	11	1228520	1229763	1244	1	727897	ENST00000531082.1	9481	ENSG00000117983	MUC5B	mucin 5B, oligomeric mucus/gel-forming	0.433962	0.2	0.754386	0.794326	0.793103	0.736842	0.833333	0.816327	0.782609	0.746753	0.808219	0.584906	0.792	0.68932	0.828571	0.829787	0.845455	0.5
chr7_878001	chr7	878001	878500	500	*	4.80744e-19	1.10816e-16	39.7076	Promoter (<=1kb)	7	877905	891066	13162	1	51608	ENST00000412734.6	96	ENSG00000239857	GET4	guided entry of tail-anchored proteins factor 4	0.759259	0.611111	0.247191	0.294118	0.59854	0.255411	0.259091	0.46875	0.386431	0.185083	0.197279	0.322835	0.352	0.263033	0.418182	0.254054	0.423645	0.772727
chr7_2558001	chr7	2558001	2558500	500	*	6.55254e-07	1.00204e-05	39.6834	Promoter (<=1kb)	7	2558972	2614733	55762	1	23288	ENST00000623361.3	-472	ENSG00000106012	IQCE	IQ motif containing E	0.740741	0.836735	0.491525	0.60274	0.388889	0.392857	0.315789	0.833333	0.516129	0.7	0.375	0.631068	0.642857	0.552239	0.530612	0.454545	0.4	0.862069
chr2_61855001	chr2	61855001	61855500	500	*	6.20431e-10	2.41444e-08	39.678	Promoter (<=1kb)	2	61824856	61854143	29288	2	84140	ENST00000405894.3	-858	ENSG00000170264	FAM161A	FAM161 centrosomal protein A	0.695652	0.08	0.0943396	0.0731707	0.242424	0.102041	0.186047	0.102941	0.156863	0.238095	0.0882353	0.319588	0.203704	0.109589	0.246377	0.129032	0.0909091	0.25
chr22_49482001	chr22	49482001	49482500	500	*	4.72244e-39	9.67679e-36	-39.6675	Intron (ENST00000414287.5/348645, intron 1 of 4)	22	49415776	49425437	9662	2	348645	ENST00000498829.1	-56564	ENSG00000188511	MIR3667HG	MIR3667 host gene	0.362637	0.739583	0.58427	0.423313	0.842105	0.547264	0.781513	0.939571	0.594972	0.724684	0.890244	0.474074	0.653951	0.714724	0.875	0.594444	0.878543	0.805195
chrX_130110001	chrX	130110001	130110500	500	*	1.87386e-28	1.43903e-25	39.6653	Promoter (<=1kb)	23	130063955	130110497	46543	2	2000	ENST00000308167.10	0	ENSG00000102034	ELF4	E74 like ETS transcription factor 4	0.419355	0.913793	0.395639	0.47608	0.356322	0.425339	0.251397	0.0462046	0.451264	0.429563	0.275862	0.353553	0.375	0.365551	0.392077	0.321818	0.433286	0.513514
chrX_49002501	chrX	49002501	49003000	500	*	2.61705e-19	6.44242e-17	-39.6582	Promoter (<=1kb)	23	48973723	49002264	28542	2	56850	ENST00000376423.8	-237	ENSG00000068400	GRIPAP1	GRIP1 associated protein 1	0.00694444	0.62963	0.363636	0.351852	0	0.28125	0.358974	0.525862	0.460317	0.435484	0.391304	0.272189	0.411765	0.523077	0.0869565	0.225806	0	0.393617
chr2_30267001	chr2	30267001	30267500	500	*	2.33909e-17	4.1785e-15	-39.6465	Intron (ENST00000404397.5/81606, intron 2 of 2)	2	30234266	30257700	23435	1	81606	ENST00000484150.1	32735	ENSG00000213626	LBH	LBH regulator of WNT signaling pathway	0.109489	0.128205	0.181818	0.193548	0.367347	0.166667	0.418919	0.564516	0.382609	0.172131	0.388889	0.366337	0.468468	0.235294	0.285714	0.263158	0.344828	0.5
chr19_49930501	chr19	49930501	49931000	500	*	5.88331e-06	6.31849e-05	-39.6416	Promoter (<=1kb)	19	49930219	49932632	2414	1	22809	ENST00000596658.1	282	ENSG00000169136	ATF5	activating transcription factor 5	0.266667	0.6	0.671053	0.833333	0.962264	0.861111	0.714286	0.840909	0.905405	0.904762	0.894737	0.94	0.787234	0.886792	0.941176	0.75	0.911111	0.826087
chr12_129501	chr12	129501	130000	500	*	1.68788e-07	3.14977e-06	-39.6008	Intron (ENST00000538872.6/440073, intron 3 of 13)	12	139534	149115	9582	2	574538	ENST00000508953.2	19115	ENSG00000249695	LOC574538	uncharacterized LOC574538	0.307692	0.125	0.605263	0.632911	0.414634	0.264151	0.571429	0.701299	0.416667	0.364865	0.434783	0.568627	0.5375	0.529412	0.571429	0.6	0.586207	0.238095
chrX_138488001	chrX	138488001	138488500	500	*	6.7688e-07	1.03083e-05	-39.5983	Exon (ENST00000399259.2/ENST00000399259.2, exon 1 of 1)	23	138667711	138667793	83	2	574507	ENST00000385065.3	179293	ENSG00000207800	MIR504	microRNA 504	0.428571	0.6875	0.75	0.833333	0.5	0.6	0.6	0.975	0.75	0.764706	0.647059	0.602041	0.794872	0.8	0.725806	0.5	0.571429	0.659091
chr7_151392501	chr7	151392501	151393000	500	*	2.3486e-12	1.64859e-10	-39.5981	Promoter (2-3kb)	7	151375909	151395917	20009	2	349136	ENST00000463000.1	2917	ENSG00000187260	WDR86	WD repeat domain 86	0.396825	0.555556	0.9	0.901961	0.861789	0.849057	0.753247	0.849265	0.786585	0.879599	0.871795	0.816176	0.855721	0.828194	0.840278	0.851064	0.917722	0.736842
chr5_140363501	chr5	140363501	140364000	500	*	2.82933e-21	9.29745e-19	-39.5967	Promoter (1-2kb)	5	140365857	140367728	1872	1	83697	ENST00000514849.1	-1857	ENSG00000113073	SLC4A9	solute carrier family 4 member 9	0.222973	0.3	0.590551	0.685897	0.660714	0.795918	0.581197	0.643863	0.561224	0.792079	0.727273	0.361404	0.662857	0.622222	0.657459	0.813333	0.775641	0.410714
chr18_79520001	chr18	79520001	79520500	500	*	4.90439e-11	2.55061e-09	-39.5893	Intron (ENST00000253506.9/4772, intron 9 of 9)	18	79523924	79529083	5160	1	4772	ENST00000590172.1	-3424	ENSG00000131196	NFATC1	nuclear factor of activated T cells 1	0.297297	0.0810811	0.146341	0.0857143	0.666667	0.741935	0.44	0.77907	0.521739	0.5	0.5	0.13986	0.293103	0.474138	0.209302	0.195652	0	0.482143
chr20_58390501	chr20	58390501	58391000	500	*	1.12602e-09	4.09612e-08	39.5841	Promoter (1-2kb)	20	58389375	58446905	57531	1	9217	ENST00000265619.6	1126	ENSG00000124164	VAPB	VAMP associated protein B and C	0.903226	1	0.75	0.708333	0.894737	0.886792	0.625	0.478632	0.827586	0.807018	0.72973	0.323077	0.818182	0.90991	0.806452	0.825	0.813953	0.567568
chr19_56120001	chr19	56120001	56120500	500	*	1.61838e-16	2.54089e-14	39.5759	Promoter (<=1kb)	19	56101650	56121250	19601	2	126208	ENST00000587279.1	750	ENSG00000142409	ZNF787	zinc finger protein 787	0.23913	0.787234	0.16092	0.0809859	0.141975	0.127168	0.113095	0.123656	0.128342	0.0693878	0.131034	0.5	0.115556	0.145833	0.156757	0.0649351	0.0818713	0.605263
chr7_155625501	chr7	155625501	155626000	500	*	3.36147e-11	1.82265e-09	-39.5717	Intron (ENST00000636307.1/285888, intron 2 of 6)	7	155501298	155644186	142889	2	285888	ENST00000637398.1	18186	ENSG00000146910	CNPY1	canopy FGF signaling regulator 1	0.426667	0.846154	0.7375	0.681481	0.75	0.816327	0.717391	0.960396	0.722222	0.783019	0.567568	0.613636	0.72619	0.869048	0.684783	0.777778	0.892857	0.777778
chr19_50358501	chr19	50358501	50359000	500	*	1.36e-20	4.03721e-18	-39.5645	Promoter (<=1kb)	19	50358606	50383387	24782	1	7376	ENST00000652203.1	0	ENSG00000131408	NR1H2	nuclear receptor subfamily 1 group H member 2	0.0930233	0	0.264605	0.251366	0.248031	0.255814	0.395745	0.507299	0.326139	0.297741	0.507692	0.15	0.324713	0.301339	0.312684	0.294798	0.506383	0.571429
chr9_134814001	chr9	134814001	134814500	500	*	9.4293e-16	1.29862e-13	-39.5541	Exon (ENST00000371817.8/1289, exon 49 of 66)	9	134808961	134810457	1497	1	1289	ENST00000463925.1	5040	ENSG00000130635	COL5A1	collagen type V alpha 1 chain	0.40678	0.894737	0.849741	0.871134	0.8	0.789474	0.924731	0.920128	0.833333	0.819188	0.884354	0.773006	0.888889	0.803828	0.889381	0.921569	0.897959	0.875
chr7_100102001	chr7	100102001	100102500	500	*	1.11216e-09	4.05654e-08	-39.5387	Promoter (<=1kb)	7	100102061	100107148	5088	1	9179	ENST00000422582.5	0	ENSG00000221838	AP4M1	adaptor related protein complex 4 subunit mu 1	0.097561	0.2	0.329114	0.358407	0.2125	0.219512	0.256757	0.691729	0.310606	0.414474	0.247423	0.470588	0.392405	0.470588	0.336634	0.333333	0.372093	0.533333
chrX_48676001	chrX	48676001	48676500	500	*	1.32305e-28	1.02159e-25	-39.5373	Promoter (<=1kb)	23	48676596	48686871	10276	1	7454	ENST00000450772.5	-96	ENSG00000015285	WAS	WASP actin nucleation promoting factor	0.135802	0.0851064	0.395722	0.316742	0.445087	0.56701	0.412621	0.645161	0.367925	0.260163	0.391026	0.261214	0.496377	0.508982	0.465875	0.333333	0.55814	0.46875
chr17_40452501	chr17	40452501	40453000	500	*	1.2552e-07	2.45106e-06	-39.5325	Exon (ENST00000269593.5/3487, exon 2 of 4)	17	40443450	40457725	14276	1	3487	ENST00000269593.5	9051	ENSG00000141753	IGFBP4	insulin like growth factor binding protein 4	0.48	0.478261	0.891892	0.821429	0.8	0.75	0.774194	1	0.94	0.90566	0.684211	0.734177	0.897059	0.821429	0.833333	0.909091	0.863636	0.810811
chr10_133123001	chr10	133123001	133123500	500	*	5.88126e-24	2.74269e-21	-39.5161	Intron (ENST00000607359.5/84435, intron 14 of 15)	10	133102246	133131428	29183	1	84435	ENST00000392606.2	20755	ENSG00000197177	ADGRA1	adhesion G protein-coupled receptor A1	0.107884	0.65	0.309353	0.0815451	0.336066	0.331633	0.254717	0.692308	0.488038	0.19084	0.267442	0.179676	0.413265	0.179039	0.129032	0.142857	0.247934	0.555556
chr21_45880001	chr21	45880001	45880500	500	*	3.84413e-13	3.2526e-11	-39.5043	Intron (ENST00000400314.5/54039, intron 3 of 15)	21	45893877	45896309	2433	1	54039	ENST00000549265.1	-13377	ENSG00000183570	PCBP3	poly(rC) binding protein 3	0.191667	0.241379	0.635593	0.594937	0.752577	0.810811	0.534653	0.692308	0.710345	0.822222	0.68254	0.325926	0.787611	0.775281	0.512	0.8	0.867647	0.285714
chr1_161605501	chr1	161605501	161606000	500	*	8.92072e-31	8.45985e-28	-39.4733	Promoter (<=1kb)	1	161606291	161608217	1927	1	3311	ENST00000445535.1	-291	ENSG00000225217	HSPA7	heat shock protein family A (Hsp70) member 7 (pseudogene)	0.38125	0.586957	0.631579	0.571429	0.656	0.724868	0.756757	0.838488	0.677741	0.643594	0.714286	0.465672	0.628664	0.559426	0.844311	0.719626	0.545455	0.666667
chr20_63574501	chr20	63574501	63575000	500	*	1.36034e-06	1.85808e-05	-39.4681	Promoter (<=1kb)	20	63570139	63574239	4101	2	85441	ENST00000370082.1	-262	ENSG00000130589	HELZ2	helicase with zinc finger 2	0.0285714	1	0.561798	0.469799	0.56383	0.509804	0.380952	0.635762	0.482759	0.533708	0.609756	0.394737	0.373239	0.6	0.594203	0.586207	0.59	0.583333
chr6_159572501	chr6	159572501	159573000	500	*	3.31066e-07	5.60713e-06	-39.4269	Intron (ENST00000656085.1/ENST00000656085.1, intron 1 of 1)	6	159682461	159688348	5888	2	6648	ENST00000535459.5	115348	ENSG00000112096	SOD2	superoxide dismutase 2	0.373134	0.56	0.575758	0.626506	0.4	0.3	0.724138	0.891892	0.693878	0.518519	0.25	0.626087	0.69697	0.508772	0.703704	0.538462	0.684211	0.75
chr2_45001	chr2	45001	45500	500	*	3.45509e-11	1.86697e-09	39.3997	Promoter (1-2kb)	2	38814	46505	7692	2	642273	ENST00000327669.5	1005	ENSG00000184731	FAM110C	family with sequence similarity 110 member C	0.6	0.69697	0.311111	0.298507	0.373737	0.460317	0.220183	0.261538	0.398104	0.384342	0.496454	0.483221	0.335404	0.38806	0.248649	0.315789	0.263889	1
chr16_50611501	chr16	50611501	50612000	500	*	7.79743e-10	2.95784e-08	-39.3942	Intron (ENST00000564336.1/85407, intron 4 of 4)	16	50625225	50633222	7998	1	85407	ENST00000566396.1	-13225	ENSG00000140807	NKD1	NKD inhibitor of WNT signaling pathway 1	0.379747	0.458333	0.887755	0.889764	0.883333	0.866667	0.737705	0.84375	0.767677	0.796178	0.758621	0.822785	0.943925	0.785714	0.732143	0.833333	0.87234	0.863636
chr17_35747501	chr17	35747501	35748000	500	*	1.32228e-09	4.71703e-08	-39.3905	3' UTR	17	35744816	35752878	8063	2	246176	ENST00000604063.5	4878	ENSG00000270765	GAS2L2	growth arrest specific 2 like 2	0.0227273	0.173913	0.37037	0.45098	0.611111	0.464286	0.421053	0.485714	0.357143	0.384615	0.5	0.253521	0.322034	0.27	0.410959	0.571429	0.666667	0.255814
chr2_131646501	chr2	131646501	131647000	500	*	3.00545e-16	4.49869e-14	-39.3581	Promoter (<=1kb)	2	131647990	131723045	75056	1	29798	ENST00000652878.1	-990	ENSG00000287151	C2orf27A	chromosome 2 open reading frame 27A	0.12782	0.414634	0.503937	0.351942	0.577889	0.456522	0.465347	0.681481	0.396313	0.442997	0.383178	0.344828	0.471795	0.373585	0.572052	0.377049	0.5	0.411765
chr7_74452001	chr7	74452001	74452500	500	*	1.21183e-13	1.11991e-11	39.3484	Promoter (1-2kb)	7	74453790	74602590	148801	1	9569	ENST00000265755.7	-1290	ENSG00000006704	GTF2IRD1	GTF2I repeat domain containing 1	0.746575	0.863636	0.5	0.347826	0.45098	0.3	0.302326	0.390625	0.453333	0.287129	0.0857143	0.636364	0.52809	0.552941	0.616667	0.454545	0.132075	0.911765
chr1_53594001	chr1	53594001	53594500	500	*	1.17309e-12	8.83116e-11	-39.3297	Exon (ENST00000312233.4/148979, exon 3 of 10)	1	53459976	53464679	4704	1	63948	ENST00000463126.1	134025	ENSG00000143006	DMRTB1	DMRT like family B with proline rich C-terminal 1	0.410959	0.7	0.801887	0.855319	0.769231	0.761538	0.837838	0.839416	0.787402	0.798246	0.902439	0.92437	0.824859	0.77665	0.861111	0.855263	0.925	1
chr1_248739501	chr1	248739501	248740000	500	*	6.72228e-08	1.4355e-06	-39.3218	3' UTR	1	248718649	248745279	26631	2	646627	ENST00000566597.5	5279	ENSG00000259823	LYPD8	LY6/PLAUR domain containing 8	0.290323	0.608696	0.787234	0.730159	0.6	0.785714	0.653846	0.956522	0.608108	0.54717	0.791667	0.546875	0.666667	0.650602	0.717391	0.769231	0.76	0.655172
chr6_155974001	chr6	155974001	155974500	500	*	4.95863e-09	1.49332e-07	-39.3218	Intron (ENST00000663591.1/ENST00000663591.1, intron 3 of 3)	6	155946797	155946879	83	1	100302259	ENST00000408529.1	27204	ENSG00000221456	MIR1202	microRNA 1202	0.575	0.508475	0.936508	0.932836	1	0.939394	0.961538	0.833333	0.949367	0.966942	0.962963	0.512195	0.956522	0.947368	0.927711	0.947368	0.964286	0.706897
chr16_2590001	chr16	2590001	2590500	500	*	7.12517e-09	2.04219e-07	-39.3119	Intron (ENST00000441549.7/5170, intron 11 of 11)	16	2581347	2583987	2641	1	5170	ENST00000478708.2	8654	ENSG00000140992	PDPK1	3-phosphoinositide dependent protein kinase 1	0.387097	0.289474	0.578947	0.8	0.6875	0.722222	0.727273	0.753846	0.631579	0.633333	0.538462	0.511111	0.622222	0.611111	0.55814	0.769231	0.857143	0.740741
chr19_48654501	chr19	48654501	48655000	500	*	4.15612e-07	6.8184e-06	-39.2931	Intron (ENST00000474419.5/653677, intron 1 of 3)	19	48637946	48646187	8242	2	770	ENST00000084798.9	-8314	ENSG00000063180	CA11	carbonic anhydrase 11	0.242424	0.461538	0.593985	0.691176	0.708738	0.657895	0.555556	0.751174	0.704698	0.68	0.670103	0.487952	0.719298	0.642424	0.660819	0.642857	0.752381	0.214286
chrX_43655001	chrX	43655001	43655500	500	*	1.06185e-32	1.30471e-29	-39.2929	Promoter (<=1kb)	23	43654907	43746824	91918	1	4128	ENST00000542639.5	94	ENSG00000189221	MAOA	monoamine oxidase A	0.0984252	0.370968	0.406716	0.335211	0.260274	0.319527	0.424658	0.617729	0.476015	0.414085	0.274648	0.191327	0.389535	0.374656	0.340206	0.456376	0.495283	0.54386
chr22_39622501	chr22	39622501	39623000	500	*	2.94028e-11	1.61409e-09	-39.2802	Intron (ENST00000407673.5/8911, intron 4 of 34)	22	39642797	39643512	716	1	8911	ENST00000471970.1	-19797	ENSG00000100346	CACNA1I	calcium voltage-gated channel subunit alpha1 I	0.376471	0.1875	0.657718	0.703863	0.672414	0.718519	0.728155	0.75	0.738095	0.809524	0.83871	0.633094	0.752066	0.757062	0.73913	0.759494	0.802326	0.192308
chr22_19810501	chr22	19810501	19811000	500	*	1.33395e-09	4.7517e-08	-39.2677	Intron (ENST00000329517.11/54584, intron 5 of 7)	22	19788464	19854806	66343	2	54584	ENST00000460402.5	43806	ENSG00000185838	GNB1L	G protein subunit beta 1 like	0.362069	0.736842	0.819444	0.666667	0.975	0.892308	0.835821	0.857143	0.847826	0.912409	0.849057	0.581395	0.934783	0.876106	0.924528	0.866667	0.92	0.5
chr15_74605001	chr15	74605001	74605500	500	*	2.50254e-06	3.09753e-05	-39.2603	Promoter (2-3kb)	15	74608372	74630201	21830	1	1198	ENST00000345005.8	-2872	ENSG00000179335	CLK3	CDC like kinase 3	0.466667	0.75	0.9125	0.952703	0.962264	0.919192	0.938776	0.88	0.964706	0.904762	0.926471	0.802469	0.95614	0.915888	0.951049	0.911765	0.938144	1
chr1_226643001	chr1	226643001	226643500	500	*	2.09441e-11	1.18663e-09	-39.2564	Intron (ENST00000272117.7/3707, intron 3 of 6)	1	226656640	226659670	3031	2	100506443	ENST00000443422.1	16170	ENSG00000228382	ITPKB-IT1	ITPKB intronic transcript 1	0.139785	0.307692	0.396226	0.511364	0.584906	0.488889	0.456522	0.58871	0.493151	0.604167	0.481481	0.225275	0.606061	0.554455	0.4625	0.457627	0.714286	0.0909091
chr1_51296501	chr1	51296501	51297000	500	*	1.00438e-12	7.67144e-11	39.2489	Promoter (<=1kb)	1	51290092	51296860	6769	2	22996	ENST00000525906.1	0	ENSG00000085831	TTC39A	tetratricopeptide repeat domain 39A	0.638655	0.461538	0.345679	0.265152	0.263158	0.16092	0.197917	0.26087	0.28866	0.315789	0.322034	0.281046	0.306452	0.357143	0.205882	0.271429	0.242857	0.823529
chr2_98823001	chr2	98823001	98823500	500	*	4.76521e-32	5.38668e-29	-39.2399	Promoter (<=1kb)	2	98809739	98822304	12566	2	343990	ENST00000464413.1	-697	ENSG00000196872	CRACDL	CRACD like	0.135458	0.212121	0.582751	0.471646	0.573864	0.582766	0.435294	0.597647	0.59366	0.533014	0.528205	0.217489	0.580872	0.582873	0.57	0.605206	0.66309	0.0769231
chr7_48046501	chr7	48046501	48047000	500	*	1.6831e-24	8.40375e-22	-39.2299	Exon (ENST00000420324.5/136288, exon 5 of 9)	7	48035543	48061297	25755	1	136288	ENST00000348904.4	10958	ENSG00000164746	C7orf57	chromosome 7 open reading frame 57	0.248062	0.769841	0.607143	0.571429	0.454545	0.444444	0.788235	0.947368	0.629032	0.75	0.8	0.603704	0.612903	0.763158	0.809524	0.894737	0.666667	0.9625
chr3_147397001	chr3	147397001	147397500	500	*	4.50913e-12	2.98012e-10	39.213	Promoter (<=1kb)	3	147387546	147397186	9641	2	84107	ENST00000493664.5	0	ENSG00000174963	ZIC4	Zic family member 4	0.696203	0.4	0.223881	0.163636	0.454545	0.131579	0.114754	0.216216	0.294118	0.291139	0.236842	0.173077	0.103896	0.235294	0.0869565	0.125	0.108696	0.254545
chr9_133709001	chr9	133709001	133709500	500	*	1.15881e-17	2.14886e-15	39.1736	Intron (ENST00000439388.6/1757, intron 10 of 20)	9	133663564	133703701	40138	2	1757	ENST00000371868.5	-5300	ENSG00000123453	SARDH	sarcosine dehydrogenase	0.768889	0.354839	0.259843	0.200717	0.432099	0.506944	0.471698	0.278481	0.466667	0.443038	0.48	0.345395	0.369863	0.340426	0.374332	0.278846	0.2	0.633333
chr2_231484001	chr2	231484001	231484500	500	*	3.17427e-08	7.4718e-07	-39.1696	Promoter (<=1kb)	2	231454908	231483641	28734	2	4691	ENST00000461347.5	-360	ENSG00000115053	NCL	nucleolin	0.222222	0	0.603774	0.47973	0.376623	0.467213	0.333333	0.863014	0.522013	0.329114	0.410714	0.586538	0.635135	0.55303	0.586207	0.657895	0.755556	0.9375
chr18_50026501	chr18	50026501	50027000	500	*	3.4653e-07	5.82922e-06	-39.1566	Intron (ENST00000285039.12/4645, intron 4 of 39)	18	50040252	50097620	57369	2	4645	ENST00000586036.1	70620	ENSG00000167306	MYO5B	myosin VB	0.469388	0.8	0.902778	0.840909	0.789474	0.952381	0.897959	0.882353	0.80198	0.807339	0.954545	0.706294	0.833333	0.710843	0.90411	0.777778	0.882353	0.833333
chr19_48514001	chr19	48514001	48514500	500	*	3.93555e-24	1.8915e-21	-39.1442	Promoter (<=1kb)	19	48485773	48513935	28163	2	114783	ENST00000650440.1	-66	ENSG00000142235	LMTK3	lemur tyrosine kinase 3	0.16087	0.228571	0.473282	0.454198	0.37037	0.606299	0.435714	0.64455	0.413793	0.504902	0.463158	0.216393	0.545024	0.394231	0.51087	0.44	0.67033	0.175
chr9_130215501	chr9	130215501	130216000	500	*	6.03525e-16	8.60539e-14	-39.1123	Intron (ENST00000372398.6/23413, intron 2 of 7)	9	130200432	130233375	32944	1	23413	ENST00000630865.1	15069	ENSG00000107130	NCS1	neuronal calcium sensor 1	0.489583	0.631579	0.731343	0.846591	0.921212	0.915094	0.874074	0.942857	0.811321	0.860681	0.901408	0.835979	0.84153	0.87218	0.909091	0.920792	0.96319	0.6
chr19_39098501	chr19	39098501	39099000	500	*	2.14452e-26	1.32326e-23	-39.1111	Promoter (<=1kb)	19	39099063	39110172	11110	1	390928	ENST00000601531.1	-63	ENSG00000183760	ACP7	acid phosphatase 7, tartrate resistant (putative)	0.0864865	0.511111	0.446667	0.237705	0.4	0.440367	0.488372	0.59633	0.470297	0.390947	0.326087	0.25	0.355856	0.395062	0.385246	0.373626	0.342857	0.614035
chr20_3752001	chr20	3752001	3752500	500	*	8.82866e-28	6.26889e-25	39.1094	3' UTR	20	3753508	3758678	5171	2	54976	ENST00000399683.7	6178	ENSG00000101220	C20orf27	chromosome 20 open reading frame 27	0.914894	0.875	0.394958	0.632107	0.438596	0.540909	0.390879	0.60625	0.547059	0.364807	0.72619	0.120419	0.419476	0.3	0.675472	0.485294	0.566038	0.905405
chr16_50063501	chr16	50063501	50064000	500	*	2.6052e-09	8.52526e-08	-39.1026	Promoter (1-2kb)	16	50065970	50107272	41303	1	55027	ENST00000299192.8	-1970	ENSG00000155393	HEATR3	HEAT repeat containing 3	0.419355	0.636364	0.918605	0.861111	0.96	0.981818	0.786667	0.962963	0.789474	0.886667	0.971014	0.868421	0.833333	0.884211	0.876543	0.961039	0.883721	0.625
chr4_6381001	chr4	6381001	6381500	500	*	4.53957e-11	2.37663e-09	-39.0954	Promoter (<=1kb)	4	6372592	6381867	9276	2	5522	ENST00000509917.1	367	ENSG00000074211	PPP2R2C	protein phosphatase 2 regulatory subunit Bgamma	0.266667	0.25	0.553191	0.634146	0.643836	0.470588	0.520408	0.77193	0.568345	0.511765	0.333333	0.554545	0.577778	0.518519	0.674797	0.745763	0.642857	0.4
chr19_46767001	chr19	46767001	46767500	500	*	3.36792e-07	5.68843e-06	-39.0856	Intron (ENST00000600646.5/79147, intron 3 of 3)	19	46777211	46784786	7576	2	6510	ENST00000593713.1	17286	ENSG00000105281	SLC1A5	solute carrier family 1 member 5	0.263158	0.575	0.806452	0.9	0.790323	0.711864	0.8	0.736842	0.776316	0.810811	0.707317	0.703704	0.815534	0.816327	0.791045	0.926829	0.890244	0.733333
chr11_125953001	chr11	125953001	125953500	500	*	4.92444e-17	8.38354e-15	-39.0319	Promoter (1-2kb)	11	125951866	125955937	4072	1	338667	ENST00000640497.1	1135	ENSG00000283703	VSIG10L2	V-set and immunoglobulin domain containing 10 like 2	0.453125	0.35	0.755396	0.880952	0.806723	0.869231	0.641509	0.929648	0.748954	0.79646	0.754545	0.746479	0.776316	0.832536	0.814286	0.855556	0.882353	0.5625
chr16_12532501	chr16	12532501	12533000	500	*	1.04278e-14	1.17972e-12	-39.0316	Intron (ENST00000566228.6/92017, intron 20 of 20)	16	12356253	12443365	87113	1	92017	ENST00000562510.1	176248	ENSG00000048471	SNX29	sorting nexin 29	0.516779	0.576923	0.617647	0.666667	1	0.818182	0.769231	0.978261	0.8125	0.942857	0.833333	0.617188	0.642857	0.48	0.654545	1	0.888889	0.673469
chr11_72584001	chr11	72584001	72584500	500	*	7.46917e-28	5.38474e-25	-38.9929	Promoter (<=1kb)	11	72579281	72584473	5193	2	5138	ENST00000441209.6	0	ENSG00000186642	PDE2A	phosphodiesterase 2A	0.166078	0.535714	0.457143	0.546875	0.525822	0.6	0.503472	0.74375	0.568345	0.548828	0.602941	0.368421	0.536449	0.648188	0.533708	0.635802	0.765258	0.5
chr7_45682501	chr7	45682501	45683000	500	*	1.36096e-12	1.00789e-10	-38.9798	Promoter (1-2kb)	7	45684385	45686040	1656	1	107	ENST00000468353.1	-1385	ENSG00000164742	ADCY1	adenylate cyclase 1	0.486842	0.529412	0.685714	0.851852	0.702703	0.584906	0.854545	0.895833	0.617647	0.673469	0.541667	0.493671	0.761194	0.630952	0.75	0.84	0.8	0.804878
chr11_68413001	chr11	68413001	68413500	500	*	4.9414e-15	5.9072e-13	-38.9649	Promoter (2-3kb)	11	68410029	68413195	3167	1	4041	ENST00000528714.1	2972	ENSG00000162337	LRP5	LDL receptor related protein 5	0.213115	0.413793	0.736196	0.576408	0.169014	0.242647	0.578512	0.690323	0.195349	0.191099	0.151316	0.454545	0.503597	0.418182	0.5	0.626087	0.583333	0.586207
chr1_206798501	chr1	206798501	206799000	500	*	3.57564e-05	0.000281239	38.9205	5' UTR	1	206768417	206774541	6125	2	3586	ENST00000664374.1	-23960	ENSG00000136634	IL10	interleukin 10	0.76	0.857143	0.574074	0.634328	0.521127	0.5	0.487805	0.362963	0.695652	0.570513	0.69697	0.625	0.727273	0.465909	0.621053	0.777778	0.689655	0.555556
chr2_218951001	chr2	218951001	218951500	500	*	2.41972e-06	3.01032e-05	-38.9159	Intron (ENST00000429343.1/ENST00000429343.1, intron 1 of 1)	2	218959666	218962155	2490	1	8941	ENST00000302625.6	-8166	ENSG00000171450	CDK5R2	cyclin dependent kinase 5 regulatory subunit 2	0.285714	0.769231	0.4	0.857143	0.475	0.613636	0.7	0.953488	0.454545	0.3125	0.526316	0.583333	0.571429	0.4	0.634615	0.727273	0.428571	0.818182
chr22_31289501	chr22	31289501	31290000	500	*	4.79091e-06	5.32247e-05	38.9037	Promoter (<=1kb)	22	31281679	31290726	9048	2	113791	ENST00000493034.1	726	ENSG00000100100	PIK3IP1	phosphoinositide-3-kinase interacting protein 1	0.789474	0	0.0294118	0.00862069	0.231884	0.111111	0.5	0.125	0.0879121	0.0633803	0.0483871	0.0273973	0.0538462	0.0714286	0.173913	0.102941	0.104167	0
chr9_91844001	chr9	91844001	91844500	500	*	1.07236e-10	5.10536e-09	-38.9014	Intron (ENST00000375715.5/4920, intron 1 of 12)	9	91722602	91887199	164598	2	4920	ENST00000550066.5	42699	ENSG00000169071	ROR2	receptor tyrosine kinase like orphan receptor 2	0.111111	0.166667	0.195122	0.348315	0.147059	0.323529	0.404762	0.546392	0.275362	0.147368	0.292683	0.0163934	0.18254	0.25	0.289474	0.526316	0.25	0.25
chr17_9240501	chr17	9240501	9241000	500	*	1.1739e-08	3.16189e-07	38.898	3' UTR	17	9250487	9273434	22948	2	9482	ENST00000570987.1	32434	ENSG00000170310	STX8	syntaxin 8	0.974684	0.842105	0.892857	0.872727	0.75	0.757576	0.65	0.5	0.866667	0.808511	0.735294	0.967742	0.916667	0.946667	0.857143	0.952381	0.857143	0.96
chr17_47701001	chr17	47701001	47701500	500	*	5.26386e-07	8.32824e-06	-38.8889	Intron (ENST00000361722.7/9755, intron 6 of 8)	17	47695685	47711490	15806	1	9755	ENST00000622396.1	5316	ENSG00000198933	TBKBP1	TBK1 binding protein 1	0.285714	0	0.658824	0.679104	0.136364	0.0823529	0.826923	0.464286	0.633929	0.594937	0.660714	0.645161	0.633333	0.404959	0.544554	0.755102	0.666667	0.666667
chr1_244461501	chr1	244461501	244462000	500	*	3.98711e-31	3.93977e-28	-38.8873	Promoter (<=1kb)	1	244461420	244552465	91046	1	257044	ENST00000464170.1	81	ENSG00000179397	CATSPERE	catsper channel auxiliary subunit epsilon	0.143695	0.529412	0.512438	0.635514	0.341935	0.537313	0.28	0.847162	0.458333	0.458194	0.602151	0.695364	0.452555	0.434599	0.445714	0.538462	0.56338	0.914286
chr16_29662001	chr16	29662001	29662500	500	*	7.76085e-14	7.44484e-12	-38.8834	Promoter (<=1kb)	16	29662979	29665527	2549	1	6693	ENST00000395389.2	-479	ENSG00000197471	SPN	sialophorin	0.296053	0.375	0.52	0.519231	0.170213	0.298246	0.619718	0.743363	0.280899	0.116667	0.130435	0.202186	0.206186	0.315315	0.241935	0.153846	0.291667	0.3
chr7_44108001	chr7	44108001	44108500	500	*	3.44806e-07	5.80783e-06	-38.8592	Promoter (<=1kb)	7	44108931	44110225	1295	1	165	ENST00000453052.1	-431	ENSG00000106624	AEBP1	AE binding protein 1	0.25	0.894737	0.8125	0.895833	0.875	0.909091	0.791667	0.906667	0.807018	0.814815	0.6875	0.982759	0.770833	0.809524	0.75	0.863636	0.6875	0.84
chr12_6826001	chr12	6826001	6826500	500	*	1.85342e-08	4.71032e-07	-38.8571	Promoter (1-2kb)	12	6824494	6829972	5479	1	27239	ENST00000545321.1	1507	ENSG00000250510	GPR162	G protein-coupled receptor 162	0.355556	0.5	0.894737	0.867925	0.826087	0.86	0.766667	0.8	0.848101	0.886076	0.833333	0.585714	0.790698	0.777778	0.892473	0.87234	0.857143	0.820513
chr19_43372501	chr19	43372501	43373000	500	*	4.2e-10	1.70635e-08	-38.8554	Exon (ENST00000606252.1/ENST00000606252.1, exon 6 of 6)	19	43353715	43362372	8658	1	57126	ENST00000378012.3	18786	ENSG00000204936	CD177	CD177 molecule	0.259259	0.210526	0.736264	0.354839	0.75	0.125	0.524752	0.815385	0.586207	0.611111	0.693878	0.481651	0.526882	0.509434	0.663866	0.636364	0.641026	0.5
chr17_46002001	chr17	46002001	46002500	500	*	3.78581e-11	2.02938e-09	-38.849	Promoter (2-3kb)	17	45999250	45999694	445	1	246744	ENST00000537309.1	2751	ENSG00000256762	STH	saitohin	0.323529	0.166667	0.761062	0.714286	0.643678	0.589744	0.625	0.695652	0.690647	0.773684	0.531646	0.560976	0.875	0.675393	0.649351	0.743243	0.714286	0.558824
chr15_100349501	chr15	100349501	100350000	500	*	4.47138e-38	8.53805e-35	-38.8486	Promoter (<=1kb)	15	100344047	100349822	5776	2	388182	ENST00000647665.1	0	ENSG00000189419	SPATA41	spermatogenesis associated 41	0.0878187	0.393443	0.190311	0.255882	0.170068	0.210145	0.211429	0.67033	0.183976	0.231788	0.293413	0.26776	0.228571	0.271003	0.207921	0.22293	0.12963	0.642857
chr2_233208001	chr2	233208001	233208500	500	*	8.53594e-12	5.30175e-10	-38.8469	Promoter (1-2kb)	2	233210051	233264920	54870	1	55054	ENST00000431917.5	-1551	ENSG00000085978	ATG16L1	autophagy related 16 like 1	0.505263	0.647059	0.83871	0.852632	0.959184	0.933333	0.859649	0.967213	0.811111	0.853659	0.890625	0.864865	0.852174	0.866197	0.802198	0.830189	0.982759	0.875
chr1_2494001	chr1	2494001	2494500	500	*	0.000122	0.000761233	38.826	Exon (ENST00000442305.1/ENST00000442305.1, exon 1 of 2)	1	2497782	2505528	7747	1	9651	ENST00000473964.5	-3282	ENSG00000149527	PLCH2	phospholipase C eta 2	0.6875	0.769231	0.185185	0.19802	0.2	0.25	0.405405	0.308511	0.245614	0.133803	0.0857143	0.45098	0.267857	0.254237	0.178344	0.171429	0.269841	0.894737
chr11_44621001	chr11	44621001	44621500	500	*	3.97639e-15	4.85629e-13	38.8204	Promoter (2-3kb)	11	44618270	44619709	1440	1	3732	ENST00000524750.1	2731	ENSG00000085117	CD82	CD82 molecule	0.407407	0.855263	0.5	0.594488	0.419355	0.5	0.359375	0.193548	0.491018	0.479042	0.342105	0.339744	0.377483	0.311688	0.649254	0.522523	0.454545	0.727273
chr19_2303001	chr19	2303001	2303500	500	*	6.63963e-13	5.28893e-11	-38.8199	Intron (ENST00000621615.1/56928, intron 1 of 7)	19	2274631	2282175	7545	2	374872	ENST00000342063.5	-20826	ENSG00000188305	PEAK3	PEAK family member 3	0.114035	0.375	0.338346	0.380952	0.304348	0.43038	0.606061	0.509804	0.320611	0.340336	0.423423	0.440217	0.42328	0.353909	0.505263	0.333333	0.297872	0.222222
chr19_50292001	chr19	50292001	50292500	500	*	1.00858e-19	2.65389e-17	-38.8199	3' UTR	19	50284764	50310539	25776	1	79784	ENST00000595016.1	7237	ENSG00000105357	MYH14	myosin heavy chain 14	0.46087	0.826087	0.873239	0.824859	0.753623	0.711111	0.806723	0.970443	0.74359	0.84466	0.823529	0.785714	0.834646	0.680556	0.80117	0.823529	0.842105	0.809524
chr7_151008501	chr7	151008501	151009000	500	*	5.0335e-14	5.00524e-12	-38.8173	Promoter (<=1kb)	7	151008874	151009570	697	1	4846	ENST00000473057.1	0	ENSG00000164867	NOS3	nitric oxide synthase 3	0.184874	0.4	0.370968	0.270916	0.486957	0.46114	0.542056	0.65035	0.534884	0.439024	0.626087	0.6375	0.51046	0.383333	0.474886	0.489933	0.434783	0.72
chr22_21025001	chr22	21025001	21025500	500	*	1.35893e-15	1.8115e-13	-38.811	Promoter (1-2kb)	22	21023349	21026597	3249	1	9127	ENST00000487342.1	1652	ENSG00000099957	P2RX6	purinergic receptor P2X 6	0.238889	0.423077	0.519231	0.435374	0.45	0.463415	0.510638	0.770642	0.392265	0.574074	0.4	0.395639	0.554217	0.333333	0.640351	0.35	0.644444	0.758621
chr16_88915001	chr16	88915001	88915500	500	*	6.99965e-06	7.29655e-05	-38.8072	Intron (ENST00000327483.9/863, intron 1 of 10)	16	88892285	88902515	10231	2	863	ENST00000562719.5	-12486	ENSG00000129993	CBFA2T3	CBFA2/RUNX1 partner transcriptional co-repressor 3	0.149254	0.6	0.77551	0.670886	0.672727	0.545455	0.444444	0.708333	0.609756	0.793103	0.666667	0.651685	0.811594	0.758621	0.880952	0.638298	0.644444	0
chr8_49979001	chr8	49979001	49979500	500	*	3.37321e-09	1.06943e-07	-38.8046	Intron (ENST00000518864.5/54212, intron 2 of 19)	8	49912176	50286853	374678	1	54212	ENST00000521316.5	66825	ENSG00000147481	SNTG1	syntrophin gamma 1	0.521739	0.6	0.956897	0.942308	0.982143	0.928571	0.941176	0.940541	0.95614	0.926174	0.916667	0.9	0.941463	0.928962	0.968944	0.957983	0.94898	0.625
chr19_7293001	chr19	7293001	7293500	500	*	1.71485e-16	2.67748e-14	38.7718	Promoter (<=1kb)	19	7151971	7293866	141896	2	3643	ENST00000598216.1	366	ENSG00000171105	INSR	insulin receptor	0.666667	0.783784	0.432584	0.249084	0.3125	0.308017	0.357513	0.227273	0.320946	0.336364	0.316667	0.618881	0.359431	0.403571	0.361446	0.383459	0.306931	0.633333
chr15_88897001	chr15	88897001	88897500	500	*	1.35632e-11	8.04582e-10	38.7672	Promoter (1-2kb)	15	88877831	88895597	17767	2	145864	ENST00000562889.5	-1404	ENSG00000140511	HAPLN3	hyaluronan and proteoglycan link protein 3	0.611399	0.555556	0.317073	0.232877	0.0740741	0.306452	0.202532	0.264706	0.254545	0.25641	0.189189	0.248848	0.391304	0.33871	0.211538	0.383333	0.0677966	0.4
chr22_21628501	chr22	21628501	21629000	500	*	2.17444e-30	1.96957e-27	-38.7583	Promoter (1-2kb)	22	21628089	21630012	1924	2	150223	ENST00000464015.5	1012	ENSG00000161179	YDJC	YdjC chitooligosaccharide deacetylase homolog	0.535032	0.857143	0.878049	0.897959	0.92623	0.91629	0.938525	0.935096	0.897898	0.931744	0.907063	0.808743	0.932886	0.898021	0.91762	0.914894	0.933333	1
chr14_92442501	chr14	92442501	92443000	500	*	1.94071e-11	1.10844e-09	-38.7426	Promoter (<=1kb)	14	92443365	92493922	50558	1	123041	ENST00000554925.5	-365	ENSG00000140090	SLC24A4	solute carrier family 24 member 4	0.26	0.9	0.747573	0.74537	0.62963	0.460177	0.701754	0.71	0.662252	0.52451	0.75	0.619792	0.544944	0.561497	0.572414	0.692308	0.595745	1
chr9_128688001	chr9	128688001	128688500	500	*	8.7804e-13	6.80576e-11	-38.7159	Promoter (<=1kb)	9	128689222	128696396	7175	1	6418	ENST00000322030.13	-722	ENSG00000119335	SET	SET nuclear proto-oncogene	0.375	0.52	0.244681	0.410072	0.473684	0.522388	0.670213	0.872483	0.519084	0.636905	0.759259	0.439024	0.504202	0.52973	0.6875	0.627907	0.38806	0.895833
chr7_102272001	chr7	102272001	102272500	500	*	1.52464e-09	5.35109e-08	38.7137	Promoter (1-2kb)	7	102274174	102283932	9759	1	1523	ENST00000487284.2	-1674	ENSG00000257923	CUX1	cut like homeobox 1	0.728261	0.714286	0.163043	0.207317	0.197802	0.163793	0.388889	0.205128	0.190476	0.139785	0.182796	0.655914	0.275591	0.212644	0.297468	0.172414	0.0909091	0.375
chrX_48716501	chrX	48716501	48717000	500	*	0.000955701	0.00394112	-38.7119	Intron (ENST00000416061.1/ENST00000416061.1, intron 1 of 2)	23	48706303	48707857	1555	1	6839	ENST00000462786.1	10198	ENSG00000101945	SUV39H1	SUV39H1 histone lysine methyltransferase	0.176471	0.375	0.533333	0.607143	0.615385	0.444444	0.5625	0.703704	0.487179	0.59322	0.766667	0.714286	0.513514	0.45	0.564516	0.333333	0.62963	0.526316
chr16_85428001	chr16	85428001	85428500	500	*	3.5231e-15	4.35159e-13	-38.6982	Intron (ENST00000637419.1/23199, intron 2 of 2)	16	85306226	85306325	100	2	100847022	ENST00000583199.1	-121676	ENSG00000266307	MIR5093	microRNA 5093	0.181818	0.533333	0.433333	0.44186	0.188679	0.344828	0.554217	0.62585	0.373832	0.324786	0.347826	0.423529	0.464912	0.551724	0.45283	0.491228	0.515625	0.4
chr2_127187501	chr2	127187501	127188000	500	*	8.90692e-06	8.91021e-05	38.6905	Intron (ENST00000664447.2/339761, intron 8 of 8)	2	127184120	127205767	21648	2	339761	ENST00000335247.11	17767	ENSG00000186684	CYP27C1	cytochrome P450 family 27 subfamily C member 1	0.945946	1	0.78125	0.888889	0.807692	0.777778	0.764706	0.388889	0.87234	0.416667	1	0.941176	0.767857	0.808511	0.794118	0.833333	1	0.894737
chr5_178377001	chr5	178377001	178377500	500	*	5.29901e-11	2.7377e-09	-38.6818	Intron (ENST00000390654.8/91522, intron 2 of 28)	5	178237620	178306934	69315	2	91522	ENST00000407622.2	-70067	ENSG00000050767	COL23A1	collagen type XXIII alpha 1 chain	0.434343	0.75	0.813084	0.797297	0.890625	0.666667	0.767123	1	0.697368	0.701613	0.826087	0.631579	0.817073	0.775701	0.815217	0.866667	1	0.8125
chr14_87992001	chr14	87992001	87992500	500	*	1.8622e-08	4.72836e-07	38.6789	Promoter (<=1kb)	14	87933723	87992838	59116	2	2581	ENST00000544807.6	338	ENSG00000054983	GALC	galactosylceramidase	0.823944	0.857143	0.428571	0.684211	1	0.25	0.446809	0.428571	0.647059	0.666667	0.4	0.571429	0.680851	0.66129	0.7	0.2	0	0.882353
chrX_150362501	chrX	150362501	150363000	500	*	9.7649e-25	4.98124e-22	38.6365	Promoter (<=1kb)	23	150363284	150514178	150895	1	10046	ENST00000370401.6	-284	ENSG00000013619	MAMLD1	mastermind like domain containing 1	0.527919	0.378378	0.26971	0.342444	0.335821	0.428571	0.118721	0.0338983	0.385159	0.415344	0.356061	0.141176	0.274436	0.330097	0.477444	0.262948	0.268571	0.906977
chr20_64162001	chr20	64162001	64162500	500	*	2.66094e-13	2.3224e-11	38.6226	Promoter (1-2kb)	20	64164452	64242253	77802	1	4661	ENST00000328439.6	-1952	ENSG00000196132	MYT1	myelin transcription factor 1	0.588235	0.684211	0.170103	0.138365	0.21256	0.131818	0.235955	0.229412	0.224719	0.131868	0.20438	0.349462	0.221477	0.168675	0.123377	0.162393	0.154762	0.771429
chr9_135887001	chr9	135887001	135887500	500	*	5.29778e-13	4.34216e-11	38.6124	Intron (ENST00000389532.9/157922, intron 1 of 16)	9	135809581	135882897	73317	2	157922	ENST00000312405.10	-4104	ENSG00000130559	CAMSAP1	calmodulin regulated spectrin associated protein 1	0.614035	0.547619	0.3	0.361111	0.690476	0.454545	0.214286	0.215054	0.440678	0.372549	0.3	0.407609	0.315789	0.476923	0.470588	0.333333	0.2	0.484848
chr22_50276001	chr22	50276001	50276500	500	*	5.87998e-19	1.32724e-16	38.606	Promoter (2-3kb)	22	50274979	50278840	3862	2	23654	ENST00000479818.5	2340	ENSG00000196576	PLXNB2	plexin B2	0.926829	0.984615	0.647059	0.61165	0.357143	0.351351	0.761194	0.548131	0.558442	0.428571	0.381579	0.8	0.625806	0.551351	0.617978	0.509804	0.375	0.944444
chr1_39633001	chr1	39633001	39633500	500	*	5.97346e-09	1.75407e-07	38.5962	Exon (ENST00000424418.1/ENST00000424418.1, exon 1 of 2)	1	39623435	39639643	16209	2	26508	ENST00000372852.4	6143	ENSG00000163909	HEYL	hes related family bHLH transcription factor with YRPW motif like	0.935484	1	0.40678	0.630682	0.869048	0.821839	0.357798	0.753846	0.68652	0.76681	0.765625	0.708738	0.622222	0.648148	0.648718	0.7	0.708333	1
chr17_63742501	chr17	63742501	63743000	500	*	5.53306e-20	1.51225e-17	-38.5913	Promoter (<=1kb)	17	63702842	63741986	39145	2	92335	ENST00000392950.9	-515	ENSG00000266173	STRADA	STE20 related adaptor alpha	0.00578035	0.568627	0.0141844	0	0.325581	0	0.272152	0.93617	0.0858896	0.178771	0.4	0.0118343	0.0125	0.100592	0.119792	0.0869565	0.875	0.307692
chr1_3385501	chr1	3385501	3386000	500	*	3.81756e-12	2.56018e-10	-38.586	Intron (ENST00000511072.5/63976, intron 4 of 15)	1	3396491	3434293	37803	1	63976	ENST00000509860.1	-10491	ENSG00000142611	PRDM16	PR/SET domain 16	0.525641	0.8	0.944444	1	0.857143	0.909091	0.962963	0.949153	0.823529	0.867925	0.913043	0.511111	0.833333	0.77551	0.868421	0.8	0.5	0.875
chr5_141387501	chr5	141387501	141388000	500	*	3.19052e-09	1.01767e-07	-38.5851	Promoter (<=1kb)	5	141387698	141392422	4725	1	8641	ENST00000615384.1	0	ENSG00000253953	PCDHGB4	protocadherin gamma subfamily B, 4	0.330275	0.230769	0.333333	0.217391	0.375	0.375	0.347826	0.867925	0.4	0.545455	0.583333	0.103448	0.409091	0.478261	0.166667	0	0.625	0.333333
chr17_331501	chr17	331501	332000	500	*	5.72993e-12	3.70211e-10	-38.5833	Promoter (<=1kb)	17	331515	332151	637	1	100506388	ENST00000575899.1	0	ENSG00000262061	RPH3AL-AS1	RPH3AL antisense RNA 1	0.174603	0.705882	0.333333	0.546875	0	0.153846	0.371429	0.9375	0.215909	0.432836	0.230769	0.441667	0.132653	0.47191	0.36	0.0882353	0.388889	0.705882
chr22_37228001	chr22	37228001	37228500	500	*	2.96198e-18	6.06572e-16	-38.5795	Intron (ENST00000249071.11/5880, intron 5 of 6)	22	37225966	37231503	5538	2	5880	ENST00000481215.1	3003	ENSG00000128340	RAC2	Rac family small GTPase 2	0.173913	0.5	0.336066	0.317204	0.597561	0.629032	0.473118	0.67382	0.377483	0.335821	0.463918	0.301587	0.308333	0.331126	0.495238	0.452381	0.192308	0.5625
chr10_124090501	chr10	124090501	124091000	500	*	2.45672e-08	6.0142e-07	-38.5586	Promoter (1-2kb)	10	124019653	124092414	72762	2	51363	ENST00000628426.1	1414	ENSG00000182022	CHST15	carbohydrate sulfotransferase 15	0.512821	0.666667	0.818182	0.85	0.8	0.815385	0.847222	0.986842	0.769231	0.710526	0.75	0.722892	0.819149	0.705882	0.925532	0.860465	0.780822	0.818182
chr17_79437001	chr17	79437001	79437500	500	*	1.04052e-11	6.33465e-10	-38.5376	Intron (ENST00000583458.5/146713, intron 1 of 13)	17	79233627	79424120	190494	2	146713	ENST00000578887.1	-12881	ENSG00000167281	RBFOX3	RNA binding fox-1 homolog 3	0.477273	0.8	0.818182	0.75419	0.681416	0.697368	0.822785	0.927083	0.760684	0.71978	0.634921	0.705128	0.805755	0.644737	0.741379	0.719512	0.84375	0.5
chr16_4613501	chr16	4613501	4614000	500	*	6.28307e-18	1.22457e-15	-38.4972	Promoter (<=1kb)	16	4609831	4614402	4572	2	124402	ENST00000591113.1	402	ENSG00000153443	UBALD1	UBA like domain containing 1	0.0684932	0.384615	0.582524	0.677852	0.617021	0.552632	0.366197	0.590361	0.53271	0.572327	0.586957	0.397906	0.591837	0.605042	0.52381	0.662651	0.75	0.5
chr2_187183001	chr2	187183001	187183500	500	*	1.95173e-09	6.65179e-08	-38.4615	Intron (ENST00000453517.5/ENST00000453517.5, intron 1 of 3)	2	187428337	187448146	19810	2	10203	ENST00000479784.1	264646	ENSG00000064989	CALCRL	calcitonin receptor like receptor	0.364865	0.366667	0.610169	0.631068	0.45	0.566038	0.642857	0.8	0.61165	0.447368	0.571429	0.507772	0.681319	0.464286	0.596491	0.518519	0.625	0.444444
chrX_69503501	chrX	69503501	69504000	500	*	1.44092e-21	4.94188e-19	-38.4437	Promoter (<=1kb)	23	69504326	69532508	28183	1	27112	ENST00000252338.5	-326	ENSG00000130054	NALF2	NALCN channel auxiliary factor 2	0.239437	0.791667	0.612903	0.148649	0.5	0.571429	0.517544	0.827586	0.459016	0.616667	0.217391	0.326316	0.5	0.554348	0.375	0.36	0.0909091	0.880952
chr1_31736501	chr1	31736501	31737000	500	*	5.12964e-26	2.95849e-23	-38.4094	Promoter (<=1kb)	1	31727118	31736679	9562	2	576	ENST00000465256.5	0	ENSG00000121753	ADGRB2	adhesion G protein-coupled receptor B2	0.0855856	0.27027	0.450331	0.469043	0.470588	0.465347	0.491379	0.503356	0.297935	0.317784	0.174312	0.279339	0.437666	0.423881	0.620588	0.622222	0.543011	0.179487
chr1_39106001	chr1	39106001	39106500	500	*	1.73307e-10	7.84389e-09	38.4062	Promoter (<=1kb)	1	39105429	39254648	149220	1	23499	ENST00000467673.5	572	ENSG00000127603	MACF1	microtubule actin crosslinking factor 1	0.522222	0.590909	0.267857	0.269841	0.428571	0.166667	0.13253	0.241379	0.125	0.266667	0	0.569231	0.236364	0.589744	0.191176	0.2	1	0.75
chr11_67370001	chr11	67370001	67370500	500	*	1.18681e-09	4.28349e-08	-38.3966	Intron (ENST00000622583.4/100130987, intron 2 of 3)	11	67351572	67373584	22013	2	57804	ENST00000543494.1	3084	ENSG00000175482	POLD4	DNA polymerase delta 4, accessory subunit	0.354839	0.545455	0.615385	0.775956	0.705128	0.732558	0.524752	0.911765	0.642384	0.658683	0.633333	0.595745	0.655172	0.545455	0.747826	0.741573	0.681818	0.9375
chrX_154805501	chrX	154805501	154806000	500	*	2.70597e-07	4.73334e-06	38.3891	Promoter (<=1kb)	23	154778686	154805527	26842	2	4354	ENST00000413259.7	0	ENSG00000130830	MPP1	MAGUK p55 scaffold protein 1	0.589744	0.571429	0.267692	0.413926	0.304487	0.357357	0.30814	0	0.306962	0.33125	0.354839	0.534884	0.329759	0.371353	0.3125	0.306878	0.353741	1
chr12_7022001	chr12	7022001	7022500	500	*	4.21637e-09	1.29687e-07	-38.3865	Intron (ENST00000406697.5/716, intron 2 of 14)	12	6976186	7018477	42292	2	10162	ENST00000535479.5	-3524	ENSG00000111684	LPCAT3	lysophosphatidylcholine acyltransferase 3	0.537313	0.8	0.933333	0.875	1	0.928571	0.935484	1	0.866667	0.965517	1	1	0.857143	0.847458	0.9	0.5	1	0.833333
chr22_23185501	chr22	23185501	23186000	500	*	5.0616e-09	1.52206e-07	-38.384	Intron (ENST00000479188.5/613, intron 1 of 4)	22	23180509	23318037	137529	1	613	ENST00000305877.13	4992	ENSG00000186716	BCR	BCR activator of RhoGEF and GTPase	0	0.133333	0.647059	0.375	0.333333	0.6	0.333333	0.461538	0.4	0.628571	0.366667	0.682927	0.75	0.493151	0.689655	1	0.8	0.537037
chrX_119694001	chrX	119694001	119694500	500	*	6.1851e-08	1.33798e-06	-38.3838	Promoter (<=1kb)	23	119617639	119693370	75732	2	23157	ENST00000343984.5	-631	ENSG00000125354	SEPTIN6	septin 6	0.285714	1	0.865741	0.90411	0.878947	0.874074	0.78022	0.869159	0.858553	0.892226	0.918182	0.833333	0.887728	0.887218	0.841584	0.836207	0.862903	1
chr1_2594001	chr1	2594001	2594500	500	*	4.4941e-12	2.97297e-10	-38.3814	Promoter (<=1kb)	1	2592655	2594073	1419	2	79258	ENST00000469962.1	0	ENSG00000142606	MMEL1	membrane metalloendopeptidase like 1	0.407692	0.481481	0.878378	0.804688	0.771429	0.769231	0.661538	0.923077	0.828283	0.818966	0.6875	0.81672	0.84466	0.804878	0.845455	0.868421	0.763636	0.885714
chr19_6753001	chr19	6753001	6753500	500	*	2.04554e-08	5.12391e-07	-38.3754	Promoter (1-2kb)	19	6752160	6755241	3082	2	10045	ENST00000597168.1	1741	ENSG00000125731	SH2D3A	SH2 domain containing 3A	0.25641	0.875	0.65	0.742857	0.416667	0.769231	0.681818	1	0.714286	0.865385	0.65	0.510204	0.65625	0.483871	0.482143	0.405405	1	0.734694
chr19_3604501	chr19	3604501	3605000	500	*	6.34646e-12	4.05594e-10	-38.2716	Promoter (1-2kb)	19	3594780	3606660	11881	2	6915	ENST00000411851.3	1660	ENSG00000006638	TBXA2R	thromboxane A2 receptor	0.114583	0.75	0.469072	0.434629	0.565217	0.408759	0.533333	0.623656	0.51938	0.465035	0.416667	0.310881	0.526316	0.475	0.407563	0.472527	0.329787	0.846154
chr9_138007001	chr9	138007001	138007500	500	*	2.60217e-06	3.19945e-05	-38.2576	Intron (ENST00000371372.6/774, intron 16 of 46)	9	138075869	138105778	29910	1	774	ENST00000413253.1	-68369	ENSG00000148408	CACNA1B	calcium voltage-gated channel subunit alpha1 B	0.351351	0.454545	0.72	0.725926	0.616438	0.604651	0.766234	0.745455	0.784314	0.673611	0.627451	0.494624	0.698925	0.707547	0.801724	0.589744	0.709677	0.333333
chr17_50152501	chr17	50152501	50153000	500	*	4.4866e-11	2.35238e-09	-38.2552	Promoter (1-2kb)	17	50133737	50150677	16941	2	84687	ENST00000612501.2	-1824	ENSG00000108819	PPP1R9B	protein phosphatase 1 regulatory subunit 9B	0.415929	0.777778	0.797101	0.79845	0.806452	0.866667	0.785714	0.850575	0.752809	0.79562	0.806452	0.796296	0.88785	0.788889	0.846154	0.833333	0.888889	0.533333
chr19_35091001	chr19	35091001	35091500	500	*	4.18557e-11	2.20884e-09	38.2375	Exon (ENST00000648691.1/ENST00000648691.1, exon 1 of 2)	19	35042902	35106275	63374	2	100128675	ENST00000666194.1	14775	ENSG00000227392	HPN-AS1	HPN antisense RNA 1	0.757576	0.783784	0.5	0.370229	0.534979	0.537037	0.363636	0.425	0.409357	0.511002	0.49711	0.677966	0.391447	0.574074	0.465686	0.433498	0.488	1
chr15_29227001	chr15	29227001	29227500	500	*	1.74762e-15	2.2844e-13	-38.2371	Intron (ENST00000261275.4/23359, intron 3 of 10)	15	29123315	29196687	73373	2	23359	ENST00000560021.1	-30314	ENSG00000104059	ENTREP2	endosomal transmembrane epsin interactor 2	0.436364	0.666667	0.938776	0.686275	0.75	0.884615	0.777778	0.942529	0.743243	0.660714	0.722222	0.689922	0.835821	0.764706	0.779661	1	0.846154	0.822581
chr17_40054501	chr17	40054501	40055000	500	*	1.16323e-22	4.49092e-20	38.2173	Promoter (<=1kb)	17	40053348	40054742	1395	2	9862	ENST00000580302.1	0	ENSG00000008838	MED24	mediator complex subunit 24	0.490991	0.181818	0.148148	0.0792683	0.0549451	0.0461538	0.122807	0.00961538	0.140845	0.0384615	0.2	0.101523	0.0818182	0.261745	0.0514706	0.122807	0	0
chr15_51342001	chr15	51342001	51342500	500	*	8.80482e-12	5.44482e-10	38.2133	Promoter (<=1kb)	15	51341946	51384633	42688	1	342035	ENST00000560690.5	55	ENSG00000186417	GLDN	gliomedin	0.561151	0.428571	0.118812	0.243478	0.192982	0.110169	0.151786	0.259259	0.149123	0.128834	0.242424	0.364532	0.047619	0.244444	0.252174	0.0857143	0.0327869	0.625
chr22_36593501	chr22	36593501	36594000	500	*	2.95993e-09	9.55988e-08	38.1989	Intron (ENST00000300105.7/10369, intron 1 of 3)	22	36523115	36529184	6070	2	8664	ENST00000432675.4	-64317	ENSG00000100353	EIF3D	eukaryotic translation initiation factor 3 subunit D	0.864583	0.941176	0.571429	0.625	0.36	0.333333	0.607143	0.438596	0.461538	0.392857	0.266667	0.5	0.655172	0.551724	0.714286	0.526316	0.318182	0.75
chr1_1171501	chr1	1171501	1172000	500	*	1.89538e-24	9.39723e-22	-38.182	Promoter (1-2kb)	1	1173880	1197936	24057	1	254173	ENST00000379289.6	-1880	ENSG00000162571	TTLL10	tubulin tyrosine ligase like 10	0.320755	0.357143	0.48951	0.615385	0.636364	0.672	0.53012	0.755319	0.482014	0.623288	0.745098	0.431416	0.567901	0.416667	0.58427	0.714286	0.538462	0.282051
chr6_148156001	chr6	148156001	148156500	500	*	1.16996e-09	4.23134e-08	-38.1745	Intron (ENST00000652976.1/ENST00000652976.1, intron 1 of 1)	6	148272304	148440694	168391	1	23328	ENST00000367469.5	-115804	ENSG00000111961	SASH1	SAM and SH3 domain containing 1	0.54386	0.323529	0.816901	0.764151	0.846154	0.910448	0.910448	0.776119	0.75	0.765823	0.823529	0.774725	0.845361	0.775862	0.820896	0.888889	0.824324	0.5
chr8_69711501	chr8	69711501	69712000	500	*	2.36072e-08	5.80231e-07	38.1313	Intron (ENST00000260126.9/81796, intron 5 of 9)	8	69638811	69641147	2337	1	23213	ENST00000526654.1	72690	ENSG00000137573	SULF1	sulfatase 1	0.686567	0.571429	0.603774	0.583333	0.477273	0.333333	0.25	0.3	0.578947	0.43299	0.4	0.592593	0.616162	0.505051	0.361702	0.53125	0.28125	0.607843
chr11_69048001	chr11	69048001	69048500	500	*	2.25291e-10	9.88945e-09	38.1052	Promoter (<=1kb)	11	69048932	69090597	41666	1	219931	ENST00000294309.8	-432	ENSG00000162341	TPCN2	two pore segment channel 2	0.944444	0.857143	0.709677	0.6	0.581395	0.686275	0.803571	0.333333	0.714286	0.622807	0.690476	0.715686	0.671053	0.524752	0.85	0.607143	0.525424	0.5
chr9_93076001	chr9	93076001	93076500	500	*	2.4814e-14	2.62053e-12	-38.1036	Promoter (1-2kb)	9	93077846	93085133	7288	1	203328	ENST00000471462.2	-1346	ENSG00000157303	SUSD3	sushi domain containing 3	0.452381	0.875	0.943262	0.945312	0.96875	1	1	0.983471	0.977778	0.935154	0.978947	0.8125	0.983333	0.913636	0.969388	0.915493	0.990566	0.848485
chrX_56729001	chrX	56729001	56729500	500	*	3.32995e-24	1.61694e-21	-38.0995	Promoter (<=1kb)	23	56729241	56817569	88329	1	550643	ENST00000637096.1	0	ENSG00000204272	NBDY	negative regulator of P-body association	0.0743802	0.1	0.125	0.195122	0.295775	0.333333	0.140845	0.618056	0.037037	0	0.103448	0.0395257	0.244186	0.263736	0.246154	0	0	0.6
chr11_67418501	chr11	67418501	67419000	500	*	9.51547e-14	9.01178e-12	-38.0732	Promoter (2-3kb)	11	67400855	67421181	20327	2	5499	ENST00000546202.5	2181	ENSG00000172531	PPP1CA	protein phosphatase 1 catalytic subunit alpha	0.36036	0.785714	0.563025	0.710526	0.920635	0.853659	0.69	0.842391	0.652381	0.729452	0.670103	0.606481	0.683962	0.636752	0.708333	0.724138	0.71223	0.8
chr17_43862001	chr17	43862001	43862500	500	*	2.13302e-10	9.41582e-09	-38.0712	3' UTR	17	43855276	43855796	521	1	146894	ENST00000589212.1	6725	ENSG00000161649	CD300LG	CD300 molecule like family member g	0.317829	0.482759	0.794118	0.828571	0.681818	0.860465	0.59375	0.77907	0.725	0.714286	0.666667	0.487603	0.844156	0.769231	0.711538	0.722222	0.891892	0.607843
chr10_593501	chr10	593501	594000	500	*	6.82001e-16	9.61759e-14	-38.0648	Intron (ENST00000280886.12/22982, intron 1 of 36)	10	628638	631255	2618	1	101930421	ENST00000451601.1	-34638	ENSG00000225140	LOC101930421	uncharacterized LOC101930421	0.393617	0.761905	0.83815	0.95279	0.827338	0.867925	0.925926	0.822888	0.801075	0.837545	0.831579	0.724551	0.854271	0.770732	0.846535	0.880734	0.901961	0.782609
chr15_66047501	chr15	66047501	66048000	500	*	1.06855e-06	1.51805e-05	-38.0549	Intron (ENST00000409699.6/84465, intron 5 of 22)	15	66040233	66040332	100	1	100422905	ENST00000580794.1	7268	ENSG00000263512	MIR4311	microRNA 4311	0.261905	0.5	0.776316	0.686667	0.580645	0.602151	0.673077	0.707071	0.594771	0.646341	0.723404	0.539326	0.683453	0.634409	0.773438	0.651515	0.65812	0
chr2_44263001	chr2	44263001	44263500	500	*	1.32343e-13	1.21195e-11	-38.0297	Intron (ENST00000649044.1/6519, intron 5 of 14)	2	44275458	44318155	42698	1	6519	ENST00000611973.4	-11958	ENSG00000138079	SLC3A1	solute carrier family 3 member 1	0.545455	0.857143	0.925926	0.935897	0.92	0.871795	0.933333	0.958333	0.945455	0.915094	1	0.97561	0.9375	0.926316	0.96	1	0.979167	0.916667
chr7_15220001	chr7	15220001	15220500	500	*	2.15805e-09	7.2656e-08	-38.0221	Intron (ENST00000342526.8/392636, intron 12 of 12)	7	15306235	15366187	59953	2	392636	ENST00000407277.6	145687	ENSG00000187546	AGMO	alkylglycerol monooxygenase	0.1875	0.397059	0.5	0.654762	0.44	0.627907	0.689655	0.660377	0.382979	0.588235	0.454545	0.429688	0.757576	0.44	0.710145	0.457143	0.805556	0.586957
chr1_156844501	chr1	156844501	156845000	500	*	5.95446e-11	3.04516e-09	38.0187	Exon (ENST00000368195.4/3645, exon 13 of 22)	1	156837209	156881850	44642	1	4914	ENST00000530298.5	7292	ENSG00000198400	NTRK1	neurotrophic receptor tyrosine kinase 1	0.746667	0.875	0.329412	0.465409	0.563636	0.610738	0.356436	0.425676	0.484076	0.487952	0.457447	0.403361	0.389706	0.493902	0.421053	0.376812	0.371795	0.481481
chr11_66531001	chr11	66531001	66531500	500	*	8.48416e-10	3.18499e-08	-38.0069	3' UTR	11	66523482	66527058	3577	1	582	ENST00000527959.1	7519	ENSG00000174483	BBS1	Bardet-Biedl syndrome 1	0.511111	0.625	0.903846	0.954545	1	0.90411	0.901639	0.934066	0.922222	0.890411	0.864865	0.8	0.917808	0.925926	0.894737	0.949153	0.923077	0.52381
chr19_737501	chr19	737501	738000	500	*	8.18468e-26	4.62605e-23	-37.985	Promoter (2-3kb)	19	735055	748326	13272	1	5064	ENST00000587513.3	2446	ENSG00000099864	PALM	paralemmin	0.246479	0.605263	0.74375	0.77	0.380952	0.605634	0.669173	0.719368	0.71134	0.686099	0.825	0.73955	0.719424	0.660287	0.643216	0.634146	0.677419	0.623762
chr22_43829501	chr22	43829501	43830000	500	*	1.26515e-07	2.46544e-06	-37.9741	Intron (ENST00000330884.9/25830, intron 5 of 6)	22	43828806	43838913	10108	2	25830	ENST00000475131.1	8913	ENSG00000130540	SULT4A1	sulfotransferase family 4A member 1	0.222222	0.866667	0.692308	0.80916	0.75	0.769231	0.758065	0.80203	0.693333	0.74359	0.622642	0.79021	0.851351	0.736111	0.818182	0.8	0.708333	0.791667
chr9_133556501	chr9	133556501	133557000	500	*	2.29773e-08	5.67316e-07	-37.9718	Intron (ENST00000354484.8/9719, intron 11 of 18)	9	133534853	133575518	40666	1	9719	ENST00000393060.1	21648	ENSG00000197859	ADAMTSL2	ADAMTS like 2	0.421053	0.214286	0.631579	0.759615	0.790698	0.714286	0.757576	0.761468	0.648649	0.654867	0.619048	0.593985	0.708333	0.705882	0.656566	0.677419	0.863636	0.368421
chr3_195811501	chr3	195811501	195812000	500	*	3.9768e-08	9.10599e-07	-37.9469	Promoter (<=1kb)	3	195746765	195811857	65093	2	4585	ENST00000346145.8	0	ENSG00000145113	MUC4	mucin 4, cell surface associated	0.269231	0.444444	0.88	0.880952	0.818182	0.706667	0.773585	0.77193	0.875	0.827068	0.810811	0.702128	0.921053	0.794872	0.891566	0.916667	0.849315	0.630435
chr19_42044501	chr19	42044501	42045000	500	*	3.64592e-12	2.45439e-10	-37.9374	Promoter (1-2kb)	19	41998321	42042901	44581	2	2901	ENST00000454993.6	-1600	ENSG00000105737	GRIK5	glutamate ionotropic receptor kainate type subunit 5	0.481481	0.857143	0.953488	0.87037	0.909091	0.904762	0.969697	1	0.941176	0.842105	0.965517	0.9375	0.916667	0.96	0.886364	0.952381	1	0.8125
chr11_33700001	chr11	33700001	33700500	500	*	1.06247e-15	1.44494e-13	37.9287	Promoter (<=1kb)	11	33698457	33700397	1941	2	100131378	ENST00000531145.1	0	ENSG00000205177	C11orf91	chromosome 11 open reading frame 91	0.547619	0.4	0.295238	0.163743	0.337838	0.271028	0.241935	0.0877193	0.242424	0.227273	0.337838	0.427184	0.284153	0.240437	0.226277	0.169811	0.356322	0.409091
chr1_203181501	chr1	203181501	203182000	500	*	5.96985e-08	1.29695e-06	-37.925	Promoter (<=1kb)	1	203178931	203182134	3204	2	1116	ENST00000473185.1	134	ENSG00000133048	CHI3L1	chitinase 3 like 1	0.395062	0.461538	0.631579	0.796296	0.590909	0.695652	0.736842	0.85	0.662651	0.62069	0.548387	0.506024	0.802198	0.630952	0.683333	0.676471	0.814815	1
chr1_205669001	chr1	205669001	205669500	500	*	4.04964e-09	1.25323e-07	-37.9014	Intron (ENST00000367145.4/85414, intron 1 of 4)	1	205657851	205662668	4818	2	85414	ENST00000460934.1	-6333	ENSG00000158715	SLC45A3	solute carrier family 45 member 3	0.285714	0.304348	0.433333	0.631579	0.444444	0.407407	0.649123	0.682353	0.426966	0.553571	0.393939	0.541436	0.4	0.416667	0.5625	0.642857	0.666667	0.434783
chr12_3275001	chr12	3275001	3275500	500	*	4.95816e-05	0.000367749	-37.8968	Promoter (2-3kb)	12	3272912	3280471	7560	1	10867	ENST00000492305.1	2089	ENSG00000011105	TSPAN9	tetraspanin 9	0.166667	0.222222	0.590909	0.53125	0.533333	0.725	0.5	0.604167	0.522727	0.638298	0.545455	0.558824	0.65625	0.62069	0.59375	0.4	0.533333	0.285714
chr16_89641001	chr16	89641001	89641500	500	*	4.53358e-49	2.00189e-45	-37.8894	Exon (ENST00000676275.1/ENST00000676275.1, exon 2 of 2)	16	89637576	89638295	720	1	1800	ENST00000564645.1	3425	ENSG00000015413	DPEP1	dipeptidase 1	0	0.0857143	0.248447	0.346875	0.00531915	0.00518135	0.146444	0.504472	0.254826	0.00600601	0.0860215	0.00314465	0.263158	0.0311419	0.25641	0.252336	0.164286	0.22449
chrX_50470501	chrX	50470501	50471000	500	*	4.76945e-13	3.96899e-11	-37.8853	Promoter (<=1kb)	23	50365409	50470825	105417	2	139189	ENST00000611977.2	0	ENSG00000274588	DGKK	diacylglycerol kinase kappa	0.18018	0.695652	0.476562	0.3125	0.360465	0.294574	0.496	0.786765	0.361345	0.394558	0.329545	0.706349	0.5	0.523256	0.517699	0.378947	0.397727	1
chr17_78357501	chr17	78357501	78358000	500	*	2.91689e-07	5.04325e-06	-37.8788	Promoter (2-3kb)	17	78356778	78360077	3300	2	9021	ENST00000330871.3	2077	ENSG00000184557	SOCS3	suppressor of cytokine signaling 3	0.29771	1	0.774194	0.777778	1	0.7	0.758621	0.675676	0.833333	0.941176	0.75	0.383333	0.615385	0.703704	0.516129	0.555556	1	0.681818
chrX_54484001	chrX	54484001	54484500	500	*	3.27549e-08	7.68189e-07	-37.8756	Intron (ENST00000375135.4/2245, intron 1 of 17)	23	54445454	54496234	50781	2	2245	ENST00000375135.4	11734	ENSG00000102302	FGD1	FYVE, RhoGEF and PH domain containing 1	0.6	0.384615	0.72093	0.84	0.814815	0.8	0.766667	0.987179	0.782609	0.788462	0.882353	0.777778	0.702381	0.842857	0.72	0.823529	0.875	0.6
chr15_27226001	chr15	27226001	27226500	500	*	4.09167e-10	1.66954e-08	-37.8755	Intron (ENST00000615808.5/2567, intron 3 of 9)	15	27271542	27527515	255974	1	2567	ENST00000554696.5	-45042	ENSG00000182256	GABRG3	gamma-aminobutyric acid type A receptor subunit gamma3	0.434783	0.764706	0.8875	0.9	0.886792	0.744186	0.970149	0.867188	0.846154	0.848739	0.75	0.741379	0.857143	0.833333	0.896	0.891892	0.944444	0.843137
chr9_135222001	chr9	135222001	135222500	500	*	1.94652e-14	2.09162e-12	-37.874	Intron (ENST00000452377.1/ENST00000452377.1, intron 1 of 1)	9	135105640	135120911	15272	1	10439	ENST00000483042.1	116361	ENSG00000130558	OLFM1	olfactomedin 1	0.359712	0.6	0.686047	0.713043	0.6	0.760563	0.730769	0.764103	0.678082	0.71875	0.702381	0.641509	0.715116	0.684524	0.602941	0.72619	0.666667	0.809524
chr7_44274001	chr7	44274001	44274500	500	*	4.72008e-15	5.67623e-13	-37.8711	Intron (ENST00000350811.7/816, intron 2 of 20)	7	44243485	44268825	25341	2	816	ENST00000484972.5	-5176	ENSG00000058404	CAMK2B	calcium/calmodulin dependent protein kinase II beta	0.333333	0.3	0.719101	0.517241	0.647887	0.693069	0.617021	0.751269	0.439252	0.43609	0.339286	0.59434	0.718182	0.654412	0.704348	0.585366	0.6	0.413793
chr2_3660001	chr2	3660001	3660500	500	*	1.5111e-13	1.36698e-11	-37.8557	Promoter (1-2kb)	2	3658200	3702671	44472	1	55821	ENST00000252505.4	1801	ENSG00000151360	ALLC	allantoicase	0.252427	0.354839	0.328125	0.385246	0.333333	0.368421	0.604167	0.681319	0.442308	0.362319	0.692308	0.189873	0.46988	0.313953	0.416667	0.625	0.666667	0.47619
chr14_92687001	chr14	92687001	92687500	500	*	3.34456e-32	3.85408e-29	37.8487	3' UTR	14	92704276	92704905	630	2	5641	ENST00000556790.1	17405	ENSG00000100600	LGMN	legumain	0.896175	1	0.512821	0.479452	0.415698	0.478155	0.586207	0.521341	0.736515	0.659341	0.492424	0.681928	0.66223	0.72967	0.699288	0.541916	0.566775	0.979167
chr3_50245501	chr3	50245501	50246000	500	*	2.99128e-15	3.7638e-13	-37.835	Promoter (<=1kb)	3	50246894	50258697	11804	1	2771	ENST00000451956.1	-894	ENSG00000114353	GNAI2	G protein subunit alpha i2	0.0506329	0.236842	0.378855	0.606145	0.684211	0.645299	0.546296	0.470219	0.405941	0.539394	0.496503	0.148607	0.603571	0.451754	0.608163	0.457143	0.631579	0.44
chrX_52629001	chrX	52629001	52629500	500	*	3.1518e-06	3.75607e-05	-37.8302	Exon (ENST00000674606.1/280659, exon 6 of 7)	23	52624998	52632891	7894	1	280659	ENST00000506270.2	4003	ENSG00000157965	SSX8P	SSX family member 8, pseudogene	0.431818	0.666667	0.848485	0.955556	0.961538	0.961039	0.84507	0.888889	0.851064	0.916667	0.964286	0.346154	0.918605	0.948718	0.869565	0.888889	0.921348	0
chr20_47663501	chr20	47663501	47664000	500	*	8.24924e-17	1.36172e-14	-37.8281	Promoter (<=1kb)	20	47661434	47663554	2121	2	55959	ENST00000433632.1	0	ENSG00000196562	SULF2	sulfatase 2	0.496732	0.4	0.832061	0.926531	0.975904	0.918699	0.895522	0.821782	0.863905	0.89071	0.925234	0.847458	0.838095	0.932292	0.941935	0.935065	0.946903	1
chr9_69036501	chr9	69036501	69037000	500	*	2.54111e-05	0.000212527	-37.8205	Promoter (<=1kb)	9	69036161	69073105	36945	1	2395	ENST00000498653.5	340	ENSG00000165060	FXN	frataxin	0.4	0.5	0.875	0.939394	0.901408	0.885714	0.721519	0.947368	0.916667	0.888889	0.967213	0.897436	0.903226	0.876289	0.938053	0.876712	0.949367	0
chr16_57129001	chr16	57129001	57129500	500	*	1.84574e-12	1.32592e-10	-37.7685	Promoter (<=1kb)	16	57129052	57147966	18915	1	221184	ENST00000566910.1	0	ENSG00000140848	CPNE2	copine 2	0.42029	0.7	0.621622	0.616667	0.604651	0.7	0.942857	0.888889	0.651515	0.361111	0.333333	0.804348	0.515789	0.625	0.578947	0.552239	0.36	0.806452
chr20_38160001	chr20	38160001	38160500	500	*	6.33897e-12	4.05482e-10	-37.7678	Intron (ENST00000361475.7/7052, intron 2 of 12)	20	38145350	38165259	19910	2	7052	ENST00000474777.1	4759	ENSG00000198959	TGM2	transglutaminase 2	0.622951	0.333333	0.975	0.963235	0.823529	0.898551	0.883333	1	0.77027	0.873239	0.916667	0.795082	0.90566	0.827273	0.92	0.903846	0.805556	0.833333
chr8_8892001	chr8	8892001	8892500	500	*	2.1199e-17	3.80135e-15	-37.7657	Promoter (1-2kb)	8	8783354	8893630	110277	2	9258	ENST00000276282.7	1130	ENSG00000147324	MFHAS1	multifunctional ROCO family signaling regulator 1	0.161972	0.52381	0.402235	0.627968	0.557196	0.576779	0.507937	0.683761	0.330409	0.369449	0.208955	0.586466	0.626404	0.658824	0.680095	0.413502	0.508772	0.75
chr7_73842001	chr7	73842001	73842500	500	*	3.04162e-25	1.61574e-22	-37.7432	Promoter (<=1kb)	7	73834590	73842516	7927	2	155368	ENST00000297873.9	16	ENSG00000165171	METTL27	methyltransferase like 27	0.133028	0.25	0.4375	0.510345	0.648515	0.510549	0.362416	0.640625	0.490066	0.491453	0.580838	0.303419	0.424802	0.543165	0.554187	0.547368	0.504673	0.123188
chr11_2700001	chr11	2700001	2700500	500	*	5.19635e-15	6.20149e-13	-37.7402	Promoter (<=1kb)	11	2608328	2699994	91667	2	10984	ENST00000597346.1	-7	ENSG00000269821	KCNQ1OT1	KCNQ1 opposite strand/antisense transcript 1	0.0857143	0.666667	0.618421	0.5	0.460465	0.572093	0.503497	0.565574	0.547692	0.417515	0.599078	0.269231	0.414414	0.468683	0.479821	0.32381	0.581633	0.647059
chr19_55662001	chr19	55662001	55662500	500	*	3.76138e-13	3.1864e-11	-37.712	Promoter (<=1kb)	19	55662499	55674239	11741	1	11338	ENST00000590551.1	0	ENSG00000063244	U2AF2	U2 small nuclear RNA auxiliary factor 2	0.362637	0.376812	0.752809	0.878505	0.859649	0.7125	0.658537	0.783019	0.582278	0.754237	0.767857	0.453333	0.763441	0.776699	0.734177	0.890909	0.828947	0.632911
chr19_3920001	chr19	3920001	3920500	500	*	7.55352e-17	1.25716e-14	-37.7081	Exon (ENST00000584410.2/ENST00000584410.2, exon 1 of 1)	19	3933103	3942414	9312	1	27231	ENST00000616156.4	-12603	ENSG00000077009	NMRK2	nicotinamide riboside kinase 2	0.493976	0.833333	0.894737	0.945455	1	0.823529	0.917526	0.89011	0.977273	0.914286	0.833333	0.847826	0.909091	0.857143	0.9375	1	0.96875	0.862069
chr8_1205001	chr8	1205001	1205500	500	*	3.89584e-05	0.000301523	-37.6812	Intron (ENST00000637795.2/9228, intron 2 of 14)	8	1250373	1262580	12208	1	9228	ENST00000522989.5	-44873	ENSG00000198010	DLGAP2	DLG associated protein 2	0.05	0.6875	0.869565	0.862069	0.717949	1	0.625	0.721311	0.863636	0.727273	0.875	0.90625	0.892857	0.666667	0.795455	1	0.916667	0.807692
chr8_94948001	chr8	94948001	94948500	500	*	2.85337e-15	3.59989e-13	37.6799	Promoter (<=1kb)	8	94925972	94949366	23395	2	94241	ENST00000448464.6	866	ENSG00000164938	TP53INP1	tumor protein p53 inducible nuclear protein 1	0.563107	0.738095	0.292035	0.19171	0.642857	0.588785	0.192661	0.257384	0.433121	0.411017	0.341772	0.40404	0.338028	0.44186	0.628319	0.356164	0.422018	0.403509
chr9_130342501	chr9	130342501	130343000	500	*	2.18642e-08	5.43631e-07	-37.6761	Intron (ENST00000624552.3/256158, intron 25 of 97)	9	130307519	130338606	31088	1	256158	ENST00000611173.1	34982	ENSG00000148357	HMCN2	hemicentin 2	0.373134	0.315789	0.752137	0.783784	0.727273	0.711864	0.728814	0.74359	0.758621	0.685083	0.623529	0.567901	0.798319	0.660714	0.7125	0.815534	0.776119	0.458333
chr20_3681001	chr20	3681001	3681500	500	*	7.80109e-08	1.6286e-06	-37.6754	Promoter (<=1kb)	20	3667975	3682010	14036	2	80332	ENST00000356518.7	510	ENSG00000149451	ADAM33	ADAM metallopeptidase domain 33	0.15873	0.368421	0.678571	0.56701	0.66129	0.7	0.465116	0.657143	0.7	0.579618	0.636364	0.506173	0.675	0.605505	0.59434	0.695652	0.783784	0.625
chr1_18928001	chr1	18928001	18928500	500	*	5.30201e-08	1.17024e-06	-37.6667	Intron (ENST00000455833.7/126917, intron 1 of 8)	1	18908291	18911992	3702	2	126917	ENST00000355609.8	-16009	ENSG00000169991	IFFO2	intermediate filament family orphan 2	0.197917	0.125	0.508475	0.396226	0.0882353	0.32	0.380952	0.62963	0.130435	0.0666667	0.0588235	0.261261	0.188679	0.320988	0.15625	0.222222	0.310345	0.030303
chr11_34203001	chr11	34203001	34203500	500	*	2.12189e-08	5.29263e-07	37.6645	Intron (ENST00000435224.3/25841, intron 2 of 16)	11	34173174	34242545	69372	2	25841	ENST00000530814.1	39045	ENSG00000166016	ABTB2	ankyrin repeat and BTB domain containing 2	0.911765	0.875	0.6	0.467532	0.4	0.415094	0.653061	0.404255	0.516667	0.59375	0.47619	0.606061	0.560606	0.534483	0.557692	0.5	0.388889	0.785714
chr12_122860001	chr12	122860001	122860500	500	*	5.07994e-11	2.63319e-09	37.6584	Promoter (<=1kb)	12	122860038	122861647	1610	1	9026	ENST00000538236.1	0	ENSG00000130787	HIP1R	huntingtin interacting protein 1 related	0.652778	0.846154	0.525	0.533333	0.494949	0.793478	0.447917	0.273585	0.646067	0.601732	0.783019	0.573276	0.691919	0.52381	0.639216	0.56962	0.589147	0.08
chr18_13425501	chr18	13425501	13426000	500	*	1.54489e-16	2.43363e-14	-37.6501	Promoter (1-2kb)	18	13419421	13427480	8060	2	100288122	ENST00000588672.1	1480	ENSG00000267690	LDLRAD4-AS1	LDLRAD4 antisense RNA 1	0.398964	0.368421	0.654545	0.673367	0.849206	0.607843	0.65	0.893443	0.587571	0.669528	0.492958	0.478261	0.690141	0.693252	0.625	0.769231	0.705882	0.047619
chr22_37052001	chr22	37052001	37052500	500	*	3.81615e-22	1.3862e-19	37.6449	Promoter (<=1kb)	22	37052170	37053195	1026	1	79734	ENST00000431531.1	0	ENSG00000100379	KCTD17	potassium channel tetramerization domain containing 17	0.760943	0.807692	0.296053	0.30038	0.268657	0.108696	0.424242	0.362416	0.331707	0.150794	0.100917	0.521739	0.334746	0.287081	0.300578	0.215569	0.150376	0.677419
chr17_45855001	chr17	45855001	45855500	500	*	5.80377e-07	9.06172e-06	-37.6356	Intron (ENST00000634876.1/100128977, intron 1 of 6)	17	45844881	45847067	2187	1	162540	ENST00000329196.7	10120	ENSG00000185294	SPPL2C	signal peptide peptidase like 2C	0.233333	0.647059	0.613636	0.695652	0.5	0.6	0.777778	0.634615	0.756098	0.649123	0.6	0.576923	0.618182	0.644068	0.676471	0.714286	0.647059	1
chr10_1211501	chr10	1211501	1212000	500	*	2.72455e-11	1.50679e-09	-37.6314	Intron (ENST00000655745.1/399706, intron 2 of 2)	10	1183151	1200385	17235	2	105	ENST00000381305.1	-11116	ENSG00000185736	ADARB2	adenosine deaminase RNA specific B2 (inactive)	0.5	0.608696	0.774194	0.839623	0.791667	0.703704	0.8	0.961538	0.827586	0.724638	0.714286	0.635036	0.810345	0.8	0.826923	0.842105	0.829268	1
chr8_101668001	chr8	101668001	101668500	500	*	1.02782e-20	3.10328e-18	-37.6269	3' UTR	8	101688478	101694389	5912	2	83988	ENST00000522754.1	25889	ENSG00000104490	NCALD	neurocalcin delta	0.554217	0.625	0.787234	0.917808	0.774194	0.760563	0.933333	0.938776	0.818966	0.849315	0.794872	0.814655	0.862595	0.845528	0.90099	0.848485	0.809524	0.636364
chr19_3176001	chr19	3176001	3176500	500	*	9.88907e-11	4.75936e-09	-37.6116	Promoter (2-3kb)	19	3178769	3180332	1564	1	8698	ENST00000246115.5	-2269	ENSG00000125910	S1PR4	sphingosine-1-phosphate receptor 4	0.10101	0.230769	0.446809	0.56338	0.5	0.475	0.414286	0.586207	0.381579	0.324324	0.611111	0.358491	0.307692	0.25	0.435484	0.416667	0.5	0.5
chr11_569001	chr11	569001	569500	500	*	6.30597e-15	7.43159e-13	-37.6091	Promoter (<=1kb)	11	567144	568457	1314	2	100506211	ENST00000533920.1	-544	ENSG00000247095	MIR210HG	MIR210 host gene	0.0558659	0.0740741	0.264463	0.407407	0.541176	0.614035	0.3	0.492754	0.472222	0.444444	0.411765	0.262626	0.439716	0.330882	0.349057	0.555556	0.637681	0
chr19_8364501	chr19	8364501	8365000	500	*	2.04527e-11	1.16065e-09	-37.5774	Promoter (<=1kb)	19	8364398	8374370	9973	1	51129	ENST00000594875.1	103	ENSG00000167772	ANGPTL4	angiopoietin like 4	0	0.333333	0.377049	0.475248	0.44	0.590909	0.333333	0.547619	0.466019	0.355372	0.153846	0.205882	0.410256	0.54955	0.626667	0.4	0.8	0.2
chr22_30396501	chr22	30396501	30397000	500	*	9.16803e-27	5.88847e-24	37.5744	Promoter (<=1kb)	22	30396941	30415865	18925	1	23541	ENST00000428195.5	0	ENSG00000100003	SEC14L2	SEC14 like lipid binding 2	0.58871	0.705882	0.265217	0.102703	0.0585106	0.123529	0.311594	0.133758	0.177936	0.183976	0.0582524	0.12069	0.179283	0.195918	0.196787	0.0183486	0.1375	0.87037
chr19_42006501	chr19	42006501	42007000	500	*	1.25957e-11	7.51922e-10	-37.5644	Promoter (2-3kb)	19	41999243	42003764	4522	2	2901	ENST00000602210.1	-2737	ENSG00000105737	GRIK5	glutamate ionotropic receptor kainate type subunit 5	0.469697	0.4	0.75	0.804598	0.820988	0.76	0.756098	0.853093	0.75	0.754153	0.735714	0.595506	0.841202	0.761733	0.767544	0.80531	0.835052	0.733333
chr16_73846501	chr16	73846501	73847000	500	*	2.53765e-07	4.47381e-06	-37.5627	Intron (ENST00000641206.2/463, intron 1 of 17)	16	72782885	73891871	1108987	2	463	ENST00000641206.2	44871	ENSG00000140836	ZFHX3	zinc finger homeobox 3	0.243243	0.526316	0.727941	0.793814	0.791667	0.826087	0.575342	0.780645	0.714286	0.719512	0.777778	0.619355	0.67619	0.660256	0.612403	0.7375	0.776119	0.166667
chr12_3275501	chr12	3275501	3276000	500	*	2.6093e-11	1.44872e-09	37.5572	Promoter (2-3kb)	12	3272912	3280471	7560	1	10867	ENST00000492305.1	2589	ENSG00000011105	TSPAN9	tetraspanin 9	0.774648	0.818182	0.142857	0.254545	0.105882	0.293578	0.426966	0.409091	0.222222	0.0658683	0.209302	0.401639	0.24031	0.152542	0.409091	0.181818	0.0508475	0.52381
chrX_46574001	chrX	46574001	46574500	500	*	0.00218789	0.00753923	-37.5444	Promoter (<=1kb)	23	46573765	46598496	24732	1	56548	ENST00000276055.4	236	ENSG00000147119	CHST7	carbohydrate sulfotransferase 7	0.1	0.428571	0.524116	0.4	0.466292	0.410853	0.386207	0.823529	0.610526	0.544681	0.354331	0.526316	0.488208	0.552885	0.57037	0.447761	0.471963	0.806452
chr12_132327001	chr12	132327001	132327500	500	*	1.77895e-06	2.32641e-05	-37.5387	Promoter (1-2kb)	12	132247440	132329349	81910	2	50614	ENST00000424720.6	1849	ENSG00000182870	GALNT9	polypeptide N-acetylgalactosaminyltransferase 9	0.176471	0.62963	0.625	0.825	0.690476	0.581395	0.666667	0.933333	0.670213	0.552239	0.578947	0.47619	0.72449	0.56962	0.578125	0.723404	0.744186	0.636364
chr12_57217501	chr12	57217501	57218000	500	*	4.69719e-11	2.45278e-09	-37.5343	Promoter (<=1kb)	12	57216829	57226448	9620	1	11247	ENST00000556415.1	672	ENSG00000182379	NXPH4	neurexophilin 4	0.0819672	0.434783	0.185185	0.339623	0.647059	0.428571	0.125	0.617978	0.125	0.225806	0.375	0.131387	0.234375	0.15625	0.148148	0.166667	0.578947	0.444444
chrX_74925001	chrX	74925001	74925500	500	*	8.51847e-42	2.18851e-38	-37.5119	Promoter (<=1kb)	23	74732856	74925452	192597	2	340533	ENST00000055682.12	0	ENSG00000050030	NEXMIF	neurite extension and migration factor	0.351163	0.210526	0.47973	0.355191	0.412587	0.293447	0.43932	0.940083	0.357006	0.415094	0.365079	0.365188	0.418426	0.583864	0.440439	0.254902	0.598901	0.636752
chr7_45158001	chr7	45158001	45158500	500	*	1.50496e-12	1.10412e-10	37.4957	Promoter (<=1kb)	7	45157829	45186302	28474	1	10268	ENST00000481345.1	172	ENSG00000122679	RAMP3	receptor activity modifying protein 3	0.721311	0.761468	0.474576	0.684211	0.5	0.583333	0.513514	0.292683	0.595238	0.545455	0.285714	0.806452	0.538462	0.425	0.5	0.571429	0.7	0.639535
chr7_1029001	chr7	1029001	1029500	500	*	7.47612e-12	4.70344e-10	-37.4952	Promoter (<=1kb)	7	1024502	1028352	3851	2	84310	ENST00000465681.1	-649	ENSG00000146540	C7orf50	chromosome 7 open reading frame 50	0.385321	0.785714	0.506024	0.84507	0.95	0.933333	0.808081	0.90566	0.627273	0.680328	0.697674	0.777778	0.605769	0.73494	0.876404	0.840909	1	0.793103
chrX_25017501	chrX	25017501	25018000	500	*	1.74791e-42	4.93967e-39	-37.4754	Promoter (1-2kb)	23	25003694	25015965	12272	2	170302	ENST00000379044.5	-1536	ENSG00000004848	ARX	aristaless related homeobox	0.041769	0.161017	0.217143	0.144509	0.134615	0.205128	0.184	0.5625	0.261111	0.2375	0.142857	0.113208	0.203822	0.34188	0.156522	0.252632	0.240876	0.166667
chr8_25942501	chr8	25942501	25943000	500	*	1.65438e-09	5.74792e-08	-37.4589	Intron (ENST00000520164.6/64641, intron 6 of 15)	8	25844609	25887916	43308	2	64641	ENST00000535548.1	-54585	ENSG00000221818	EBF2	EBF transcription factor 2	0.275	0.25	0.646341	0.657143	0.73913	0.70297	0.707692	0.5625	0.546296	0.585492	0.717647	0.657895	0.716981	0.612245	0.716667	0.666667	0.71875	0.285714
chr4_7965001	chr4	7965001	7965500	500	*	2.79875e-09	9.09126e-08	-37.4547	3' UTR	4	7965329	7983432	18104	2	84448	ENST00000509819.1	17932	ENSG00000163995	ABLIM2	actin binding LIM protein family member 2	0.367089	0.352941	0.731707	0.73	0.822222	0.45	0.6	0.785124	0.683333	0.819277	0.666667	0.613636	0.59596	0.567901	0.802469	0.870968	1	0.380952
chrX_137566501	chrX	137566501	137567000	500	*	1.3341e-25	7.42172e-23	37.4492	Promoter (<=1kb)	23	137566518	137577691	11174	1	7547	ENST00000370606.3	0	ENSG00000156925	ZIC3	Zic family member 3	0.647687	0.82	0.371622	0.408451	0.420382	0.639535	0.419048	0.194118	0.52356	0.410569	0.376404	0.30198	0.3875	0.514507	0.326531	0.419753	0.503817	0.623853
chr8_140598501	chr8	140598501	140599000	500	*	2.13115e-21	7.13592e-19	-37.4459	Intron (ENST00000220592.10/27161, intron 1 of 18)	8	140572902	140605888	32987	2	27161	ENST00000524328.1	6888	ENSG00000123908	AGO2	argonaute RISC catalytic component 2	0.0895522	0.153846	0.493151	0.647727	0.580645	0.320755	0.314815	0.527778	0.297297	0.385965	0.181818	0.0571429	0.265306	0.184466	0.415254	0.235294	0.170213	0.266667
chr17_27654501	chr17	27654501	27655000	500	*	3.62446e-15	4.46508e-13	-37.4237	Exon (ENST00000580780.1/ENST00000580780.1, exon 11 of 14)	17	27644126	27649555	5430	1	3965	ENST00000486774.1	10375	ENSG00000168961	LGALS9	galectin 9	0.2	0.56	0.287234	0.476636	0.267176	0.258333	0.381818	0.779661	0.291667	0.259067	0.25	0.426316	0.316384	0.27044	0.410714	0.26506	0.233645	0.666667
chr2_242040001	chr2	242040001	242040500	500	*	5.46077e-14	5.39593e-12	-37.3786	Intron (ENST00000415434.5/101927289, intron 3 of 3)	2	242001209	242006013	4805	1	285097	ENST00000625132.1	38792	ENSG00000280119	LOC285097	uncharacterized FLJ38379	0.469565	0.705882	0.821053	0.915663	0.885714	0.795181	0.860759	0.88189	0.803279	0.821429	0.824561	0.772727	0.865672	0.709677	0.854369	0.904762	0.865672	0.903846
chr1_5597001	chr1	5597001	5597500	500	*	3.08191e-11	1.68399e-09	-37.3729	Intron (ENST00000637702.1/ENST00000637702.1, intron 1 of 2)	1	5862672	5862741	70	2	100616421	ENST00000582517.1	265241	ENSG00000264101	MIR4689	microRNA 4689	0.45679	0.583333	0.767442	0.5	0.666667	0.608696	0.835294	0.884615	0.655172	0.753846	0.583333	0.510949	0.807692	0.672414	0.659259	0.642857	0.583333	0.508772
chrX_153768001	chrX	153768001	153768500	500	*	3.16591e-12	2.16634e-10	-37.3721	Exon (ENST00000538966.5/5365, exon 5 of 37)	23	153764249	153779341	15093	1	5365	ENST00000361971.10	3752	ENSG00000198753	PLXNB3	plexin B3	0.217391	0.92	0.679739	0.75	0.684211	0.723404	0.84106	0.8	0.733766	0.830409	0.809524	0.629747	0.608696	0.733696	0.682432	0.666667	0.925926	0.6
chr1_1937001	chr1	1937001	1937500	500	*	2.56159e-11	1.42503e-09	-37.3661	Intron (ENST00000642590.1/85452, intron 11 of 24)	1	1921957	1927929	5973	2	85452	ENST00000464311.5	-9072	ENSG00000142609	CFAP74	cilia and flagella associated protein 74	0.165049	0.833333	0.509091	0.810811	0.605263	0.642857	0.583333	0.682927	0.773585	0.718182	0.633333	0.774194	0.755556	0.712329	0.569231	0.75	0.75	0.590909
chr5_31811001	chr5	31811001	31811500	500	*	3.81617e-10	1.56937e-08	-37.3603	Intron (ENST00000438447.2/23037, intron 2 of 24)	5	31854937	32077955	223019	1	23037	ENST00000502489.5	-43437	ENSG00000133401	PDZD2	PDZ domain containing 2	0.507463	0.588235	0.791667	0.866667	0.96	1	0.782609	1	0.763158	0.814815	0.888889	0.507463	0.833333	0.787234	0.810811	0.5	0.75	0.625
chr16_31415001	chr16	31415001	31415500	500	*	2.15309e-16	3.30692e-14	-37.3549	Intron (ENST00000389202.3/3681, intron 18 of 29)	16	31423942	31424715	774	1	3681	ENST00000567308.1	-8442	ENSG00000156886	ITGAD	integrin subunit alpha D	0.512821	0.789474	0.905172	0.922652	0.964286	0.971963	0.939024	0.941176	0.905063	0.915584	1	0.802817	0.918605	0.869048	0.90566	1	0.911765	0.939394
chr22_29079001	chr22	29079001	29079500	500	*	5.6976e-07	8.91467e-06	37.3517	Intron (ENST00000400335.9/83999, intron 1 of 8)	22	29073131	29142112	68982	1	83999	ENST00000407188.5	5870	ENSG00000183762	KREMEN1	kringle containing transmembrane protein 1	0.659091	0.666667	0.361702	0.404494	0.3	0.418605	0.363636	0.267717	0.30137	0.381679	0.333333	0.2625	0.444444	0.39604	0.415385	0.434783	0.40625	0.516129
chr1_1178501	chr1	1178501	1179000	500	*	2.74375e-13	2.38144e-11	-37.3335	Promoter (<=1kb)	1	1179697	1185864	6168	1	254173	ENST00000379288.3	-697	ENSG00000162571	TTLL10	tubulin tyrosine ligase like 10	0.442623	0.727273	0.896552	0.906158	0.899083	0.875676	0.912621	0.918919	0.926941	0.893443	0.933333	0.820359	0.920398	0.842623	0.875	0.942029	0.852941	0.761905
chr9_136274001	chr9	136274001	136274500	500	*	1.92145e-07	3.51599e-06	-37.3134	Intron (ENST00000638797.2/399693, intron 14 of 25)	9	136206333	136245812	39480	2	169714	ENST00000358701.10	-28189	ENSG00000165661	QSOX2	quiescin sulfhydryl oxidase 2	0.368421	0.575758	0.712644	0.795918	0.87234	0.820896	0.828571	0.921875	0.814286	0.754545	0.8125	0.761905	0.79661	0.81	0.885417	0.85	0.893617	0.745098
chr17_41486501	chr17	41486501	41487000	500	*	4.34044e-12	2.88702e-10	37.2712	Promoter (2-3kb)	17	41486136	41489864	3729	2	8689	ENST00000328119.10	2864	ENSG00000126337	KRT36	keratin 36	0.941606	1	0.4	0.253165	0.428571	0.666667	0.6	0.56	0.571429	0.427184	0.52381	0.536585	0.514286	0.530303	0.602564	0.52	0.413793	0.916667
chr12_52250501	chr12	52250501	52251000	500	*	5.86275e-09	1.72515e-07	37.2632	Promoter (1-2kb)	12	52249300	52303159	53860	1	3892	ENST00000553310.6	1201	ENSG00000170442	KRT86	keratin 86	0.552632	1	0.245509	0.333333	0.547009	0.508772	0.34188	0.411255	0.652893	0.697872	0.565789	0.433333	0.334783	0.597938	0.476793	0.350746	0.309524	1
chr17_82876001	chr17	82876001	82876500	500	*	2.98707e-07	5.14606e-06	-37.2614	Intron (ENST00000355528.9/6904, intron 14 of 38)	17	82884152	82914153	30002	1	6904	ENST00000571316.5	-7652	ENSG00000141556	TBCD	tubulin folding cofactor D	0.533333	0.384615	0.756098	0.845361	0.784314	0.9375	0.793103	0.884848	0.769231	0.862385	0.880952	0.819672	0.813559	0.723077	0.811765	0.888889	1	0.615385
chr5_671001	chr5	671001	671500	500	*	6.88154e-07	1.04525e-05	-37.2567	Intron (ENST00000360578.7/11076, intron 2 of 3)	5	655455	667168	11714	1	55722	ENST00000514507.1	15546	ENSG00000112877	CEP72	centrosomal protein 72	0.27907	0.4	0.733945	0.626984	0.848214	0.764706	0.661417	0.665493	0.772973	0.71978	0.707547	0.43956	0.641667	0.672727	0.620513	0.801887	0.776978	0.428571
chr1_2072001	chr1	2072001	2072500	500	*	3.65675e-11	1.96392e-09	37.2459	Promoter (<=1kb)	1	2073462	2185390	111929	1	5590	ENST00000400921.6	-962	ENSG00000067606	PRKCZ	protein kinase C zeta	0.738095	0.814815	0.246753	0.22449	0.398551	0.145455	0.262821	0.604651	0.432203	0.357843	0.198276	0.651163	0.303951	0.413174	0.275081	0.343434	0.294444	0.725275
chr22_43321001	chr22	43321001	43321500	500	*	5.40271e-28	3.91495e-25	-37.2355	Promoter (<=1kb)	22	43316958	43320065	3108	2	80274	ENST00000480833.1	-936	ENSG00000159307	SCUBE1	signal peptide, CUB domain and EGF like domain containing 1	0.285714	0.730769	0.635762	0.676991	0.52459	0.592	0.642857	0.810959	0.530726	0.558511	0.636364	0.402941	0.676923	0.571429	0.585799	0.555556	0.794521	0.794286
chr1_54165501	chr1	54165501	54166000	500	*	4.4367e-08	1.00423e-06	-37.234	Intron (ENST00000637610.1/200008, intron 3 of 9)	1	54141224	54172694	31471	2	200008	ENST00000525949.1	6694	ENSG00000157211	CDCP2	CUB domain containing protein 2	0.47619	0.6	0.769231	0.865854	0.793103	0.815789	0.869565	0.873239	0.730769	0.740741	0.681818	0.747126	0.792453	0.840426	0.919355	0.878788	0.9375	0.666667
chr19_55777501	chr19	55777501	55778000	500	*	2.27374e-09	7.58106e-08	37.2322	Exon (ENST00000530883.1/ENST00000530883.1, exon 1 of 2)	19	55769118	55773420	4303	1	729974	ENST00000341750.5	8383	ENSG00000229292	RFPL4AL1	ret finger protein like 4A like 1	0.796875	0.421053	0.4	0.407407	0.409091	0.618182	0.366197	0.327957	0.561224	0.438849	0.288889	0.653061	0.521368	0.570312	0.510204	0.590909	0.363636	0.647059
chr20_62964501	chr20	62964501	62965000	500	*	1.12893e-08	3.0542e-07	-37.2256	Promoter (<=1kb)	20	62965006	62968597	3592	1	63910	ENST00000483113.1	-6	ENSG00000101194	SLC17A9	solute carrier family 17 member 9	0.526316	0.4	0.755556	0.666667	0.564103	0.685714	0.737864	0.837629	0.657343	0.635838	0.666667	0.664671	0.701754	0.626506	0.71831	0.492537	0.604396	0.779661
chr19_2240501	chr19	2240501	2241000	500	*	4.70623e-08	1.05673e-06	-37.2063	Promoter (2-3kb)	19	2243382	2244953	1572	1	8175	ENST00000590034.2	-2382	ENSG00000104897	SF3A2	splicing factor 3a subunit 2	0.3125	0.666667	0.848	0.804444	0.763441	0.820225	0.756098	0.776224	0.54	0.753378	0.48855	0.64257	0.808642	0.811224	0.896552	0.82716	0.886076	0.529412
chr1_12102501	chr1	12102501	12103000	500	*	4.53828e-12	2.99798e-10	-37.1862	Intron (ENST00000263932.7/943, intron 3 of 14)	1	12125899	12144207	18309	1	943	ENST00000413146.6	-22899	ENSG00000120949	TNFRSF8	TNF receptor superfamily member 8	0.505376	0.470588	0.892857	0.863636	0.74359	0.9	0.786885	0.918367	0.869048	0.87037	1	0.577778	0.815789	0.77	0.84507	0.88	1	0.840909
chr6_37650001	chr6	37650001	37650500	500	*	5.40076e-25	2.81601e-22	-37.1821	Promoter (1-2kb)	6	37646303	37648630	2328	2	266727	ENST00000510077.1	-1371	ENSG00000112139	MDGA1	MAM domain containing glycosylphosphatidylinositol anchor 1	0.485	0.3125	0.701258	0.949612	0.968391	0.931111	0.643243	0.930556	0.803069	0.867961	0.727915	0.720779	0.687251	0.810398	0.765579	0.801394	0.770588	0.870968
chr4_9925001	chr4	9925001	9925500	500	*	9.87694e-11	4.75514e-09	-37.1587	Intron (ENST00000264784.8/56606, intron 6 of 11)	4	9799078	9908345	109268	2	56606	ENST00000503280.5	-16656	ENSG00000109667	SLC2A9	solute carrier family 2 member 9	0.11194	0.419355	0.633333	0.413793	0.1	0.294118	0.64	0.511905	0.1875	0.153846	0.137931	0.395604	0.4	0.185185	0.447368	0.416667	0.25	0.3
chr20_58855501	chr20	58855501	58856000	500	*	6.58979e-16	9.31153e-14	-37.1521	Promoter (2-3kb)	20	58853266	58909183	55918	1	2778	ENST00000349036.8	2235	ENSG00000087460	GNAS	GNAS complex locus	0.151261	0.45	0.375566	0.405295	0.476	0.594982	0.481865	0.610497	0.511777	0.530043	0.431925	0.362369	0.590389	0.413866	0.401535	0.400943	0.507772	0.5
chr17_42761501	chr17	42761501	42762000	500	*	4.85879e-12	3.17851e-10	37.1411	Promoter (<=1kb)	17	42761258	42763002	1745	1	10266	ENST00000588576.1	243	ENSG00000131477	RAMP2	receptor activity modifying protein 2	0.707692	0.810127	0.384615	0.322981	0.228261	0.496296	0.541667	0.1875	0.615385	0.580952	0.6	0.496454	0.495146	0.454148	0.486188	0.477876	0.578125	0.65625
chr22_29307001	chr22	29307001	29307500	500	*	5.82955e-21	1.82645e-18	37.1313	Promoter (<=1kb)	22	29307023	29312785	5763	1	10634	ENST00000406549.7	0	ENSG00000185340	GAS2L1	growth arrest specific 2 like 1	0.619318	0	0.154762	0.141026	0.0507246	0.035533	0.0976431	0.320819	0.210117	0.154851	0.126984	0.232227	0.202941	0.103286	0.0962441	0.0394737	0.047619	0.699029
chr2_233868001	chr2	233868001	233868500	500	*	2.89571e-15	3.6468e-13	-37.1287	Promoter (<=1kb)	2	233865437	233868444	3008	2	151507	ENST00000438684.1	0	ENSG00000224287	MSL3P1	MSL complex subunit 3 pseudogene 1	0.113821	0.278481	0.5625	0.580645	0.511364	0.674074	0.741176	0.410256	0.609375	0.487952	0.685393	0.259459	0.538462	0.541096	0.648276	0.632353	0.720588	0.02
chr16_1173501	chr16	1173501	1174000	500	*	9.03782e-10	3.37134e-08	-37.1192	Intron (ENST00000348261.11/8912, intron 2 of 34)	16	1153738	1221765	68028	1	8912	ENST00000565831.6	19763	ENSG00000196557	CACNA1H	calcium voltage-gated channel subunit alpha1 H	0.482143	0.3	0.777778	0.755725	0.788991	0.784884	0.842105	0.811881	0.753769	0.774691	0.786667	0.751073	0.796226	0.771739	0.814286	0.784946	0.802632	0.761905
chr1_54371501	chr1	54371501	54372000	500	*	2.75401e-11	1.5207e-09	37.0992	Intron (ENST00000610401.4/23648, intron 4 of 17)	1	54225432	54356818	131387	2	23648	ENST00000326956.11	-14683	ENSG00000157216	SSBP3	single stranded DNA binding protein 3	0.910256	1	0.781818	0.767857	0.866667	0.84375	0.666667	0.515789	0.822222	0.80303	0.62069	0.607143	0.861538	0.76087	0.8	0.818182	0.473684	0.9
chr8_6570001	chr8	6570001	6570500	500	*	6.39004e-11	3.23525e-09	-37.0725	Intron (ENST00000344683.10/79648, intron 12 of 13)	8	6499651	6563409	63759	2	285	ENST00000325203.9	-6592	ENSG00000091879	ANGPT2	angiopoietin 2	0.416667	0.730769	0.75	0.801653	0.964912	0.705882	0.809524	0.903448	0.857143	0.865979	0.785714	0.74026	0.78125	0.75	0.75	0.9	0.863636	0.933333
chr1_6101501	chr1	6101501	6102000	500	*	3.11154e-07	5.32091e-06	-37.0528	3' UTR	1	6105081	6106772	1692	2	26038	ENST00000475121.1	4772	ENSG00000116254	CHD5	chromodomain helicase DNA binding protein 5	0.208333	0.75	0.557377	0.547619	0.76	0.610169	0.55102	0.7	0.666667	0.641509	0.377358	0.35	0.659574	0.77	0.645161	0.647887	0.686567	0
chr17_37699001	chr17	37699001	37699500	500	*	8.05616e-06	8.19873e-05	-37.0445	Exon (ENST00000617811.5/6928, exon 8 of 9)	17	37728611	37733817	5207	2	6928	ENST00000618894.1	34317	ENSG00000275410	HNF1B	HNF1 homeobox B	0.52381	0.8	0.904762	0.918033	0.76	0.868421	0.826087	0.986111	0.9	0.843137	0.913043	0.883721	0.897059	0.875	0.866667	0.931034	0.935484	1
chr2_24403001	chr2	24403001	24403500	500	*	3.97439e-11	2.1127e-09	-37.0434	Exon (ENST00000666971.1/ENST00000666971.1, exon 1 of 4)	2	24202864	24360536	157673	2	50618	ENST00000355123.9	-42465	ENSG00000198399	ITSN2	intersectin 2	0.44	0.666667	0.630952	0.75	0.884615	0.876033	0.8	0.862069	0.680473	0.709402	0.806818	0.657407	0.758893	0.741803	0.787234	0.830769	0.811881	1
chr7_1060001	chr7	1060001	1060500	500	*	2.93601e-13	2.5374e-11	-37.0067	Intron (ENST00000357429.10/84310, intron 2 of 4)	7	1056657	1057631	975	1	115330	ENST00000427680.1	3344	ENSG00000164849	GPR146	G protein-coupled receptor 146	0.409396	0.666667	0.556604	0.731092	0.708861	0.811765	0.653333	0.875969	0.761194	0.677419	0.796296	0.576577	0.642105	0.702381	0.789474	0.638889	0.892857	0.810345
chr19_4342001	chr19	4342001	4342500	500	*	4.70422e-07	7.55789e-06	36.9992	Promoter (<=1kb)	19	4324044	4342786	18743	2	55620	ENST00000599736.5	286	ENSG00000178078	STAP2	signal transducing adaptor family member 2	0.885714	0.710526	0.693878	0.783133	0.574468	0.632653	0.5	0.362069	0.775281	0.673267	0.75	0.546875	0.742424	0.65	0.79661	0.564103	0.574468	0.844828
chr17_77492001	chr17	77492001	77492500	500	*	1.47394e-11	8.66239e-10	-36.9959	Promoter (1-2kb)	17	77490808	77497614	6807	1	10801	ENST00000586456.1	1193	ENSG00000184640	SEPTIN9	septin 9	0.409639	0.277778	0.346939	0.245283	0.416667	0.550562	0.609756	0.777003	0.382812	0.197368	0.490196	0.284024	0.532967	0.206349	0.47619	0.47619	0.511111	0.269231
chr1_112706501	chr1	112706501	112707000	500	*	3.58199e-15	4.41661e-13	36.9819	Promoter (<=1kb)	1	112701127	112707056	5930	2	389	ENST00000369633.6	56	ENSG00000155366	RHOC	ras homolog family member C	0.525974	0.6	0.335766	0.202797	0.36478	0.32	0.116129	0.305085	0.176923	0.333333	0.123348	0.389706	0.315789	0.261236	0.184116	0.192308	0.329412	0.795918
chr2_160208001	chr2	160208001	160208500	500	*	1.17427e-06	1.64104e-05	36.9691	Intron (ENST00000485635.1/3694, intron 1 of 9)	2	160099667	160200313	100647	2	3694	ENST00000620391.4	-7688	ENSG00000115221	ITGB6	integrin subunit beta 6	0.166667	0.807692	0.25	0.0782609	0.0645161	0.04	0.0612245	0.16	0.0888889	0.0882353	0.111111	0.0196078	0.192308	0.181818	0.146789	0.170732	0.111111	0.8
chr2_112137501	chr2	112137501	112138000	500	*	1.03572e-13	9.72425e-12	36.9592	Promoter (<=1kb)	2	112138385	112188218	49834	1	129804	ENST00000331203.7	-385	ENSG00000144152	FBLN7	fibulin 7	0.642553	0.647059	0.488372	0.512195	0.578947	0.653846	0.43662	0.12	0.565217	0.651685	0.588235	0.511111	0.5	0.640351	0.759615	0.473684	0.714286	0.87234
chr1_75582001	chr1	75582001	75582500	500	*	9.23012e-09	2.56487e-07	-36.9553	Exon (ENST00000413677.1/ENST00000413677.1, exon 1 of 1)	1	75204475	75611084	406610	2	204962	ENST00000370855.5	28584	ENSG00000137968	SLC44A5	solute carrier family 44 member 5	0.276316	0.409091	0.666667	0.682927	0.321429	0.45	0.634615	0.697917	0.5	0.333333	0.25	0.392593	0.546875	0.4	0.619048	0.5625	0.388889	0.529412
chr9_33466501	chr9	33466501	33467000	500	*	6.21443e-16	8.81639e-14	36.9379	Promoter (<=1kb)	9	33467869	33467935	67	2	102465512	ENST00000617060.1	935	ENSG00000275651	MIR6851	microRNA 6851	0.841699	0.789474	0.548077	0.519685	0.568182	0.534884	0.359375	0.541667	0.633188	0.502165	0.171429	0.748936	0.529412	0.719512	0.614458	0.493827	0.649485	0
chrX_15675501	chrX	15675501	15676000	500	*	1.97077e-80	3.09415e-76	-36.9355	Promoter (<=1kb)	23	15675546	15703724	28179	1	340591	ENST00000380334.6	0	ENSG00000186312	CA5BP1	carbonic anhydrase 5B pseudogene 1	0	0	0	0.00977199	0.004	0	0	0.800699	0	0.00623053	0	0	0.0122549	0.0138122	0	0.00913242	0.00613497	0
chr17_80196001	chr17	80196001	80196500	500	*	2.33525e-10	1.02065e-08	-36.9291	Exon (ENST00000650806.1/79092, exon 12 of 12)	17	80192443	80208951	16509	1	79092	ENST00000649277.1	3558	ENSG00000141527	CARD14	caspase recruitment domain family member 14	0.25	0.5	0.653846	0.592417	0.635294	0.495798	0.755814	0.625	0.583333	0.487455	0.580952	0.52381	0.658031	0.525581	0.403226	0.635514	0.702479	0.846154
chr9_137296001	chr9	137296001	137296500	500	*	4.07821e-19	9.46239e-17	-36.9267	Intron (ENST00000673408.1/ENST00000673408.1, intron 1 of 3)	9	137299631	137302271	2641	2	441478	ENST00000356628.4	5771	ENSG00000198435	NRARP	NOTCH regulated ankyrin repeat protein	0.233333	0.142857	0.259657	0.225201	0.432243	0.345149	0.1067	0.798387	0.267961	0.293071	0.304348	0.22807	0.309878	0.360606	0.208068	0.210145	0.316629	0.44
chr16_49815001	chr16	49815001	49815500	500	*	3.56027e-08	8.27152e-07	-36.9175	Intron (ENST00000561648.5/23090, intron 2 of 8)	16	49487524	49827010	339487	2	23090	ENST00000561648.5	11510	ENSG00000102935	ZNF423	zinc finger protein 423	0.35	0.625	0.8875	0.847368	0.77907	0.785714	0.666667	0.817391	0.810606	0.751073	0.71875	0.59596	0.847059	0.786982	0.831858	0.880952	0.89011	0.682927
chr3_134618001	chr3	134618001	134618500	500	*	7.03529e-08	1.49108e-06	-36.9107	Promoter (2-3kb)	3	134615365	134951651	336287	1	2047	ENST00000460895.5	2636	ENSG00000154928	EPHB1	EPH receptor B1	0.133333	0.0909091	0.381818	0.342466	0.341463	0.283019	0.619048	0.43038	0.435644	0.454545	0.441176	0.350877	0.434211	0.394737	0.289474	0.179487	0.471698	0.214286
chr9_136282001	chr9	136282001	136282500	500	*	1.61337e-22	6.07927e-20	-36.9052	Intron (ENST00000638797.2/399693, intron 9 of 25)	9	136281385	136304070	22686	2	399693	ENST00000563590.2	21570	ENSG00000260220	CCDC187	coiled-coil domain containing 187	0.309677	0.436364	0.70339	0.816754	0.56383	0.688	0.691729	0.702128	0.681159	0.683333	0.644068	0.447826	0.736111	0.680723	0.70936	0.824176	0.695122	0.383333
chr19_4104501	chr19	4104501	4105000	500	*	1.92441e-19	4.83851e-17	-36.9017	Promoter (<=1kb)	19	4099409	4104792	5384	2	5605	ENST00000602167.5	0	ENSG00000126934	MAP2K2	mitogen-activated protein kinase kinase 2	0.298755	0	0.657895	0.641304	0.394737	0.340909	0.420455	0.725322	0.362963	0.333333	0.469388	0.440191	0.607477	0.240876	0.5	0.321429	0.268293	0.615385
chr1_31587001	chr1	31587001	31587500	500	*	9.98107e-20	2.63124e-17	-36.8924	Promoter (1-2kb)	1	31585151	31586442	1292	1	64129	ENST00000480586.1	1850	ENSG00000142910	TINAGL1	tubulointerstitial nephritis antigen like 1	0.40553	0.974359	0.74359	0.910891	0.744186	0.958333	0.71028	0.972414	0.790909	0.783333	0.780488	0.556962	0.853448	0.641509	0.610169	0.877551	0.92	0.8
chr1_155294501	chr1	155294501	155295000	500	*	1.09659e-21	3.81652e-19	-36.8766	Exon (ENST00000342741.6/5313, exon 6 of 11)	1	155295135	155300956	5822	2	5313	ENST00000434082.3	5956	ENSG00000143627	PKLR	pyruvate kinase L/R	0.415966	0.444444	0.693333	0.627986	0.789474	0.813433	0.7	0.824427	0.764706	0.492611	0.839506	0.489451	0.665049	0.544643	0.598086	0.736842	0.798658	0.733333
chr9_134378001	chr9	134378001	134378500	500	*	2.56444e-09	8.39966e-08	-36.8674	Promoter (<=1kb)	9	134379295	134436777	57483	1	6256	ENST00000672570.1	-795	ENSG00000186350	RXRA	retinoid X receptor alpha	0.162791	0.1	0.425414	0.432886	0.369128	0.27572	0.414141	0.560241	0.223881	0.353312	0.209459	0.186207	0.279863	0.464789	0.524823	0.5125	0.509091	1
chr12_130977001	chr12	130977001	130977500	500	*	1.92628e-20	5.60056e-18	-36.847	Exon (ENST00000624129.1/ENST00000624129.1, exon 1 of 1)	12	130986809	130992295	5487	1	283383	ENST00000537600.2	-9309	ENSG00000111452	ADGRD1	adhesion G protein-coupled receptor D1	0.59375	0.538462	0.978947	0.927083	0.962617	0.95122	0.860759	0.977273	0.844828	0.893617	0.924242	0.768362	0.938356	0.796992	0.898305	0.87234	0.902913	0.95
chr10_13350001	chr10	13350001	13350500	500	*	1.00729e-06	1.44573e-05	36.8445	Promoter (1-2kb)	10	13317439	13348298	30860	2	22929	ENST00000545675.5	-1703	ENSG00000086475	SEPHS1	selenophosphate synthetase 1	0.74359	0.5	0.25	0.299435	0.466667	0.32	0.27027	0.336957	0.2625	0.291667	0.245614	0.488372	0.186813	0.344828	0.240964	0.231579	0.160714	0.55
chr16_77375001	chr16	77375001	77375500	500	*	5.05642e-06	5.57189e-05	-36.804	Intron (ENST00000282849.10/170692, intron 3 of 22)	16	77300039	77321136	21098	2	170692	ENST00000568393.1	-53865	ENSG00000140873	ADAMTS18	ADAM metallopeptidase with thrombospondin type 1 motif 18	0.375	0.642857	0.916667	0.972973	0.857143	0.928571	0.84375	0.8	0.927273	1	0.428571	0.483871	0.96	0.875	0.934783	0.875	1	0.925
chr14_100866501	chr14	100866501	100867000	500	*	2.1084e-10	9.32461e-09	-36.8021	Promoter (2-3kb)	14	100869060	100869148	89	1	574450	ENST00000385254.3	-2060	ENSG00000207989	MIR493	microRNA 493	0.456693	0.481481	0.727273	0.671429	0.645161	0.689655	0.896552	0.762712	0.715789	0.45	0.548387	0.675862	0.72093	0.722222	0.785714	0.8	0.75	0.545455
chr7_77327001	chr7	77327001	77327500	500	*	1.35949e-07	2.62394e-06	-36.7965	Promoter (<=1kb)	7	77310751	77327484	16734	2	54103	ENST00000491796.5	0	ENSG00000186088	GSAP	gamma-secretase activating protein	0.380952	0.928571	0.88	0.888889	1	0.875	0.816901	0.928571	0.846154	0.866667	0.857143	0.89375	0.852941	0.666667	0.897059	0.727273	1	0.857143
chr7_104909501	chr7	104909501	104910000	500	*	5.03473e-07	8.01236e-06	-36.7868	Intron (ENST00000631061.2/723809, intron 3 of 3)	7	104911916	104926630	14715	2	723809	ENST00000453666.2	16630	ENSG00000225329	LHFPL3-AS2	LHFPL3 antisense RNA 2	0.4	0.461538	0.585366	0.5	0.3125	0.560976	0.666667	0.853659	0.606061	0.368421	0.653846	0.467262	0.433333	0.375	0.487179	0.785714	0.709677	0.413793
chrX_47170501	chrX	47170501	47171000	500	*	3.46641e-06	4.07158e-05	-36.7757	Intron (ENST00000377604.8/8241, intron 3 of 23)	23	47175012	47181762	6751	1	8241	ENST00000496012.6	-4012	ENSG00000182872	RBM10	RNA binding motif protein 10	0.5	0.818182	0.913043	0.954955	0.911111	0.835616	0.888889	1	0.888889	0.8125	0.87234	0.705882	0.803279	0.815789	0.93617	0.883721	0.887097	0
chr4_151408001	chr4	151408001	151408500	500	*	2.79018e-29	2.31917e-26	-36.771	Promoter (<=1kb)	4	151409176	151670503	261328	1	729830	ENST00000435205.6	-676	ENSG00000164142	FHIP1A	FHF complex subunit HOOK interacting protein 1A	0.00431034	0	0.0576923	0.0597015	0.255319	0	0.0291262	0.739583	0	0	0.333333	0.206107	0.108434	0.0882353	0.147059	0.0454545	0.588235	0
chr1_6149001	chr1	6149001	6149500	500	*	1.76775e-13	1.58595e-11	36.7684	Exon (ENST00000262450.8/26038, exon 8 of 42)	1	6105081	6144104	39024	2	26038	ENST00000462991.5	-4897	ENSG00000116254	CHD5	chromodomain helicase DNA binding protein 5	0.780899	0.666667	0.5	0.394958	0.407407	0.448276	0.590909	0.273585	0.478571	0.475936	0.370968	0.62963	0.523179	0.400844	0.460526	0.369231	0.321429	0.125
chr4_7703001	chr4	7703001	7703500	500	*	4.23734e-10	1.72053e-08	36.7658	Exon (ENST00000507866.6/57537, exon 13 of 27)	4	7734280	7740720	6441	1	57537	ENST00000505529.1	-30780	ENSG00000184985	SORCS2	sortilin related VPS10 domain containing receptor 2	0.821429	0.896552	0.252874	0.304348	0.386364	0.756098	0.536082	0.447059	0.418182	0.287037	0.512821	0.507576	0.298137	0.441718	0.364865	0.464286	0.371429	0.333333
chr9_124495501	chr9	124495501	124496000	500	*	3.26698e-14	3.36957e-12	-36.7647	Intron (ENST00000373588.9/2516, intron 4 of 6)	9	124482728	124500986	18259	2	2516	ENST00000373587.3	4986	ENSG00000136931	NR5A1	nuclear receptor subfamily 5 group A member 1	0.367925	0.595745	0.796178	0.814035	0.854369	0.8125	0.62766	0.911392	0.781726	0.875	0.683544	0.797521	0.807292	0.773585	0.666667	0.731707	0.868852	0.666667
chr10_129870501	chr10	129870501	129871000	500	*	3.36145e-15	4.17749e-13	-36.7596	Intron (ENST00000440978.2/253738, intron 8 of 16)	10	129843299	129843374	76	2	100422873	ENST00000579857.1	-27127	ENSG00000266676	MIR4297	microRNA 4297	0.504854	0.83871	0.936508	0.921739	0.880952	0.9375	0.944444	0.954023	0.938931	0.902439	0.909091	0.84127	0.923913	0.857143	0.938462	0.923077	0.888889	0.928571
chr1_6702001	chr1	6702001	6702500	500	*	7.73522e-23	3.04458e-20	36.7521	Promoter (<=1kb)	1	6635113	6701924	66812	2	55735	ENST00000294401.11	-77	ENSG00000007923	DNAJC11	DnaJ heat shock protein family (Hsp40) member C11	0.558376	0.672727	0.122449	0.149837	0.14094	0.208333	0.235602	0.202166	0.129252	0.140468	0.125	0.175127	0.165079	0.25523	0.257463	0.201258	0.148936	0.717949
chr7_105678001	chr7	105678001	105678500	500	*	6.43622e-08	1.38488e-06	-36.7207	Promoter (<=1kb)	7	105613474	105678018	64545	2	222255	ENST00000474433.5	0	ENSG00000146776	ATXN7L1	ataxin 7 like 1	0.0819672	0.162162	0.130435	0.185185	0.428571	0	0.375	0.530612	0.217391	0.0588235	0	0.159664	0.137931	0.258065	0.173913	0	0	0.121951
chrX_69505501	chrX	69505501	69506000	500	*	1.7394e-11	1.00401e-09	-36.716	Promoter (1-2kb)	23	69504326	69532508	28183	1	27112	ENST00000252338.5	1175	ENSG00000130054	NALF2	NALCN channel auxiliary factor 2	0.202381	0.666667	0.521472	0.397436	0.403509	0.600529	0.433657	0.703187	0.435065	0.538324	0.43609	0.375	0.377193	0.578947	0.542536	0.5	0.524496	0.945946
chr5_178425501	chr5	178425501	178426000	500	*	1.42364e-07	2.72876e-06	-36.7059	Intron (ENST00000390654.8/91522, intron 2 of 28)	5	178237620	178306934	69315	2	91522	ENST00000407622.2	-118567	ENSG00000050767	COL23A1	collagen type XXIII alpha 1 chain	0.433962	0.6875	0.851852	0.878049	0.756757	0.804878	0.836066	0.891304	0.813953	0.8	0.73913	0.810127	0.855263	0.782051	0.740741	0.782609	0.857143	0.692308
chr12_53009001	chr12	53009001	53009500	500	*	4.34836e-13	3.64865e-11	-36.7039	Promoter (2-3kb)	12	53006484	53027872	21389	1	1975	ENST00000550390.1	2517	ENSG00000063046	EIF4B	eukaryotic translation initiation factor 4B	0.474747	0.333333	0.89011	0.756303	0.77551	0.8	0.804878	0.834043	0.8375	0.73125	0.8	0.722222	0.716129	0.59292	0.639344	0.890909	0.928571	0.875
chr17_50425501	chr17	50425501	50426000	500	*	1.19655e-08	3.21253e-07	36.7009	Promoter (<=1kb)	17	50426158	50474670	48513	1	80221	ENST00000510410.5	-158	ENSG00000167107	ACSF2	acyl-CoA synthetase family member 2	0.673077	0.416667	0.191667	0.163968	0.172881	0.215339	0.24375	0.266187	0.197832	0.129195	0.157895	0.545455	0.148148	0.149105	0.247978	0.158371	0.138122	0.625
chrX_55000501	chrX	55000501	55001000	500	*	1.43815e-05	0.000132603	-36.6876	Promoter (<=1kb)	23	55000393	55006757	6365	1	27301	ENST00000471758.1	108	ENSG00000169188	APEX2	apurinic/apyrimidinic endodeoxyribonuclease 2	0.0851064	0.941176	0.25	0.625	0.4	0.333333	0.285714	1	0.391304	0.333333	0.25	0.428571	0.181818	0.388889	0.555556	0.6	0	0.813953
chrX_129957501	chrX	129957501	129958000	500	*	3.54147e-10	1.47398e-08	36.6771	Exon (ENST00000432062.1/ENST00000432062.1, exon 1 of 4)	23	129981107	130005317	24211	1	63035	ENST00000607874.1	-23107	ENSG00000085185	BCORL1	BCL6 corepressor like 1	0.49505	0.795918	0.505952	0.402214	0.449153	0.478261	0.393443	0.0746269	0.45	0.457692	0.307087	0.431373	0.465753	0.552511	0.344538	0.463918	0.432836	0.62963
chr11_119727001	chr11	119727001	119727500	500	*	1.9862e-07	3.61469e-06	36.6697	Promoter (1-2kb)	11	119638098	119728553	90456	2	5818	ENST00000341398.6	1053	ENSG00000110400	NECTIN1	nectin cell adhesion molecule 1	0.514706	0.636364	0.552239	0.444444	0.464286	0.454545	0.217391	0.117647	0.424658	0.299065	0.481481	0.54	0.536842	0.358696	0.552239	0.54386	0.405797	0.571429
chr7_159112501	chr7	159112501	159113000	500	*	2.00837e-20	5.80341e-18	-36.6645	Intron (ENST00000262178.7/7434, intron 2 of 12)	7	159030455	159097204	66750	2	7434	ENST00000377633.7	-15297	ENSG00000106018	VIPR2	vasoactive intestinal peptide receptor 2	0.425926	0.631579	0.591837	0.751111	0.654762	0.630208	0.626667	0.881928	0.717277	0.607774	0.482517	0.382022	0.801075	0.745387	0.543933	0.506173	0.664516	0.964286
chr3_195106501	chr3	195106501	195107000	500	*	2.86334e-07	4.96376e-06	36.6606	Intron (ENST00000310380.11/152002, intron 3 of 3)	3	195094588	195096057	1470	1	100874528	ENST00000458531.1	11913	ENSG00000233303	XXYLT1-AS1	XXYLT1 antisense RNA 1	0.424242	0.842105	0.102804	0.104348	0.0901288	0.114407	0.29703	0.152318	0.323529	0.12156	0.06	0.516432	0.160279	0.141538	0.149606	0.106918	0.0993377	0.9
chr16_57774501	chr16	57774501	57775000	500	*	1.50693e-07	2.86647e-06	-36.6319	Promoter (<=1kb)	16	57773808	57775076	1269	2	3801	ENST00000564204.1	76	ENSG00000140859	KIFC3	kinesin family member C3	0.525	0.8	0.877551	0.96748	0.942529	0.894737	0.827586	1	0.920635	0.923729	0.959184	0.785714	0.961039	0.946237	0.875	0.884615	0.988506	0.666667
chr22_41947001	chr22	41947001	41947500	500	*	5.6828e-46	2.05895e-42	36.6218	Promoter (<=1kb)	22	41938737	41947152	8416	2	79019	ENST00000215980.10	0	ENSG00000100162	CENPM	centromere protein M	0.365546	0.568966	0.0737913	0.0602582	0.0401338	0.0662021	0.0547368	0.0046729	0.0467033	0.0613599	0.0215827	0.04	0.05386	0.109489	0.0437788	0.0219436	0.0728863	0.548387
chr10_48270001	chr10	48270001	48270500	500	*	1.3132e-13	1.20336e-11	-36.6047	Intron (ENST00000637395.1/143162, intron 1 of 27)	10	48155673	48274567	118895	2	143162	ENST00000636244.1	4067	ENSG00000170324	FRMPD2	FERM and PDZ domain containing 2	0.453846	0.333333	0.794872	0.776786	0.931034	0.666667	0.77027	0.810811	0.601852	0.537931	0.807692	0.569892	0.704082	0.582677	0.755102	0.923077	0.886364	0.518519
chr2_134495001	chr2	134495001	134495500	500	*	3.04584e-09	9.77817e-08	-36.6031	Intron (ENST00000281924.6/81615, intron 5 of 7)	2	134455764	134470036	14273	2	81615	ENST00000476823.1	-24965	ENSG00000152128	TMEM163	transmembrane protein 163	0.53125	0.772727	0.692308	0.911765	0.9	0.88	0.75	1	0.766667	0.773585	0.818182	0.711538	0.9	0.777778	0.897436	0.882353	0.666667	0.923077
chr21_44303501	chr21	44303501	44304000	500	*	3.50311e-23	1.47761e-20	-36.5766	Promoter (1-2kb)	21	44305194	44313954	8761	1	5211	ENST00000491298.1	-1194	ENSG00000141959	PFKL	phosphofructokinase, liver type	0.45122	0.857143	0.625899	0.762264	0.857143	0.862903	0.788462	0.858198	0.654545	0.73743	0.675	0.428571	0.587719	0.766234	0.713415	0.851852	0.734177	0.980392
chr9_133257001	chr9	133257001	133257500	500	*	9.2024e-12	5.67082e-10	-36.5719	Exon (ENST00000453660.4/28, exon 6 of 7)	9	133250732	133275214	24483	2	28	ENST00000647353.1	17714	ENSG00000175164	ABO	ABO, alpha 1-3-N-acetylgalactosaminyltransferase and alpha 1-3-galactosyltransferase	0.344371	0.4	0.597222	0.674699	0.662338	0.765432	0.651163	0.77907	0.64	0.511364	0.641509	0.353261	0.721429	0.603175	0.635135	0.71875	0.863014	0.333333
chr8_144826001	chr8	144826001	144826500	500	*	1.98881e-09	6.76349e-08	-36.5641	Promoter (<=1kb)	8	144827464	144841831	14368	1	7553	ENST00000532777.5	-964	ENSG00000147789	ZNF7	zinc finger protein 7	0.257143	0.75	0.557692	0.704545	0.959184	0.8125	0.784314	0.616162	0.5	0.615385	0.782609	0.595506	0.677778	0.747573	0.755102	0.716981	0.882353	0.52381
chr11_67629001	chr11	67629001	67629500	500	*	1.32715e-09	4.73201e-08	-36.555	Promoter (<=1kb)	11	67627939	67629921	1983	2	254552	ENST00000534054.1	421	ENSG00000167799	NUDT8	nudix hydrolase 8	0.125	0.461538	0.21179	0.351617	0.164894	0.187279	0.221053	0.873684	0.192884	0.2425	0.183024	0.451613	0.255435	0.258114	0.292754	0.266319	0.286232	1
chr5_170718501	chr5	170718501	170719000	500	*	1.06983e-10	5.09504e-09	-36.5385	5' UTR	5	170712853	170736630	23778	1	30820	ENST00000616807.1	5648	ENSG00000182132	KCNIP1	potassium voltage-gated channel interacting protein 1	0.47561	0.636364	0.666667	0.697674	0.8	0.704918	0.873239	0.876543	0.744898	0.50289	0.840909	0.751825	0.747475	0.572917	0.679389	0.814815	0.783784	0.722222
chr8_665501	chr8	665501	666000	500	*	5.55782e-06	6.02294e-05	-36.5292	3' UTR	8	664622	669277	4656	2	157697	ENST00000523053.1	3277	ENSG00000104714	ERICH1	glutamate rich 1	0.287671	0.423077	0.4	0.695652	0.166667	0.2	0.705882	0.666667	0.580645	0.5	0.444444	0.410714	0.666667	0.484848	0.533333	0.428571	0.25	0.347826
chr7_132146501	chr7	132146501	132147000	500	*	5.033e-12	3.2773e-10	-36.5266	Promoter (<=1kb)	7	132140604	132145507	4904	2	91584	ENST00000496550.1	-994	ENSG00000221866	PLXNA4	plexin A4	0.477477	1	0.880597	0.935065	0.777778	0.5	0.870968	0.985915	0.913793	0.810526	1	0.865672	0.821429	0.790698	0.964286	0.941176	1	0.907407
chr7_44229501	chr7	44229501	44230000	500	*	4.06421e-10	1.65929e-08	-36.5169	Promoter (<=1kb)	7	44219365	44230347	10983	2	816	ENST00000489429.5	347	ENSG00000058404	CAMK2B	calcium/calmodulin dependent protein kinase II beta	0.482759	0.535714	0.867257	0.848837	0.798077	0.774834	0.87037	0.862903	0.805755	0.790698	0.705882	0.521212	0.870968	0.688525	0.818966	0.821053	0.874074	0.823529
chr19_55157001	chr19	55157001	55157500	500	*	3.77849e-07	6.28128e-06	-36.5079	Promoter (<=1kb)	19	55154110	55157282	3173	2	7137	ENST00000586669.5	0	ENSG00000129991	TNNI3	troponin I3, cardiac type	0.0714286	0	0.0952381	0.0434783	0	0.2	0.357143	0.47619	0.138889	0.619048	0.125	0.176471	0.229167	0.8125	0.185185	0.444444	0	0.5
chr12_117875001	chr12	117875001	117875500	500	*	4.42821e-15	5.35716e-13	-36.4702	Intron (ENST00000425217.5/283455, intron 1 of 19)	12	117453012	117968223	515212	2	283455	ENST00000425217.5	92723	ENSG00000171435	KSR2	kinase suppressor of ras 2	0.239437	0.784615	0.672727	0.703704	0.9	0.781818	0.732394	0.794872	0.784314	0.663934	0.577778	0.617021	0.782609	0.694656	0.717241	0.787879	0.722222	0.636364
chr16_50275001	chr16	50275001	50275500	500	*	5.06585e-07	8.05555e-06	-36.4601	Promoter (<=1kb)	16	50274157	50317903	43747	1	113	ENST00000673973.1	844	ENSG00000121281	ADCY7	adenylate cyclase 7	0.30303	0.533333	0.68	0.822785	0.65	0.576923	0.717391	0.704918	0.435897	0.507692	0.52	0.324786	0.52	0.533981	0.692308	0.65625	0.758621	0.5625
chr5_1295501	chr5	1295501	1296000	500	*	1.5337e-31	1.6053e-28	-36.4434	Promoter (<=1kb)	5	1253167	1295068	41902	2	7015	ENST00000310581.10	-433	ENSG00000164362	TERT	telomerase reverse transcriptase	0.347578	0.789474	0.650289	0.68071	0.766667	0.833333	0.59375	0.887324	0.80531	0.844059	0.873418	0.771363	0.78803	0.801676	0.669399	0.755682	0.881041	0.52381
chr1_3236501	chr1	3236501	3237000	500	*	1.09117e-09	3.98823e-08	-36.4423	Promoter (<=1kb)	1	3237931	3433925	195995	1	63976	ENST00000512462.5	-931	ENSG00000142611	PRDM16	PR/SET domain 16	0.315315	0.368421	0.609375	0.681818	0.578125	0.485714	0.73913	0.663265	0.741497	0.611842	0.45	0.521127	0.686131	0.627737	0.621622	0.68254	0.818182	0.466667
chr22_29706501	chr22	29706501	29707000	500	*	5.3065e-10	2.09926e-08	-36.4408	Intron (ENST00000416352.1/ENST00000416352.1, intron 1 of 2)	22	29720003	29731833	11831	1	164633	ENST00000216144.4	-13003	ENSG00000100314	CABP7	calcium binding protein 7	0.321101	0.615385	0.6625	0.740157	0.68254	0.745455	0.576923	0.742857	0.728814	0.731343	0.519231	0.742574	0.669643	0.75	0.638095	0.709677	0.772727	0.833333
chr12_128965001	chr12	128965001	128965500	500	*	1.33368e-07	2.58153e-06	-36.4389	Intron (ENST00000441390.6/144423, intron 10 of 10)	12	128864136	128983739	119604	1	144423	ENST00000537468.1	100865	ENSG00000151948	GLT1D1	glycosyltransferase 1 domain containing 1	0.36	0.380952	0.645161	0.765306	0.333333	0.756757	0.765625	0.674419	0.5	0.617647	0.666667	0.703226	0.673913	0.618182	0.768116	0.833333	0.705882	0.566667
chr3_50930501	chr3	50930501	50931000	500	*	2.51221e-09	8.25155e-08	-36.4375	Intron (ENST00000266037.10/1795, intron 4 of 52)	3	50675080	50675163	84	1	100616138	ENST00000607364.1	255421	ENSG00000272543	MIR4787	microRNA 4787	0.446429	0.666667	0.785714	0.800554	0.720812	0.787671	0.786207	0.857143	0.721311	0.735409	0.494118	0.617886	0.777293	0.732719	0.787129	0.760331	0.759358	0.8125
chr9_32927001	chr9	32927001	32927500	500	*	2.07051e-08	5.17727e-07	-36.4372	Intron (ENST00000672846.1/54840, intron 9 of 10)	9	32973440	32975901	2462	2	54840	ENST00000673181.1	48401	ENSG00000137074	APTX	aprataxin	0.379487	0.7	0.615385	0.630769	0.571429	0.785714	0.44	0.907407	0.48	0.755814	0.5625	0.442857	0.619048	0.652174	0.548387	0.6	0	0.590909
chr11_66855501	chr11	66855501	66856000	500	*	5.65119e-08	1.23843e-06	-36.4316	Promoter (<=1kb)	11	66852778	66856269	3492	2	5091	ENST00000652387.1	269	ENSG00000173599	PC	pyruvate carboxylase	0.284211	0.5	0.660714	0.659091	0.487179	0.462687	0.473684	0.886792	0.609195	0.696629	0.357143	0.51462	0.611111	0.727273	0.442105	0.56	0.772727	0.25
chr19_18866501	chr19	18866501	18867000	500	*	1.59958e-08	4.15028e-07	36.4253	3' UTR	19	18862933	18868229	5297	1	5976	ENST00000600689.1	3568	ENSG00000005007	UPF1	UPF1 RNA helicase and ATPase	0.915789	1	0.709677	0.786885	0.3125	0.631579	0.7	0.166667	0.566667	0.504274	0.518519	0.75	0.474576	0.658228	0.62037	0.673913	0.262295	0
chr5_55903001	chr5	55903001	55903500	500	*	2.91405e-18	5.97623e-16	-36.4249	Intron (ENST00000652347.1/133396, intron 8 of 14)	5	55881718	55909153	27436	1	133396	ENST00000652528.1	21283	ENSG00000164509	IL31RA	interleukin 31 receptor A	0.550847	0.636364	0.837838	0.812903	0.875	0.787879	0.882353	0.944444	0.836364	0.880597	0.919355	0.646617	0.8	0.77	0.835294	0.933333	0.83871	0.953125
chrX_69504501	chrX	69504501	69505000	500	*	5.3987e-48	2.17957e-44	-36.4078	Promoter (<=1kb)	23	69504326	69532508	28183	1	27112	ENST00000252338.5	175	ENSG00000130054	NALF2	NALCN channel auxiliary factor 2	0.1375	0.576923	0.411239	0.415004	0.277129	0.466887	0.431818	0.662992	0.452404	0.443253	0.323232	0.192258	0.440458	0.499434	0.387978	0.4427	0.430206	0.731183
chr9_89442501	chr9	89442501	89443000	500	*	9.18803e-07	1.33908e-05	-36.4066	Intron (ENST00000339861.8/10507, intron 1 of 18)	9	89405602	89436578	30977	2	10507	ENST00000482128.1	-5923	ENSG00000187764	SEMA4D	semaphorin 4D	0.259259	1	0.721154	0.684783	0.833333	0.575	0.766667	0.828125	0.674419	0.686047	0.605263	0.784314	0.674157	0.677165	0.73	0.6875	0.756098	0.818182
chr3_9946001	chr3	9946001	9946500	500	*	4.89239e-19	1.12225e-16	36.4055	Promoter (<=1kb)	3	9947404	9954787	7384	1	100874032	ENST00000431558.1	-904	ENSG00000230082	PRRT3-AS1	PRRT3 antisense RNA 1	0.591837	0.873913	0.813084	0.277108	0.191489	0.650943	0.46875	0.433333	0.340708	0.360656	0.565217	0.572816	0.612676	0.64	0.576389	0.421569	0.666667	0.914894
chr1_88889501	chr1	88889501	88890000	500	*	2.77054e-09	9.00584e-08	-36.3979	Promoter (1-2kb)	1	88863986	88888048	24063	2	2959	ENST00000471296.5	-1453	ENSG00000137947	GTF2B	general transcription factor IIB	0.815789	0.277778	0.902439	0.789474	0.761905	0.897436	0.818182	0.974359	0.846154	0.898148	1	0.898734	0.87013	0.775	0.851852	0.933333	1	0.888889
chrX_100409001	chrX	100409001	100409500	500	*	6.03071e-26	3.46404e-23	36.3796	Promoter (<=1kb)	23	100291646	100408597	116952	2	57526	ENST00000255531.8	-404	ENSG00000165194	PCDH19	protocadherin 19	0.527273	0.716981	0.403175	0.395683	0.462585	0.519298	0.288557	0.115702	0.392105	0.524272	0.435028	0.334328	0.365348	0.543307	0.557065	0.371212	0.529954	0.546667
chr19_43534001	chr19	43534001	43534500	500	*	7.77367e-28	5.57582e-25	-36.3567	Promoter (<=1kb)	19	43533436	43534266	831	1	284346	ENST00000600154.1	565	ENSG00000176472	ZNF575	zinc finger protein 575	0.257862	0.25	0.563981	0.682028	0.525424	0.737113	0.442553	0.744807	0.569106	0.651652	0.586207	0.336516	0.537736	0.448905	0.574163	0.620438	0.601504	0.788732
chrX_152928501	chrX	152928501	152929000	500	*	3.24211e-11	1.76403e-09	-36.335	Exon (ENST00000449285.6/7739, exon 12 of 23)	23	152920707	152959841	39135	1	7739	ENST00000447792.2	7794	ENSG00000147394	ZNF185	zinc finger protein 185 with LIM domain	0.546667	0.4	0.883495	0.801932	0.773196	0.731034	0.836364	0.945055	0.676471	0.786408	0.644444	0.748092	0.818182	0.747191	0.827586	0.788136	0.8	0.516129
chr4_139313501	chr4	139313501	139314000	500	*	7.39261e-11	3.68333e-09	-36.3301	Intron (ENST00000296543.10/80155, intron 1 of 19)	4	139289917	139302551	12635	2	4717	ENST00000539387.5	-10950	ENSG00000109390	NDUFC1	NADH:ubiquinone oxidoreductase subunit C1	0.396552	0.818182	0.722222	0.9	0.5	0.928571	0.714286	0.958678	0.92	0.866667	0.83871	0.865672	0.709677	0.736842	0.869565	0.555556	0.647059	0.967742
chr19_50230501	chr19	50230501	50231000	500	*	5.7055e-34	8.06199e-31	-36.3281	5' UTR	19	50210366	50309790	99425	1	79784	ENST00000596571.5	20135	ENSG00000105357	MYH14	myosin heavy chain 14	0.352113	0.816667	0.740586	0.552469	0.622642	0.621302	0.761773	0.819887	0.763333	0.476534	0.830508	0.625	0.692063	0.586777	0.70255	0.719149	0.714286	0.731959
chr5_154788501	chr5	154788501	154789000	500	*	3.22744e-06	3.83231e-05	-36.3248	Intron (ENST00000336314.9/23367, intron 1 of 18)	5	154792733	154802009	9277	1	23367	ENST00000523163.5	-3733	ENSG00000155506	LARP1	La ribonucleoprotein 1, translational regulator	0.395833	0.809524	0.892857	0.833333	0.714286	0.782609	0.815789	0.875	0.72973	0.785714	0.857143	0.620155	0.759259	0.862069	0.708333	0.76	0.727273	0.666667
chr12_113425001	chr12	113425001	113425500	500	*	9.41155e-11	4.55748e-09	36.3189	Promoter (<=1kb)	12	113398515	113426301	27787	2	10993	ENST00000547342.1	801	ENSG00000135094	SDS	serine dehydratase	0.930233	0.909091	0.84127	0.771739	0.685714	0.608108	0.930233	0.503401	0.829545	0.736434	0.611111	0.784615	0.775	0.6875	0.822917	0.871795	0.72	0.793103
chr14_91364501	chr14	91364501	91365000	500	*	2.98995e-12	2.0589e-10	-36.3176	Intron (ENST00000389857.11/440193, intron 3 of 29)	14	91338054	91338856	803	2	440193	ENST00000554051.1	-25645	ENSG00000015133	CCDC88C	coiled-coil domain containing 88C	0.286585	0.666667	0.681818	0.677778	0.488372	0.529412	0.563636	0.723077	0.333333	0.611111	0.415094	0.527778	0.684211	0.633333	0.473684	0.222222	0.4	0.85
chrX_17802501	chrX	17802501	17803000	500	*	4.80616e-10	1.92822e-08	-36.3085	Intron (ENST00000415486.7/10742, intron 1 of 2)	23	17801664	17837730	36067	2	10742	ENST00000509491.2	34730	ENSG00000131831	RAI2	retinoic acid induced 2	0.411765	0.653846	0.721311	0.782051	0.785714	0.8	0.802469	0.875	0.710526	0.716418	0.78125	0.653179	0.754839	0.713043	0.682927	0.761905	0.911765	0.588235
chr7_151081001	chr7	151081001	151081500	500	*	4.88835e-19	1.12225e-16	-36.2998	Promoter (<=1kb)	7	151076629	151080866	4238	2	10922	ENST00000460980.5	-135	ENSG00000164896	FASTK	Fas activated serine/threonine kinase	0.241546	0	0.660422	0.680195	0.640777	0.648026	0.613636	0.577617	0.516418	0.540958	0.551111	0.373786	0.720739	0.634538	0.708134	0.700306	0.741477	0.133333
chr15_101008501	chr15	101008501	101009000	500	*	1.0046e-13	9.45087e-12	36.2962	Exon (ENST00000388948.8/79705, exon 7 of 34)	15	101021709	101024949	3241	1	79705	ENST00000525617.2	-12709	ENSG00000154237	LRRK1	leucine rich repeat kinase 1	0.56701	0.727273	0.33913	0.270642	0.224299	0.293706	0.336449	0.22293	0.318182	0.163743	0.163934	0.426934	0.294118	0.343558	0.357143	0.0833333	0.253333	0.585714
chr10_5693001	chr10	5693001	5693500	500	*	1.06254e-08	2.89956e-07	36.2933	Promoter (<=1kb)	10	5692816	5763728	70913	1	54906	ENST00000645567.1	185	ENSG00000108021	TASOR2	transcription activation suppressor family member 2	0.346154	0.47619	0.155844	0.340659	0.5	0.428571	0.0588235	0.0344828	0.310811	0.394737	0.581395	0.263158	0.222222	0.2875	0.308642	0.206897	0.367347	0.05
chr9_134381501	chr9	134381501	134382000	500	*	2.2769e-12	1.60465e-10	-36.2931	Promoter (2-3kb)	9	134379411	134379472	62	1	100616236	ENST00000585099.1	2090	ENSG00000263897	MIR4669	microRNA 4669	0.231579	0.204082	0.381579	0.366013	0.606061	0.293478	0.462963	0.622857	0.507463	0.516854	0.5	0.403704	0.589744	0.478992	0.482759	0.585714	0.4	0.258065
chrX_2694001	chrX	2694001	2694500	500	*	1.30315e-20	3.88478e-18	-36.2919	Promoter (2-3kb)	23	2691500	2726373	34874	1	4267	ENST00000449611.6	2501	ENSG00000002586	CD99	CD99 molecule (Xg blood group)	0.273356	0.285714	0.266667	0.275862	0.0625	0.202532	0.244444	0.837989	0.0186335	0.0755814	0.0289855	0.137255	0.15	0.190751	0.16	0.188679	0.212766	0.333333
chr16_57665001	chr16	57665001	57665500	500	*	6.39731e-11	3.23525e-09	-36.2895	Promoter (2-3kb)	16	57668277	57678282	10006	1	222487	ENST00000568245.5	-2777	ENSG00000182885	ADGRG3	adhesion G protein-coupled receptor G3	0.604396	0.135593	0.727273	0.69697	0.764706	0.711864	0.671233	0.886076	0.693069	0.762712	0.735294	0.465409	0.645161	0.556701	0.737864	0.810811	0.783784	0.558824
chr2_232444001	chr2	232444001	232444500	500	*	2.88054e-13	2.49404e-11	36.2696	Intron (ENST00000509197.1/ENST00000509197.1, intron 1 of 4)	2	232456125	232459284	3160	1	248	ENST00000457560.1	-11625	ENSG00000163295	ALPI	alkaline phosphatase, intestinal	0.957143	0.878788	0.673077	0.691244	0.648936	0.745098	0.521127	0.586207	0.693431	0.470968	0.617021	0.744966	0.641975	0.598361	0.688406	0.682927	0.631579	0.888889
chr9_34991001	chr9	34991001	34991500	500	*	5.01463e-07	7.98488e-06	-36.2664	Promoter (<=1kb)	9	34991343	34996628	5286	1	25822	ENST00000539059.1	0	ENSG00000137094	DNAJB5	DnaJ heat shock protein family (Hsp40) member B5	0.461538	0.424779	0.714286	0.671233	0.833333	0.76087	0.785714	0.818182	0.772727	0.628866	0.837838	0.833333	0.816667	0.733333	0.746269	0.821429	0.875	0.480519
chr14_30778001	chr14	30778001	30778500	500	*	2.35045e-06	2.93655e-05	-36.2595	Intron (ENST00000554665.1/ENST00000554665.1, intron 2 of 2)	14	30734494	30735794	1301	1	23256	ENST00000553280.1	43507	ENSG00000092108	SCFD1	sec1 family domain containing 1	0.545455	0.454545	0.875	0.765957	0.714286	0.666667	0.878049	0.855556	0.727273	0.6	0.846154	0.86747	0.8	0.722222	0.84375	0.9375	0.625	0.820513
chr2_220263001	chr2	220263001	220263500	500	*	2.66043e-10	1.14788e-08	-36.2499	Intron (ENST00000432993.1/ENST00000432993.1, intron 1 of 3)	2	219906502	219906565	64	2	100422959	ENST00000581624.1	-356436	ENSG00000266518	MIR4268	microRNA 4268	0.246753	0.78125	0.679012	0.801724	0.727273	0.761905	0.777778	0.756757	0.666667	0.632479	0.463415	0.554348	0.663265	0.638655	0.818182	0.515152	0.882353	0.813333
chr5_6822501	chr5	6822501	6823000	500	*	4.14835e-07	6.80802e-06	-36.2465	Intron (ENST00000648399.1/109729133, intron 3 of 6)	5	6827853	6827921	69	2	100422999	ENST00000636094.1	4921	ENSG00000283420	MIR4278	microRNA 4278	0.283333	0.588235	0.769231	0.76087	0.739437	0.719298	0.736842	0.692308	0.817073	0.752475	0.833333	0.73913	0.744681	0.759494	0.833333	0.818182	0.793651	1
chr7_21597001	chr7	21597001	21597500	500	*	3.08278e-08	7.28069e-07	-36.2394	Intron (ENST00000409508.8/8701, intron 14 of 81)	7	21618194	21636078	17885	1	8701	ENST00000465593.1	-20694	ENSG00000105877	DNAH11	dynein axonemal heavy chain 11	0.346154	0.535714	0.75	0.696203	0.571429	0.5	0.755556	0.760563	0.708861	0.517857	0.666667	0.609091	0.758065	0.767857	0.714286	0.857143	0.692308	0.628571
chrX_70434501	chrX	70434501	70435000	500	*	3.81755e-16	5.59573e-14	-36.2069	Exon (ENST00000638795.1/ENST00000638795.1, exon 1 of 3)	23	70425821	70433380	7560	1	54857	ENST00000472623.1	8680	ENSG00000130055	GDPD2	glycerophosphodiester phosphodiesterase domain containing 2	0.20202	0.0533333	0.41844	0.358824	0.241379	0.48125	0.485437	0.539474	0.467153	0.306859	0.355932	0.374194	0.340741	0.438596	0.387097	0.398374	0.374101	0.684211
chr1_2356001	chr1	2356001	2356500	500	*	1.05485e-11	6.40261e-10	-36.2062	Intron (ENST00000378531.8/79906, intron 10 of 13)	1	2350414	2352820	2407	2	100129534	ENST00000602865.1	-3181	ENSG00000269896	LOC100129534	small nuclear ribonucleoprotein polypeptide N pseudogene	0.482143	0.875	0.905882	0.877934	0.958333	0.829268	0.945055	0.921875	0.917355	0.801887	0.835821	0.741935	0.9625	0.857988	0.875	0.885714	0.86747	0.777778
chr1_156097501	chr1	156097501	156098000	500	*	4.75587e-06	5.28979e-05	-36.1998	Promoter (1-2kb)	1	156099034	156139293	40260	1	4000	ENST00000675939.1	-1034	ENSG00000160789	LMNA	lamin A/C	0.46875	0.6	0.914894	0.821918	0.74359	0.72549	0.833333	0.854167	0.294872	0.253165	0.264151	0.54902	0.75	0.697674	0.7125	0.809524	0.712121	0.454545
chr16_15803501	chr16	15803501	15804000	500	*	4.91072e-08	1.09672e-06	-36.1945	Intron (ENST00000300036.6/4629, intron 3 of 40)	16	15749168	15783532	34365	2	4629	ENST00000570785.1	-19969	ENSG00000133392	MYH11	myosin heavy chain 11	0.5125	0.555556	0.841463	0.989796	0.915663	0.867925	0.811321	1	0.852941	0.900662	0.878788	0.701754	0.87963	0.923077	0.926667	0.923077	0.94382	0.857143
chr19_49678501	chr19	49678501	49679000	500	*	6.11486e-08	1.3242e-06	36.1919	Promoter (<=1kb)	19	49678225	49684818	6594	1	3276	ENST00000526224.5	276	ENSG00000126457	PRMT1	protein arginine methyltransferase 1	0.610169	0.707965	0.578947	0.519481	0.352941	0.666667	0.361111	0.272727	0.404255	0.436782	0.416667	0.147059	0.621212	0.495495	0.506849	0.5	0.416667	0.65
chr17_18974501	chr17	18974501	18975000	500	*	1.55566e-07	2.94425e-06	-36.1905	Promoter (2-3kb)	17	18976931	18977888	958	2	644815	ENST00000580115.1	2888	ENSG00000188522	FAM83G	family with sequence similarity 83 member G	0.571429	0.571429	0.876289	0.901786	0.871212	0.755906	0.903226	0.957265	0.715026	0.719844	0.728972	0.838983	0.837989	0.858108	0.845238	0.876543	0.831325	1
chr2_120737501	chr2	120737501	120738000	500	*	4.68148e-07	7.53077e-06	-36.1833	Promoter (1-2kb)	2	120735868	120992653	256786	1	2736	ENST00000361492.9	1633	ENSG00000074047	GLI2	GLI family zinc finger 2	0.410256	0.12766	0.472222	0.590909	0.611111	0.705882	0.5625	0.666667	0.634615	0.590164	0.5	0.761905	0.545455	0.55814	0.482759	0.52381	0.769231	0.486486
chr8_38090001	chr8	38090001	38090500	500	*	6.61342e-08	1.41647e-06	-36.1644	Intron (ENST00000668779.1/ENST00000668779.1, intron 1 of 2)	8	38105493	38140080	34588	1	9070	ENST00000545394.2	-14993	ENSG00000129691	ASH2L	ASH2 like, histone lysine methyltransferase complex subunit	0.462963	0.368421	0.538462	0.743902	0.6	0.727273	0.62963	0.986486	0.734177	0.72973	0.821429	0.715976	0.640625	0.558442	0.7	0.684211	0.666667	0.789474
chr15_90884501	chr15	90884501	90885000	500	*	1.03205e-12	7.86575e-11	36.1623	Promoter (<=1kb)	15	90884504	90887015	2512	1	2242	ENST00000452243.5	0	ENSG00000182511	FES	FES proto-oncogene, tyrosine kinase	0.756757	0.666667	0.47012	0.572748	0.596708	0.444828	0.496241	0.322176	0.572271	0.509766	0.45614	0.745946	0.451872	0.576659	0.5	0.434579	0.533546	0.6
chr7_104896001	chr7	104896001	104896500	500	*	4.11308e-13	3.46357e-11	-36.1471	Exon (ENST00000631061.2/723809, exon 4 of 4)	7	104911916	104926630	14715	2	723809	ENST00000453666.2	30130	ENSG00000225329	LHFPL3-AS2	LHFPL3 antisense RNA 2	0.578125	0.5	0.938462	0.927083	0.95082	0.813953	0.87037	0.921053	0.910714	0.877778	0.894737	0.824074	0.876106	0.908163	0.92	1	0.9	0.77551
chr17_49219501	chr17	49219501	49220000	500	*	3.98798e-17	6.91424e-15	36.1441	Promoter (<=1kb)	17	49219563	49222562	3000	1	51225	ENST00000573347.5	0	ENSG00000108798	ABI3	ABI family member 3	0.72561	0.903226	0.563636	0.430233	0.612613	0.629808	0.325581	0.424812	0.635417	0.575949	0.70438	0.462329	0.505669	0.380515	0.49005	0.55205	0.506993	0.615385
chr2_9345501	chr2	9345501	9346000	500	*	5.45988e-11	2.80758e-09	-36.1316	Intron (ENST00000315273.4/8853, intron 11 of 26)	2	9350459	9356303	5845	1	8853	ENST00000471687.1	-4459	ENSG00000151693	ASAP2	ArfGAP with SH3 domain, ankyrin repeat and PH domain 2	0.517241	0.692308	0.727273	0.681818	0.606061	0.583333	0.833333	0.945652	0.65	0.623656	0.56	0.865546	0.720588	0.716418	0.650794	0.727273	0.725	0.814815
chr22_44920001	chr22	44920001	44920500	500	*	7.18075e-21	2.22532e-18	-36.12	5' UTR	22	44916455	44969083	52629	2	112885	ENST00000460507.5	48583	ENSG00000056487	PHF21B	PHD finger protein 21B	0.519651	0.589744	0.826087	0.858921	0.798561	0.806818	0.848837	0.912281	0.830688	0.824885	0.85	0.687919	0.882051	0.802974	0.868571	0.820513	0.85	0.722222
chr22_19224001	chr22	19224001	19224500	500	*	1.50787e-06	2.02842e-05	-36.1111	Promoter (1-2kb)	22	19221573	19226320	4748	2	8218	ENST00000458188.2	1820	ENSG00000070371	CLTCL1	clathrin heavy chain like 1	0.512821	0.583333	0.888889	0.763158	0.636364	0.782609	0.894737	0.863636	0.833333	0.516129	0.933333	0.557692	0.787879	0.764706	0.685714	0.571429	0.875	0.761905
chr16_85335001	chr16	85335001	85335500	500	*	1.9469e-11	1.11152e-09	-36.0847	Intron (ENST00000637419.1/23199, intron 1 of 2)	16	85306226	85306325	100	2	100847022	ENST00000583199.1	-28676	ENSG00000266307	MIR5093	microRNA 5093	0.237288	0.176471	0.311828	0.118421	0.186047	0.568047	0.405405	0.691176	0.575163	0.211538	0.333333	0.173611	0.533835	0.203947	0.486726	0.319149	0.25974	0.625
chr2_236260501	chr2	236260501	236261000	500	*	2.62126e-09	8.57383e-08	-36.0639	Intron (ENST00000415226.1/ENST00000415226.1, intron 2 of 3)	2	236194872	236264345	69474	2	401036	ENST00000409749.7	3345	ENSG00000182177	ASB18	ankyrin repeat and SOCS box containing 18	0.368421	0.75	0.857143	0.833333	0.555556	0.9	0.730769	0.902778	0.590909	0.611111	0.5	0.57971	0.772727	0.478261	0.833333	0.8	0.666667	0.815789
chr10_132159001	chr10	132159001	132159500	500	*	5.77758e-08	1.262e-06	-36.0635	Promoter (2-3kb)	10	132161783	132163383	1601	1	282973	ENST00000667210.1	-2283	ENSG00000188385	JAKMIP3	Janus kinase and microtubule interacting protein 3	0.492308	0.25	0.738095	0.884058	0.875	0.73913	0.860465	0.811881	0.731481	0.553571	0.5	0.398305	0.820513	0.568182	0.627907	0.733333	1	0.608696
chr4_25601001	chr4	25601001	25601500	500	*	3.45747e-15	4.278e-13	-36.0454	Intron (ENST00000671933.1/ENST00000671933.1, intron 3 of 4)	4	25648011	25676769	28759	1	10568	ENST00000645788.1	-46511	ENSG00000157765	SLC34A2	solute carrier family 34 member 2	0.431579	0.833333	0.852459	0.839286	0.565217	0.529412	0.82	0.923469	0.8375	0.708333	0.666667	0.677966	0.806122	0.794872	0.712329	0.631579	0.652174	0.784314
chr20_50845001	chr20	50845001	50845500	500	*	1.89514e-09	6.48239e-08	-36.044	Intron (ENST00000358791.9/55653, intron 4 of 5)	20	50795100	50833020	37921	1	55653	ENST00000485049.1	49901	ENSG00000124243	BCAS4	breast carcinoma amplified sequence 4	0.402516	0.695652	0.439024	0.695122	0.5	0.666667	0.608696	0.857143	0.58	0.578947	0.461538	0.746479	0.621212	0.510204	0.732143	0.555556	0.5	0.754717
chr20_56429001	chr20	56429001	56429500	500	*	2.01686e-08	5.06193e-07	-36.0435	Intron (ENST00000360314.7/57091, intron 2 of 6)	20	56412308	56453896	41589	1	57091	ENST00000497244.1	16693	ENSG00000087589	CASS4	Cas scaffold protein family member 4	0.494624	0.363636	0.862745	0.64	0.655172	1	0.730159	1	0.649351	0.569444	0.5	0.740385	0.64	0.603175	0.771429	0.75	1	0.758621
chr17_5771001	chr17	5771001	5771500	500	*	1.02189e-12	7.79674e-11	-36.0417	Promoter (<=1kb)	17	5772234	5930696	158463	1	339166	ENST00000563763.5	-734	ENSG00000284837	LOC339166	uncharacterized LOC339166	0.0727273	0	0.294118	0.294118	0.571429	1	0.27907	0.54717	0.380952	0.20339	0.428571	0.116667	0.790698	0.102564	0.346939	0.117647	0.157895	1
chr8_41875501	chr8	41875501	41876000	500	*	3.73956e-10	1.54415e-08	36.0371	Intron (ENST00000265709.13/286, intron 1 of 42)	8	41653225	41896762	243538	2	286	ENST00000265709.13	20762	ENSG00000029534	ANK1	ankyrin 1	0.536232	0.666667	0.263636	0.185185	0.327103	0.234043	0.138614	0.367089	0.30597	0.195489	0.234375	0.451327	0.221591	0.216981	0.137615	0.187097	0.154762	0.37037
chr7_98870501	chr7	98870501	98871000	500	*	2.07305e-18	4.31408e-16	-36.0302	Promoter (<=1kb)	7	98863095	98870771	7677	2	222865	ENST00000445790.1	0	ENSG00000166448	TMEM130	transmembrane protein 130	0.268657	0.251656	0.537815	0.744681	0.638889	0.666667	0.45977	0.71223	0.601942	0.692982	0.688525	0.566667	0.7	0.554688	0.669643	0.696429	0.803571	0.248521
chr19_1084001	chr19	1084001	1084500	500	*	1.23247e-15	1.65229e-13	-36.026	Promoter (1-2kb)	19	1082939	1086628	3690	1	23526	ENST00000591169.2	1062	ENSG00000180448	ARHGAP45	Rho GTPase activating protein 45	0.290323	0.6	0.35	0.376623	0.333333	0.515152	0.414286	0.761246	0.618644	0.586466	0.88	0.318584	0.398374	0.603352	0.485714	0.410256	0.2	0.611111
chr19_291501	chr19	291501	292000	500	*	3.9737e-10	1.62752e-08	-36.0181	Promoter (<=1kb)	19	281043	291403	10361	2	8612	ENST00000434325.7	-98	ENSG00000141934	PLPP2	phospholipid phosphatase 2	0.2	0.428571	0.323782	0.267884	0.317726	0.205128	0.279503	0.764479	0.246851	0.358857	0.339506	0.272727	0.29703	0.390244	0.526559	0.319035	0.260388	0.285714
chr22_19182001	chr22	19182001	19182500	500	*	8.1653e-11	4.01872e-09	-36.0107	Promoter (2-3kb)	22	19179476	19184831	5356	2	8218	ENST00000412649.5	2331	ENSG00000070371	CLTCL1	clathrin heavy chain like 1	0.0451613	0.166667	0.255319	0.323232	0.1875	0.22	0.363636	0.521739	0.169492	0.216216	0.181818	0.1	0.216867	0.112676	0.269841	0.243243	0.388889	0.047619
chr1_226653001	chr1	226653001	226653500	500	*	2.52655e-14	2.66622e-12	-36.0099	Intron (ENST00000272117.7/3707, intron 1 of 6)	1	226656640	226659670	3031	2	100506443	ENST00000443422.1	6170	ENSG00000228382	ITPKB-IT1	ITPKB intronic transcript 1	0.315789	0.485714	0.534884	0.811024	0.520833	0.549296	0.646154	0.728205	0.522523	0.696296	0.625	0.28125	0.67033	0.569767	0.549451	0.54	0.759259	0.36
chr19_1038501	chr19	1038501	1039000	500	*	1.24592e-14	1.39501e-12	-36.0085	Promoter (<=1kb)	19	1039997	1065567	25571	1	10347	ENST00000433129.6	-997	ENSG00000064687	ABCA7	ATP binding cassette subfamily A member 7	0.0892857	0.418605	0.518519	0.619565	0.649123	0.608696	0.481818	0.569444	0.751724	0.635417	0.716981	0.51938	0.692737	0.620482	0.651007	0.302326	0.803922	0.518519
chr3_13573001	chr3	13573001	13573500	500	*	0.000269037	0.00143977	-36	Intron (ENST00000404922.8/2199, intron 2 of 17)	3	13568740	13638034	69295	1	2199	ENST00000492059.5	4261	ENSG00000163520	FBLN2	fibulin 2	0.296296	0.75	0.857143	0.772152	0.84	0.767442	0.869565	0.711538	0.674157	0.852941	0.769231	0.75	0.87	0.685714	0.823529	0.653846	0.785714	0.692308
chrX_120468501	chrX	120468501	120469000	500	*	1.63181e-05	0.000147202	35.9898	Promoter (<=1kb)	23	120426148	120469296	43149	2	3920	ENST00000200639.9	296	ENSG00000005893	LAMP2	lysosomal associated membrane protein 2	0.26087	0.777778	0.551724	0.329897	0.564103	0.37037	0.196429	0	0.403509	0.36	0.333333	0.306122	0.362319	0.316456	0.424242	0.388889	0.47619	0.666667
chr9_135481001	chr9	135481001	135481500	500	*	1.50183e-14	1.65403e-12	35.9676	Promoter (<=1kb)	9	135468172	135480777	12606	2	100506599	ENST00000455039.3	-224	ENSG00000225361	PPP1R26-AS1	PPP1R26 antisense RNA 1	0.514925	0.790123	0.364706	0.29078	0.375	0.205479	0.40708	0.108108	0.412281	0.208633	0.423913	0.158416	0.243902	0.340909	0.394366	0.189873	0.164384	0.65
chr17_82020001	chr17	82020001	82020500	500	*	1.65065e-13	1.48846e-11	35.9665	Promoter (2-3kb)	17	82018716	82022821	4106	2	201254	ENST00000584514.5	2321	ENSG00000169689	CENPX	centromere protein X	0.878049	1	0.49697	0.525926	0.252427	0.373984	0.527778	0.559471	0.38756	0.393939	0.336066	0.680556	0.370044	0.388235	0.513619	0.481818	0.362745	0.975
chr4_7785001	chr4	7785001	7785500	500	*	5.62267e-14	4.89436e-12	76.5152	Intron (ENST00000360265.8/60312, intron 11 of 15)	4	7763222	7779187	15966	2	60312	ENST00000505447.5	-5814	ENSG00000196526	AFAP1	actin filament associated protein 1	1	1	0.684783	0.721116	0.194805	0.290909	0.607143	0.962264	0.235294	0.237668	0.0238095	0.56338	0.546053	0.690647	0.493506	0.630435	0.365591	0
chr20_61254001	chr20	61254001	61254500	500	*	8.89722e-43	2.17804e-39	-76.354	Promoter (1-2kb)	20	61252261	61940617	688357	1	1002	ENST00000614565.5	1740	ENSG00000179242	CDH4	cadherin 4	0.0408163	0.2	0.573034	0.589404	0.92381	0.702128	0.403846	0.268657	0.633929	0.574713	0.702703	0.4375	0.581006	0.539394	0.5	0.809524	0.65	0.4
chr11_75723001	chr11	75723001	75723500	500	*	6.97051e-36	8.53192e-33	76.2509	Intron (ENST00000198801.10/80168, intron 2 of 5)	11	75719374	75732958	13585	1	80168	ENST00000526712.1	3627	ENSG00000166391	MOGAT2	monoacylglycerol O-acyltransferase 2	0.888889	0.909091	0.25	0.545455	0.0377358	0.225806	0.725	0.68	0.439252	0.391608	0.151515	0.916667	0.263636	0.421875	0.442623	0.125	0.160714	0.935484
chr6_32584001	chr6	32584001	32584500	500	*	8.86773e-38	1.34042e-34	-74.3634	Exon (ENST00000360004.5/3123, exon 2 of 6)	6	32578769	32589848	11080	2	3123	ENST00000360004.5	5348	ENSG00000196126	HLA-DRB1	major histocompatibility complex, class II, DR beta 1	0.0746269	0.625	0.359223	0.700787	0.971963	0.947368	0.191304	0.552632	0.307692	0.954128	0.814815	0.254902	0.47541	0.972603	0.516484	0.822222	0.802632	0.75
chr1_24932501	chr1	24932501	24933000	500	*	1.48459e-27	7.72965e-25	72.5733	Promoter (2-3kb)	1	24899511	24930276	30766	2	864	ENST00000308873.11	-2225	ENSG00000020633	RUNX3	RUNX family transcription factor 3	0.681818	0.875	0.242424	0.19403	0	0.0847458	0.450549	0.846154	0.168539	0.182796	0.0821918	0.444444	0.264	0.302013	0.252525	0.295775	0.0408163	1
chr10_72340501	chr10	72340501	72341000	500	*	1.27349e-63	1.36691e-59	70.5013	Exon (ENST00000338820.7/54788, exon 4 of 8)	10	72335557	72336865	1309	2	54788	ENST00000473051.1	-3636	ENSG00000148719	DNAJB12	DnaJ heat shock protein family (Hsp40) member B12	0.840467	0.921053	0.494949	0.344156	0.146341	0.164706	0.556391	0.628906	0.585714	0.353571	0.2	0.514286	0.398268	0.406504	0.495575	0.301587	0	0.940397
chr4_6332501	chr4	6332501	6333000	500	*	2.1844e-16	2.80141e-14	69.2398	Intron (ENST00000335585.9/5522, intron 7 of 8)	4	6294771	6300807	6037	1	7466	ENST00000513395.1	37730	ENSG00000109501	WFS1	wolframin ER transmembrane glycoprotein	0.962025	0.909091	0.375	0.484848	0.25	0.277778	0.4	0.923077	0.428571	0.588235	0.153846	0.820513	0.676056	0.490196	0.37931	0.461538	0.2	0.4
chr2_234978501	chr2	234978501	234979000	500	*	2.15785e-32	1.84723e-29	-68.875	Promoter (<=1kb)	2	234978685	235055648	76964	1	23677	ENST00000409212.5	0	ENSG00000130147	SH3BP4	SH3 domain binding protein 4	0.155172	0.285714	0.785714	0.888889	0.894737	0.805556	0.238095	0	0.823529	0.931298	0.8375	0.5	0.888889	0.941176	0.32	0.918919	0.927835	0
chr3_54684001	chr3	54684001	54684500	500	*	3.10049e-33	2.82765e-30	68.5012	Intron (ENST00000415676.6/55799, intron 12 of 38)	3	54632122	54639857	7736	2	790952	ENST00000583516.1	-44144	ENSG00000265992	ESRG	embryonic stem cell related	1	0.918605	0.5	0.675676	0.276596	0.225806	0.984848	0.966667	0.552239	0.590909	0.30303	1	0.69863	0.38	0.84	0.75	0.488372	0.955224
chr21_46661001	chr21	46661001	46661500	500	*	6.85698e-39	1.22666e-35	67.7794	Exon (ENST00000482508.5/3275, exon 6 of 6)	21	46656823	46664951	8129	1	3275	ENST00000486520.1	4178	ENSG00000160310	PRMT2	protein arginine methyltransferase 2	0.984733	0.860465	0.653333	0.881098	0	0.288889	0.666667	0.909091	0.52459	0.364103	1	0.173913	0.72332	0.256705	0.384615	0.985507	1	0.757576
chr3_126476501	chr3	126476501	126477000	500	*	9.1704e-27	4.4277e-24	67.7683	Promoter (<=1kb)	3	126437601	126475891	38291	2	79364	ENST00000389709.8	-610	ENSG00000070476	ZXDC	ZXD family zinc finger C	0.538462	0.929577	0.348315	0.368159	0.0634921	0.219178	0.295775	0.844961	0.344828	0.356846	0.371795	0.61157	0.368794	0.425	0.235772	0.287671	0.127119	0.926829
chr7_65872501	chr7	65872501	65873000	500	*	2.46803e-30	1.74812e-27	67.7046	Promoter (<=1kb)	7	65873074	65959558	86485	1	154807	ENST00000360768.5	-74	ENSG00000196715	VKORC1L1	vitamin K epoxide reductase complex subunit 1 like 1	0.739726	0.881356	0.204545	0.0978261	0.108696	0.135802	0.4125	0.6	0.37037	0.142132	0.0454545	0.662791	0.183673	0.265823	0.203008	0.0555556	0.0967742	0.842105
chr5_172640501	chr5	172640501	172641000	500	*	4.87272e-29	2.93069e-26	67.5214	Promoter (<=1kb)	5	172641263	172691540	50278	1	54492	ENST00000369800.6	-263	ENSG00000214357	NEURL1B	neuralized E3 ubiquitin protein ligase 1B	0.941176	0.871795	0.327103	0.318182	0.256757	0.22314	0.415385	0.7125	0.432624	0.388889	0.278481	0.666667	0.383721	0.432836	0.719512	0.3	0.223301	0.90625
chr11_12222001	chr11	12222001	12222500	500	*	3.76957e-46	1.14346e-42	67.2635	Promoter (1-2kb)	11	12224438	12227193	2756	1	9645	ENST00000533219.5	-1938	ENSG00000133816	MICAL2	microtubule associated monooxygenase, calponin and LIM domain containing 2	0.912752	0.75	0.765	0.783019	0.158333	0.27972	0.75	0.621212	0.257919	0.24375	0.215517	0.733051	0.666667	0.40625	0.612648	0.518182	0.580488	1
chr8_145003501	chr8	145003501	145004000	500	*	9.20387e-20	1.93999e-17	66.2319	Promoter (<=1kb)	8	144978315	145002895	24581	2	286101	ENST00000528392.5	-606	ENSG00000196922	ZNF252P	zinc finger protein 252, pseudogene	0.972727	0.428571	0.358491	0.428571	0.0454545	0.289474	0.651163	0.921053	0.61039	0.559633	0.178571	0.263158	0.5	0.49505	0.528302	0.26087	0.08	1
chr19_2776001	chr19	2776001	2776500	500	*	1.01151e-16	1.37032e-14	64.4254	Intron (ENST00000221566.7/6449, intron 1 of 11)	19	2767582	2770781	3200	2	6449	ENST00000587866.1	-5220	ENSG00000104969	SGTA	small glutamine rich tetratricopeptide repeat co-chaperone alpha	0.690909	0.911765	0.371429	0.666667	0.416667	0	0.709302	0.333333	0.296703	0.261538	0.5	0.588608	0.507692	0.508772	0.235294	0.333333	0	0.962963
chr4_3305501	chr4	3305501	3306000	500	*	2.54539e-18	4.42309e-16	-64.0927	Intron (ENST00000506631.5/6002, intron 1 of 7)	4	3314147	3439905	125759	1	6002	ENST00000344733.9	-8147	ENSG00000159788	RGS12	regulator of G protein signaling 12	0.120879	0.428571	0.5	0.423913	0.711111	0.896552	0.53125	0.422222	0.614286	0.740741	0.666667	0.333333	0.58	0.712644	0.654545	0.730769	0.882353	0.545455
chr11_70708501	chr11	70708501	70709000	500	*	2.46372e-14	2.27066e-12	63.1511	Intron (ENST00000659264.1/22941, intron 1 of 12)	11	70469435	70718003	248569	2	22941	ENST00000659264.1	9003	ENSG00000162105	SHANK2	SH3 and multiple ankyrin repeat domains 2	0.792079	0.866667	0.647059	0.339623	0.12	0.227273	0.491228	0.444444	0.471429	0.385965	0.105263	0.463158	0.333333	0.436364	0.606061	0.541667	0.2	0.677419
chr11_72434501	chr11	72434501	72435000	500	*	3.71854e-13	2.76436e-11	-62.3762	Promoter (<=1kb)	11	72285495	72434531	149037	2	81570	ENST00000294053.9	0	ENSG00000162129	CLPB	caseinolytic mitochondrial matrix peptidase chaperone subunit B	0	0	0.0833333	0.20339	0.64	0.607843	0.346667	0	0.138298	0.344828	0.679245	0.169014	0.514286	0.188679	0.258824	0.428571	0.461538	0.192308
chr19_43745501	chr19	43745501	43746000	500	*	2.96384e-14	2.69422e-12	-62.3737	Promoter (1-2kb)	19	43734460	43747734	13275	2	56006	ENST00000597598.1	1734	ENSG00000105771	SMG9	SMG9 nonsense mediated mRNA decay factor	0.145455	0.352941	0.534884	0.731707	0.878788	0.757576	0.690909	0.208333	0.591398	0.68	0.735294	0.381356	0.609756	0.553846	0.658537	0.896552	0.892857	0.214286
chr2_241857501	chr2	241857501	241858000	500	*	1.8013e-16	2.33593e-14	-62.3213	Promoter (<=1kb)	2	241850697	241858865	8169	2	5133	ENST00000418831.1	865	ENSG00000188389	PDCD1	programmed cell death 1	0.0789474	0	0.120879	0.075	0.828358	0.600985	0.34375	0.179104	0.55	0.397059	0.57732	0.35	0.466667	0.504348	0.509434	0.565789	0.424084	0.5
chr19_46001001	chr19	46001001	46001500	500	*	5.68301e-26	2.51741e-23	-62.2951	Promoter (1-2kb)	19	46003006	46015333	12328	1	729440	ENST00000599044.1	-1506	ENSG00000104983	CCDC61	coiled-coil domain containing 61	0	0	0.214286	0.148936	0.875	0.344828	0.0434783	0.0178571	0.211268	0.349206	0.111111	0	0.209677	0.228916	0	0.4	1	0.0357143
chr9_121370501	chr9	121370501	121371000	500	*	9.95653e-52	4.08617e-48	-62.0211	Promoter (<=1kb)	9	121338988	121370304	31317	2	2040	ENST00000538954.5	-197	ENSG00000148175	STOM	stomatin	0.10241	0.330189	0.736111	0.752475	0.770992	0.846667	0.666667	0.5	0.75	0.832727	0.783133	0.345178	0.708075	0.760976	0.514019	0.785714	0.827338	0.436782
chr7_30920001	chr7	30920001	30920500	500	*	1.46926e-18	2.62504e-16	61.3333	Promoter (<=1kb)	7	30921300	30925516	4217	1	358	ENST00000441328.6	-800	ENSG00000240583	AQP1	aquaporin 1 (Colton blood group)	0.811765	0.9	0.659091	0.551282	0.222222	0.233333	0.674699	0.584615	0.6	0.373626	0.103448	0.626506	0.516667	0.539474	0.626866	0.458333	0.25	0.5
chr19_7488501	chr19	7488501	7489000	500	*	1.2381e-34	1.30879e-31	61.2928	Promoter (<=1kb)	19	7476901	7488972	12072	2	92960	ENST00000593547.1	0	ENSG00000104883	PEX11G	peroxisomal biogenesis factor 11 gamma	0.752941	0.878049	0.335616	0.262443	0.197183	0.168421	0.340909	0.617647	0.238683	0.138418	0.193548	0.625	0.261044	0.241176	0.301075	0.187097	0.17341	0.705882
chr8_80641001	chr8	80641001	80641500	500	*	5.22178e-20	1.13848e-17	61.1031	3' UTR	8	80658668	80659664	997	2	619279	ENST00000517986.1	18164	ENSG00000164684	ZNF704	zinc finger protein 704	0.943396	0.96	0.888889	0.75	0.291667	0.391304	0.875	0.931034	0.690476	0.545455	0.47619	1	0.754386	0.734375	0.733333	0.277778	0.26087	0.968992
chr1_15837501	chr1	15837501	15838000	500	*	8.89033e-21	2.12783e-18	-61.0854	Promoter (1-2kb)	1	15836095	15928557	92463	1	23013	ENST00000673875.1	1406	ENSG00000065526	SPEN	spen family transcriptional repressor	0.152542	0	0.474684	0.368421	0.738562	0.762162	0.430894	0.4375	0.480663	0.726667	0.806818	0.766667	0.449198	0.51735	0.568093	0.628571	0.71875	0.888889
chr17_79161001	chr17	79161001	79161500	500	*	2.17736e-24	8.12354e-22	-61.0478	Intron (ENST00000583458.5/146713, intron 3 of 13)	17	79115698	79183472	67775	2	146713	ENST00000580508.1	21972	ENSG00000167281	RBFOX3	RNA binding fox-1 homolog 3	0.189189	0.333333	0.629032	0.72	0.786885	0.868852	0.269231	0.704918	0.716667	0.731707	0.675676	0.139037	0.614679	0.684211	0.628866	0.702703	0.775	0.333333
chr1_1068001	chr1	1068001	1068500	500	*	4.67444e-17	6.73816e-15	-60.3167	Exon (ENST00000412397.2/100288175, exon 8 of 10)	1	1064495	1066274	1780	1	100288175	ENST00000433695.1	3506	ENSG00000217801	LOC100288175	uncharacterized LOC100288175	0.213333	0.315789	0.854839	0.915254	0.641026	1	0.65	0.533835	0.698795	0.773585	0.958333	0.581395	0.80198	0.723577	0.692308	0.805556	0.955556	0.461538
chr16_81113501	chr16	81113501	81114000	500	*	4.38529e-20	9.63633e-18	60.0311	Promoter (<=1kb)	16	81100875	81113981	13107	2	114780	ENST00000534447.5	0	ENSG00000166473	PKD1L2	polycystin 1 like 2 (gene/pseudogene)	0.927835	0.888889	0.585366	0.757895	0.27907	0.365854	0.857143	1	0.415094	0.474576	0.5	0.732394	0.677419	0.54321	0.862745	0.571429	0.56	0.901961
chr21_37010001	chr21	37010001	37010500	500	*	4.5954e-20	1.00821e-17	59.9603	Intron (ENST00000485272.5/53820, intron 2 of 3)	21	37006702	37019662	12961	1	53820	ENST00000329553.3	3299	ENSG00000183145	RIPPLY3	ripply transcriptional repressor 3	0.625	0.794118	0.235294	0.2	0.0967742	0.08	0.592593	0.68	0.12766	0.20202	0	0.744186	0.157303	0.295918	0.478261	0	0.0487805	0.894737
chr2_241857001	chr2	241857001	241857500	500	*	7.16341e-14	6.09114e-12	-59.6696	Promoter (1-2kb)	2	241850697	241858865	8169	2	5133	ENST00000418831.1	1365	ENSG00000188389	PDCD1	programmed cell death 1	0	0.5	0.253333	0.220183	0.85	0.805556	0.53012	0.376543	0.643678	0.587755	0.643564	0.539007	0.665072	0.678392	0.627778	0.58427	0.614379	0.538462
chr7_75643001	chr7	75643001	75643500	500	*	1.83271e-16	2.37006e-14	-58.9286	Intron (ENST00000336926.11/3092, intron 1 of 30)	7	75582092	75611843	29752	2	3092	ENST00000420909.1	-31158	ENSG00000127946	HIP1	huntingtin interacting protein 1	0.0333333	0.258824	0.533333	0.605263	0.653846	0.8	0.12069	0	0.611765	0.663043	0.611111	0.0125	0.493151	0.36	0.084507	0.482759	0.666667	0.455285
chr7_151759501	chr7	151759501	151760000	500	*	4.69892e-16	5.69158e-14	58.8256	Intron (ENST00000287878.9/51422, intron 3 of 15)	7	151556211	151781353	225143	2	51422	ENST00000652136.1	21353	ENSG00000106617	PRKAG2	protein kinase AMP-activated non-catalytic subunit gamma 2	0.934783	0.969697	0.607143	0.609195	0.277778	0.444444	0.45283	0.3125	0.684211	0.613861	0.25	0.605839	0.571429	0.535714	0.35443	0.483871	0.15	0.888889
chr11_86848501	chr11	86848501	86849000	500	*	8.23145e-12	4.72475e-10	58.3292	Intron (ENST00000532234.5/11098, intron 2 of 4)	11	86857059	86857947	889	2	8587	ENST00000533071.1	8947	ENSG00000255203	OR7E2P	olfactory receptor family 7 subfamily E member 2 pseudogene	0.851852	0.8	0.457143	0.571429	0.0833333	0.387097	0.892857	0.848485	0.58209	0.3125	0.241379	0.900709	0.557143	0.643678	0.878788	1	0.310345	1
chr17_49004001	chr17	49004001	49004500	500	*	9.7425e-54	4.68769e-50	58.2319	Intron (ENST00000290341.8/10642, intron 2 of 14)	17	48997763	49036933	39171	1	10642	ENST00000515586.5	6238	ENSG00000159217	IGF2BP1	insulin like growth factor 2 mRNA binding protein 1	0.641711	0.88	0.149573	0.0739645	0.142077	0.114428	0.269565	0.377841	0.159851	0.115942	0.0764706	0.343434	0.202749	0.136943	0.136986	0.121693	0.155462	0.792079
chr9_134026001	chr9	134026001	134026500	500	*	6.25579e-89	2.9097e-84	-58.1608	Promoter (<=1kb)	9	134025495	134028102	2608	1	266655	ENST00000432807.1	506	ENSG00000235106	BRD3OS	BRD3 opposite strand	0.0843373	0.0136986	0.60101	0.654886	0.747863	0.574627	0.388393	0.342593	0.468672	0.666667	0.656109	0.276596	0.592751	0.575875	0.6691	0.682008	0.748858	0.0900901
chr19_7427001	chr19	7427001	7427500	500	*	3.42254e-24	1.23723e-21	57.8829	Intron (ENST00000668164.1/23370, intron 2 of 20)	19	7439688	7472477	32790	1	23370	ENST00000359920.11	-12188	ENSG00000104880	ARHGEF18	Rho/Rac guanine nucleotide exchange factor 18	0.822785	0.84375	0.706897	0.641026	0.234234	0.268817	0.829268	0.687117	0.646018	0.625899	0.545455	0.4625	0.734694	0.738806	0.428571	0.6	0.66129	0.944444
chr2_240434501	chr2	240434501	240435000	500	*	6.32079e-15	6.4378e-13	57.764	Promoter (<=1kb)	2	240435663	240468076	32414	1	2817	ENST00000264039.7	-663	ENSG00000063660	GPC1	glypican 1	0.808511	0.818182	0.35	0.211765	0.22093	0.246575	0.608696	0.705882	0.380952	0.226415	0.59375	0.742857	0.412371	0.271845	0.62	0.367347	0.238806	0.5
chr7_46940001	chr7	46940001	46940500	500	*	2.08018e-10	8.89823e-09	57.662	Intron (ENST00000433337.1/ENST00000433337.1, intron 1 of 2)	7	46688940	46759844	70905	2	730338	ENST00000469937.2	-180157	ENSG00000233539	LOC730338	uncharacterized LOC730338	0.733333	0.454545	0.285714	0.294118	0.133333	0.105263	0.65625	0.643478	0.561644	0.443182	0.545455	0.532544	0.516667	0.55	0.678571	0.5	0.28	0.765957
chr8_22623001	chr8	22623001	22623500	500	*	1.23379e-17	1.94309e-15	57.5431	Intron (ENST00000276416.11/55909, intron 8 of 8)	8	22620436	22626542	6107	2	55909	ENST00000520489.5	3042	ENSG00000147439	BIN3	bridging integrator 3	0.859375	0.75	0.321429	0.40625	0.265823	0.257576	0.507246	0.477778	0.464646	0.325843	0.285714	0.53012	0.344262	0.301282	0.27972	0.233333	0.29703	0.772727
chr8_143516001	chr8	143516001	143516500	500	*	8.55635e-27	4.14556e-24	-57.493	Intron (ENST00000262577.6/23144, intron 3 of 11)	8	143484497	143507840	23344	2	23144	ENST00000528401.1	-8161	ENSG00000014164	ZC3H3	zinc finger CCCH-type containing 3	0.0305344	0.421053	0.104167	0.213836	0.606061	0.697368	0.160377	0.555556	0.293478	0.318966	0.481013	0.05	0.118519	0.33871	0.193103	0.253165	0.25	0.340909
chr7_102416001	chr7	102416001	102416500	500	*	1.19272e-12	8.09081e-11	57.4351	Intron (ENST00000469763.5/100630923, intron 8 of 8)	7	102405742	102405855	114	2	100313829	ENST00000408583.1	-10146	ENSG00000221510	MIR548O	microRNA 548o	0.72	0.71875	0.275862	0.2	0.125	0.181818	0.5	0.35	0.27451	0.196429	0	0	0.25	0.404762	0.325	0.387097	0	0.666667
chr12_67647501	chr12	67647501	67648000	500	*	1.25746e-12	8.48361e-11	-56.7419	Promoter (<=1kb)	12	67648338	67657596	9259	1	8445	ENST00000543747.1	-338	ENSG00000127334	DYRK2	dual specificity tyrosine phosphorylation regulated kinase 2	0.122449	0.45	0.466667	0.710526	0.761905	0.793103	0.315068	0.875	0.591549	0.565789	0.658537	0.431034	0.5	0.621951	0.8	0.818182	0.880952	0.0526316
chr8_125529001	chr8	125529001	125529500	500	*	1.13326e-37	1.63022e-34	-56.5371	Intron (ENST00000522815.1/ENST00000522815.1, intron 2 of 3)	8	125433546	125437191	3646	1	10221	ENST00000519576.1	95455	ENSG00000173334	TRIB1	tribbles pseudokinase 1	0.0967742	0.684211	0.46281	0.791411	0.589744	0.833333	0.518987	0.508772	0.625806	0.8	0.6	0.302817	0.672414	0.528409	0.56044	0.661538	0.758065	0.704545
chr2_73213501	chr2	73213501	73214000	500	*	6.49293e-10	2.48219e-08	-56.4685	Promoter (<=1kb)	2	73214222	73221213	6992	1	10322	ENST00000413491.5	-222	ENSG00000135632	SMYD5	SMYD family member 5	0.118644	0.578947	0.789474	0.727273	0.88	0.684211	0.545455	0.6	0.62963	0.877551	1	0.104167	0.916667	0.729167	0.631579	0.882353	1	1
chr16_10751001	chr16	10751001	10751500	500	*	2.8178e-09	9.24925e-08	55.9641	Intron (ENST00000574334.5/4682, intron 3 of 5)	16	10757873	10769351	11479	1	4682	ENST00000571175.5	-6373	ENSG00000103274	NUBP1	NUBP iron-sulfur cluster assembly factor 1, cytosolic	0.822368	0.727273	0.560976	0.655556	0.384615	0.125	0.684211	0.814815	0.651163	0.714286	0.7	0.480769	0.622642	0.625	0.738095	0.588235	1	0.625
chr1_15416501	chr1	15416501	15417000	500	*	4.85497e-06	6.31826e-05	55.8608	Intron (ENST00000375980.9/79180, intron 1 of 3)	1	15410265	15429081	18817	1	79180	ENST00000445566.1	6236	ENSG00000142634	EFHD2	EF-hand domain family member D2	0.777778	0.375	0.666667	0.6	0	0.25	0.692308	0.625	0.611111	0.5	0.166667	0.452632	0.833333	0.368421	0.5	0.571429	1	0.714286
chr17_77416001	chr17	77416001	77416500	500	*	3.11698e-17	4.59758e-15	55.5419	Intron (ENST00000591198.5/10801, intron 2 of 10)	17	77419802	77488826	69025	1	10801	ENST00000591020.5	-3302	ENSG00000184640	SEPTIN9	septin 9	0.829787	0.913043	0.445545	0.418719	0.234234	0.363636	0.737705	0.833333	0.380165	0.36413	0.372881	0.848921	0.365217	0.310345	0.526316	0.230769	0.297297	0.941176
chr22_30286501	chr22	30286501	30287000	500	*	7.10419e-14	6.04815e-12	55.2995	Promoter (<=1kb)	22	30285117	30287390	2274	2	652968	ENST00000459785.1	390	ENSG00000239282	CASTOR1	cytosolic arginine sensor for mTORC1 subunit 1	0.66	0.814815	0.40625	0.349398	0.166667	0.157895	0.8125	0.527273	0.333333	0.195122	0.0666667	0.724638	0.263889	0.283951	0.466667	0.421053	0.363636	0.875
chr2_128273501	chr2	128273501	128274000	500	*	1.85934e-15	2.05096e-13	-55.2292	Intron (ENST00000469019.1/9394, intron 1 of 2)	2	128268690	128290196	21507	2	9394	ENST00000463963.1	16196	ENSG00000136720	HS6ST1	heparan sulfate 6-O-sulfotransferase 1	0.395062	0.642857	0.708333	0.763889	0.958333	1	0.730769	0.754098	0.820513	0.90566	0.954545	0.69186	0.843137	0.556962	0.818182	0.96	0.916667	0.692308
chr10_77865501	chr10	77865501	77866000	500	*	3.43971e-27	1.73272e-24	55.2051	Intron (ENST00000475613.6/9231, intron 1 of 21)	10	77790791	77869191	78401	2	9231	ENST00000475613.6	3191	ENSG00000151208	DLG5	discs large MAGUK scaffold protein 5	0.993711	0.714286	0.516667	0.538462	0.410714	0.428571	0.644737	0.59375	0.597826	0.571429	0.52	0.714286	0.519608	0.734266	0.597403	0.508772	0.421875	0.428571
chr22_25623001	chr22	25623001	25623500	500	*	1.98614e-17	3.05218e-15	55.1792	Intron (ENST00000324198.11/157, intron 2 of 20)	22	25565107	25684568	119462	1	157	ENST00000455558.2	57894	ENSG00000100077	GRK3	G protein-coupled receptor kinase 3	0.94	0.769231	0.594937	0.785714	0.333333	0.328	0.855072	0.634043	0.34	0.239316	0.25974	0.511521	0.477612	0.492754	0.459459	0.571429	0.578313	0.55
chr9_108702501	chr9	108702501	108703000	500	*	2.85178e-13	2.16854e-11	55.1168	Exon (ENST00000415465.2/ENST00000415465.2, exon 1 of 2)	9	108854588	108855986	1399	2	10880	ENST00000374667.5	152986	ENSG00000148156	ACTL7B	actin like 7B	0.84507	0.777778	0.444444	0.604167	0.365854	0.142857	0.840909	0.647887	0.559524	0.5	0.454545	0.728324	0.636364	0.625	0.62069	0.59375	0.1875	0.857143
chr6_34155001	chr6	34155001	34155500	500	*	4.08086e-55	2.27771e-51	-54.9183	Promoter (<=1kb)	6	34021854	34155622	133769	2	2914	ENST00000374177.7	122	ENSG00000124493	GRM4	glutamate metabotropic receptor 4	0.0540541	0.02	0.338889	0.471631	0.677852	0.548387	0.352941	0.423792	0.436464	0.517647	0.454545	0.142857	0.502347	0.497797	0.43871	0.488189	0.623853	0.342105
chr15_71372501	chr15	71372501	71373000	500	*	5.43606e-24	1.9252e-21	54.8189	Intron (ENST00000355327.7/79875, intron 6 of 17)	15	71547228	71738217	190990	1	79875	ENST00000567745.5	-174228	ENSG00000187720	THSD4	thrombospondin type 1 domain containing 4	0.669231	0.166667	0.490566	0.268519	0.0153846	0.133333	0.111111	0.470588	0.21875	0.1875	0.102041	0.396552	0.33871	0.493671	0.0609756	0	0	0.555556
chr19_21851001	chr19	21851001	21851500	500	*	1.78608e-34	1.87386e-31	-54.6961	Promoter (<=1kb)	19	21807353	21851968	44616	2	7594	ENST00000598381.5	468	ENSG00000198521	ZNF43	zinc finger protein 43	0.852941	0.198473	0.727273	0.694444	0.763889	0.824176	0.396694	0.243243	0.743243	0.692053	0.715909	0.421875	0.719457	0.734234	0.681159	0.789474	0.698795	0.280899
chr1_9005501	chr1	9005501	9006000	500	*	2.97526e-19	5.75807e-17	54.559	Intron (ENST00000400906.1/155184, intron 10 of 11)	1	9003300	9026345	23046	2	155184	ENST00000400906.1	20345	ENSG00000197241	SLC2A7	solute carrier family 2 member 7	0.761905	0.983051	0.633333	0.672727	0.317073	0.352941	0.730769	0.959184	0.64	0.459016	0.321429	0.555556	0.571429	0.507692	0.769231	0.529412	0.619048	0.962264
chr15_60797501	chr15	60797501	60798000	500	*	2.99331e-14	2.71924e-12	54.4135	Intron (ENST00000335670.11/6095, intron 1 of 10)	15	60511457	60706352	194896	2	6095	ENST00000560004.5	-91149	ENSG00000069667	RORA	RAR related orphan receptor A	0.665289	0.613636	0.559322	0.371795	0.12	0.107143	0.479167	0.189655	0.272727	0.174603	0.181818	0.426471	0.585714	0.333333	0.524752	0.6	0.444444	0.52
chr17_1400501	chr17	1400501	1401000	500	*	7.15215e-65	9.97984e-61	-54.3657	Promoter (<=1kb)	17	1344275	1400222	55948	2	7531	ENST00000264335.13	-279	ENSG00000108953	YWHAE	tyrosine 3-monooxygenase/tryptophan 5-monooxygenase activation protein epsilon	0.0984127	0.0199005	0.459016	0.521452	0.64	0.590643	0.185484	0.506787	0.592593	0.546939	0.730769	0.170213	0.367925	0.376471	0.488889	0.4375	0.814433	0.0837989
chr6_38702001	chr6	38702001	38702500	500	*	2.99678e-11	1.54165e-09	54.2929	Promoter (<=1kb)	6	38675925	38703145	27221	2	2739	ENST00000373365.5	645	ENSG00000124767	GLO1	glyoxalase I	0.851064	0.842105	0.40625	0.489796	0.233333	0.357143	0.666667	0.740741	0.433962	0.243243	0	0.831858	0.676923	0.54023	0.666667	0.333333	0.0357143	0.789474
chr12_4443501	chr12	4443501	4444000	500	*	9.02711e-16	1.04272e-13	54.2572	Promoter (<=1kb)	12	4428156	4444219	16064	2	2251	ENST00000543077.1	219	ENSG00000111241	FGF6	fibroblast growth factor 6	0.980769	0.857143	0.555556	0.525547	0.4	0.44	0.604167	0.8	0.605505	0.580808	0.45122	0.571429	0.588235	0.589888	0.613208	0.560606	0.520548	1
chr19_17333501	chr19	17333501	17334000	500	*	1.21551e-19	2.51805e-17	54.0666	Promoter (<=1kb)	19	17333288	17334729	1442	2	57719	ENST00000600711.1	729	ENSG00000074855	ANO8	anoctamin 8	0.730769	0.969697	0.72549	0.44	0.27451	0.352273	0.660377	0.646018	0.794393	0.45	0.102041	0.428571	0.521739	0.522727	0.431193	0.1875	0.340909	0.777778
chr9_93291501	chr9	93291501	93292000	500	*	1.4863e-18	2.6487e-16	54.0476	Promoter (1-2kb)	9	93293089	93308588	15500	1	65268	ENST00000474009.5	-1089	ENSG00000165238	WNK2	WNK lysine deficient protein kinase 2	0.974684	0.857143	0.65	0.576087	0.375	0.438596	0.862069	0.931034	0.697674	0.58042	0.634615	0.801724	0.672566	0.640523	0.813953	0.333333	0.523077	0.875
chr1_15415501	chr1	15415501	15416000	500	*	2.28662e-08	5.99635e-07	53.8636	Intron (ENST00000375980.9/79180, intron 1 of 3)	1	15410265	15429081	18817	1	79180	ENST00000445566.1	5236	ENSG00000142634	EFHD2	EF-hand domain family member D2	0.679612	0.428571	0.772727	0.630435	0.0714286	0.166667	0.617647	0.666667	0.655738	0.485714	0.0833333	0.584071	0.59322	0.533333	0.605263	0.733333	0.4	0.333333
chr3_56989001	chr3	56989001	56989500	500	*	3.57821e-14	3.22123e-12	-53.7557	Intron (ENST00000338458.8/50650, intron 2 of 12)	3	56773767	56977375	203609	2	50650	ENST00000486829.1	-11626	ENSG00000163947	ARHGEF3	Rho guanine nucleotide exchange factor 3	0	0.181818	0.33871	0.54717	0.542857	0.633333	0.243243	0.596154	0.313253	0.617284	0.307692	0.327586	0.54386	0.377551	0.358974	0.25	0.909091	0.545455
chr5_6477001	chr5	6477001	6477500	500	*	9.08875e-15	9.0846e-13	53.5953	Intron (ENST00000399816.4/134111, intron 1 of 1)	5	6448859	6496723	47865	1	134111	ENST00000399816.4	28142	ENSG00000215218	UBE2QL1	ubiquitin conjugating enzyme E2 Q family like 1	0.733333	0.818182	0.75	0.551724	0.314286	0.121951	0.458333	0.930233	0.534247	0.352113	0.333333	0.565217	0.606557	0.507463	0.571429	0.608696	0.631579	0.684211
chr1_25565501	chr1	25565501	25566000	500	*	1.78185e-13	1.4055e-11	-53.5831	Promoter (<=1kb)	1	25564591	25567636	3046	1	26119	ENST00000470950.1	910	ENSG00000157978	LDLRAP1	low density lipoprotein receptor adaptor protein 1	0.193548	0.310345	0.666667	0.791667	0.869565	0.541667	0.518519	0.375	0.775	0.786667	0.652174	0.267241	0.661765	0.492308	0.620253	0.777778	0.666667	0.235294
chr4_109301501	chr4	109301501	109302000	500	*	8.14354e-38	1.2487e-34	53.5644	Promoter (<=1kb)	4	108810721	109302367	491647	2	84570	ENST00000494183.5	367	ENSG00000188517	COL25A1	collagen type XXV alpha 1 chain	0.757426	0.8	0.409091	0.239884	0.194245	0.248756	0.277228	0.796954	0.33829	0.305714	0.494737	0.438889	0.421687	0.308511	0.284746	0.25	0.253521	0.962963
chr11_17526001	chr11	17526001	17526500	500	*	6.28329e-13	4.48694e-11	53.4929	Exon (ENST00000526313.5/10083, exon 8 of 20)	11	17514441	17520962	6522	2	10083	ENST00000530700.1	-5039	ENSG00000006611	USH1C	USH1 protein network component harmonin	0.783784	0.931818	0.820513	0.702381	0.361702	0.285714	0.672414	0.92029	0.707865	0.6	0.552632	0.619718	0.611111	0.454545	0.747475	0.7	0.602941	0.625
chr21_46227501	chr21	46227501	46228000	500	*	2.44456e-11	1.27802e-09	-53.3144	Promoter (<=1kb)	21	46215685	46228762	13078	2	4047	ENST00000464357.1	762	ENSG00000160285	LSS	lanosterol synthase	0.183099	0.3	0.625	0.436364	0.52	0.891892	0.589744	0.833333	0.254545	0.5	0.4	0.661765	0.608108	0.4375	0.545455	0.586207	0.75	0.625
chr19_49255501	chr19	49255501	49256000	500	*	1.74172e-15	1.92884e-13	53.2258	Exon (ENST00000599458.1/ENST00000599458.1, exon 2 of 3)	19	49210734	49211834	1101	1	54795	ENST00000597316.1	44767	ENSG00000130529	TRPM4	transient receptor potential cation channel subfamily M member 4	1	1	0.637681	0.618182	0.454545	0.475	0.849057	0.759494	0.671642	0.591549	0.548387	0.75	0.745098	0.654545	0.747368	0.461538	0.434783	0.9375
chr4_185202001	chr4	185202001	185202500	500	*	2.06481e-21	5.39543e-19	-53.2164	Promoter (1-2kb)	4	185190376	185203965	13590	2	57587	ENST00000296775.7	1465	ENSG00000164323	CFAP97	cilia and flagella associated protein 97	0.285714	0.644444	0.77381	0.914729	0.870968	0.927711	0.586667	0.60452	0.40708	0.35	0.575758	0.5	0.595506	0.607692	0.641379	0.1875	0.764706	0.651163
chr3_4983001	chr3	4983001	4983500	500	*	5.7936e-26	2.55828e-23	53.2142	Promoter (2-3kb)	3	4896969	4980414	83446	2	100507582	ENST00000668962.1	-2587	ENSG00000235831	BHLHE40-AS1	BHLHE40 antisense RNA 1	0.996241	0.966346	0.977778	0.912281	0.5625	0.4	0.868132	0.790909	0.734694	0.524272	0.333333	0.783333	0.924731	0.869048	0.9	1	0.981132	0.912568
chr5_127031501	chr5	127031501	127032000	500	*	8.57602e-08	1.91466e-06	53.136	Promoter (<=1kb)	5	126867714	127030558	162845	2	115123	ENST00000308660.6	-943	ENSG00000173926	MARCHF3	membrane associated ring-CH-type finger 3	0.633929	0.933333	0.44	0.567568	0.0625	0.230769	0.5	0.731959	0.586957	0.44186	0.684211	0.610526	0.490909	0.428571	0.5	0.8	0.545455	0.782609
chr21_42997001	chr21	42997001	42997500	500	*	4.9793e-09	1.54227e-07	53.107	Intron (ENST00000432907.6/5316, intron 1 of 9)	21	43003889	43007515	3627	1	5316	ENST00000456957.2	-6389	ENSG00000160199	PKNOX1	PBX/knotted 1 homeobox 1	0.909091	0.627119	1	0.935484	0.307692	0.25	0.928571	0.662338	0.375	0.521739	0.272727	0.719178	0.794872	0.554054	0.707317	1	0.333333	0.658228
chr11_69776501	chr11	69776501	69777000	500	*	3.20235e-10	1.31434e-08	53.0488	Promoter (1-2kb)	11	69771022	69775341	4320	2	2249	ENST00000168712.3	-1160	ENSG00000075388	FGF4	fibroblast growth factor 4	0.707483	0.411765	0.590164	0.669355	0.117647	0.166667	0.507937	0.86	0.586957	0.277778	0.321429	0.434783	0.388889	0.382353	0.506849	0.538462	0.62069	0.375
chr6_158039501	chr6	158039501	158040000	500	*	1.43248e-14	1.38308e-12	53.041	Intron (ENST00000355585.9/8871, intron 4 of 26)	6	158033490	158063872	30383	1	8871	ENST00000485863.1	6011	ENSG00000078269	SYNJ2	synaptojanin 2	0.657895	0.72	0.714286	0.72	0.181818	0.12069	0.625	0.46875	0.354167	0.307087	0.224138	0.522843	0.640351	0.494845	0.522222	0.416667	0.433333	0.230769
chr17_41801501	chr17	41801501	41802000	500	*	7.23991e-38	1.14799e-34	-52.8153	3' UTR	17	41802320	41806848	4529	2	10609	ENST00000465097.1	4848	ENSG00000141696	P3H4	prolyl 3-hydroxylase family member 4 (inactive)	0	0.0816327	0.288288	0.40411	0.554054	0.53125	0.0121951	0.0228571	0.201389	0.470199	0.508475	0.00490196	0.353333	0.302817	0.135135	0.53125	0.8	0.0131579
chr20_63786001	chr20	63786001	63786500	500	*	1.9363e-29	1.22255e-26	-52.8121	Intron (ENST00000395104.5/140685, intron 1 of 3)	20	63787720	63789859	2140	2	140685	ENST00000480766.1	3359	ENSG00000130584	ZBTB46	zinc finger and BTB domain containing 46	0.128492	0.219512	0.55	0.517699	0.662651	0.681818	0.32381	0.57619	0.354286	0.554167	0.302326	0.148148	0.619718	0.543011	0.50237	0.56383	0.757143	0.190476
chr9_127199501	chr9	127199501	127200000	500	*	3.78116e-13	2.80494e-11	52.7626	Intron (ENST00000424082.6/9649, intron 12 of 17)	9	127210503	127212967	2465	1	9649	ENST00000467325.2	-10503	ENSG00000136828	RALGPS1	Ral GEF with PH domain and SH3 binding motif 1	0.734375	0.722222	0.320988	0.2657	0.454545	0.131579	0.383721	0.512077	0.294479	0.313953	0.0681818	0.621212	0.339623	0.321637	0.328571	0.375	0.0909091	0.758621
chr15_101046501	chr15	101046501	101047000	500	*	1.99551e-07	4.00977e-06	-52.6316	Intron (ENST00000388948.8/79705, intron 21 of 33)	15	101053337	101078254	24918	1	79705	ENST00000526457.3	-6337	ENSG00000154237	LRRK1	leucine rich repeat kinase 1	0.285714	1	1	0.9	1	1	0.777778	1	0.847826	0.904255	0.866667	0	0.943396	0.825	0.666667	1	0.933333	0.615385
chr19_12676501	chr19	12676501	12677000	500	*	8.51593e-10	3.16911e-08	52.5744	Promoter (<=1kb)	19	12675751	12676918	1168	2	1725	ENST00000600510.1	0	ENSG00000095059	DHPS	deoxyhypusine synthase	0.863636	0.428571	0.4	0.0571429	0.325	0.121212	0.212121	0.181818	0.166667	0.133333	0.129032	0.309859	0.0833333	0.203704	0.25	0.04	0.103448	0.5
chr17_68466001	chr17	68466001	68466500	500	*	1.83142e-14	1.72669e-12	-52.5358	Intron (ENST00000590353.1/5573, intron 1 of 5)	17	68433509	68457513	24005	2	55062	ENST00000586815.1	-8488	ENSG00000070540	WIPI1	WD repeat domain, phosphoinositide interacting 1	0.229167	0.293333	0.428571	0.391304	0.741935	0.84375	0.517241	0.652632	0.410256	0.405405	0.540541	0.273256	0.341463	0.424242	0.425532	0.75	0.857143	0.382353
chr12_2603501	chr12	2603501	2604000	500	*	3.09463e-10	1.27541e-08	52.5296	Exon (ENST00000543559.1/ENST00000543559.1, exon 2 of 2)	12	2607880	2610699	2820	1	775	ENST00000496818.2	-3880	ENSG00000151067	CACNA1C	calcium voltage-gated channel subunit alpha1 C	0.878378	0.8	0.794118	0.791667	0.3	0.347826	0.714286	1	0.628205	0.674419	0.230769	0.902778	0.698113	0.613861	0.921569	0.666667	0.483871	0.72
chr19_3988001	chr19	3988001	3988500	500	*	9.74988e-18	1.55837e-15	-52.5217	Promoter (2-3kb)	19	3983857	3985463	1607	2	1938	ENST00000594885.1	-2538	ENSG00000167658	EEF2	eukaryotic translation elongation factor 2	0.632653	0.178808	0.536232	0.614865	0.75	0.857143	0.56338	0.46383	0.476923	0.585859	0.53125	0.668394	0.452632	0.560345	0.64	0.772727	0.736842	0.428571
chr17_79342001	chr17	79342001	79342500	500	*	4.27568e-14	3.78081e-12	52.4601	Intron (ENST00000583458.5/146713, intron 1 of 13)	17	79298204	79307827	9624	2	146713	ENST00000582344.1	-34174	ENSG00000167281	RBFOX3	RNA binding fox-1 homolog 3	0.873418	0.705882	0.602941	0.57732	0.283019	0.365854	0.604167	0.459302	0.451613	0.382022	0.361702	0.553846	0.546512	0.4	0.5	0.580645	0.362069	0.833333
chr1_54800501	chr1	54800501	54801000	500	*	2.59118e-59	1.99108e-55	52.3879	Promoter (<=1kb)	1	54784551	54801198	16648	2	55001	ENST00000371274.8	198	ENSG00000006555	TTC22	tetratricopeptide repeat domain 22	0.782946	1	0.32	0.177778	0.313559	0.231579	0.556075	0.724138	0.382716	0.392924	0.414365	0.793103	0.347458	0.467153	0.320896	0.273504	0.277273	0.85
chr12_93854001	chr12	93854001	93854500	500	*	1.41914e-10	6.31645e-09	52.3333	Intron (ENST00000548483.5/8738, intron 2 of 2)	12	93848660	93850756	2097	1	8738	ENST00000548330.1	5341	ENSG00000169372	CRADD	CASP2 and RIPK1 domain containing adaptor with death domain	0.666667	0.95	0.575	0.625	0.225	0.228571	0.597222	0.405405	0.514286	0.294872	0.454545	0.692857	0.607143	0.614458	0.594595	0.730769	0.6	0.75
chr13_95002501	chr13	95002501	95003000	500	*	2.60497e-33	2.4072e-30	52.2782	Intron (ENST00000669430.1/ENST00000669430.1, intron 1 of 1)	13	95043320	95044329	1010	2	10257	ENST00000484109.1	41329	ENSG00000125257	ABCC4	ATP binding cassette subfamily C member 4	0.522388	0.848571	0.236842	0.318966	0.289474	0.253968	0.542254	0.732558	0.545455	0.538462	0.365385	0.0792079	0.484018	0.375839	0.534591	0.228916	0.15873	0.866477
chr16_4190001	chr16	4190001	4190500	500	*	6.90084e-08	1.58479e-06	52.2727	3' UTR	16	4191810	4239743	47934	2	6345	ENST00000537996.1	49243	ENSG00000185739	SRL	sarcalumenin	0.833333	0.357143	0.357143	0.66129	0.357143	0.166667	0.693878	0.483333	0.425532	0.461538	0	0.571429	0.583333	0.516129	0.428571	0.5	0	0.583333
chr2_85615501	chr2	85615501	85616000	500	*	4.24009e-21	1.0584e-18	52.2412	Promoter (<=1kb)	2	85616143	85649253	33111	1	10713	ENST00000409025.5	-143	ENSG00000168883	USP39	ubiquitin specific peptidase 39	0.965116	0.846154	0.245283	0.335	0.402299	0.447619	0.924528	0.980769	0.438095	0.448052	0.406977	1	0.544218	0.625	1	0.333333	0.0897436	0.830189
chr4_2402001	chr4	2402001	2402500	500	*	6.76255e-11	3.23823e-09	-52.2388	Intron (ENST00000290974.7/57732, intron 1 of 12)	4	2339517	2406665	67149	2	57732	ENST00000508184.5	4165	ENSG00000159733	ZFYVE28	zinc finger FYVE-type containing 28	0.0517241	0.444444	0.230769	0.57754	0.8	0.486486	0.0425532	0.564516	0.238095	0.4	0.47619	0.0298507	0.235955	0.268293	0.381295	0.25	0.103448	0.333333
chr21_32484501	chr21	32484501	32485000	500	*	1.71889e-13	1.35891e-11	-52.1115	Intron (ENST00000459833.5/59271, intron 3 of 4)	21	32493653	32514880	21228	1	59271	ENST00000496615.5	-8653	ENSG00000166979	EVA1C	eva-1 homolog C	0.22	0.5	0.732558	0.671875	0.761905	0.795082	0.516484	0.675926	0.644737	0.706161	0.789474	0.422764	0.582278	0.611465	0.7	0.696429	0.797101	0.666667
chr2_169825001	chr2	169825001	169825500	500	*	6.54617e-40	1.3049e-36	52.0453	Promoter (<=1kb)	2	169811757	169824931	13175	2	29081	ENST00000392640.6	-70	ENSG00000138382	METTL5	methyltransferase 5, N6-adenosine	0.566138	0.716216	0.0949367	0.0958466	0.152381	0.047619	0.132743	0.503268	0.120567	0.12585	0.0220588	0.395062	0.114035	0.0844444	0.106897	0.00833333	0.0112994	0.914286
chr1_225460001	chr1	225460001	225460500	500	*	8.75633e-28	4.69933e-25	51.8981	Intron (ENST00000654950.1/ENST00000654950.1, intron 1 of 1)	1	225419263	225428925	9663	2	3930	ENST00000425080.1	-31076	ENSG00000143815	LBR	lamin B receptor	0.910345	0.865672	0.726027	0.643312	0.283019	0.421053	0.836364	0.510417	0.671329	0.585714	0.693548	0.741667	0.71875	0.659091	0.569106	0.490196	0.432836	0.909091
chr1_3466001	chr1	3466001	3466500	500	*	3.5738e-08	8.89856e-07	-51.7755	Promoter (<=1kb)	1	3466005	3481113	15109	1	27237	ENST00000378373.5	0	ENSG00000130762	ARHGEF16	Rho guanine nucleotide exchange factor 16	0.164384	0.4	0.518519	0.25	0.642857	0.75	0.56	0.5	0.384615	0.3125	0.272727	0.83871	0.490566	0.351351	0.333333	0.5	0.666667	0.47619
chr3_65548501	chr3	65548501	65549000	500	*	1.60716e-29	1.024e-26	51.6527	Promoter (<=1kb)	3	65470283	65549500	79218	2	9223	ENST00000476403.5	500	ENSG00000151276	MAGI1	membrane associated guanylate kinase, WW and PDZ domain containing 1	0.646552	0.873469	0.388889	0.390909	0.28866	0.163265	0.493506	0.62963	0.458647	0.431193	0.327273	0.439462	0.378049	0.53125	0.384058	0.25641	0.318182	0.889655
chr14_93779501	chr14	93779501	93780000	500	*	9.7986e-11	4.52885e-09	-51.6129	Intron (ENST00000393143.5/145270, intron 1 of 3)	14	93718298	93787759	69462	2	145270	ENST00000393143.5	7759	ENSG00000175785	PRIMA1	proline rich membrane anchor 1	0.207317	0.363636	0.489362	0.552239	0.8125	0.666667	0.487805	0.354839	0.363636	0.515152	0.611111	0.324138	0.46	0.376623	0.511111	0.444444	0.8125	0.52381
chr20_35303501	chr20	35303501	35304000	500	*	1.22725e-29	7.92804e-27	-51.5824	Promoter (<=1kb)	20	35303794	35304656	863	2	55245	ENST00000482440.1	656	ENSG00000101019	UQCC1	ubiquinol-cytochrome c reductase complex assembly factor 1	0.118421	0.263158	0.546667	0.585062	0.705521	0.587413	0.389381	0.515152	0.614213	0.582143	0.489655	0.540909	0.563107	0.524272	0.547771	0.527273	0.53719	0.130435
chr8_60792501	chr8	60792501	60793000	500	*	1.50208e-19	3.06424e-17	-51.5371	Intron (ENST00000423902.7/55636, intron 3 of 37)	8	60743032	60800526	57495	1	55636	ENST00000527900.1	49469	ENSG00000171316	CHD7	chromodomain helicase DNA binding protein 7	0.0863309	0.153846	0.0731707	0.0695652	0.65625	0.534884	0.177778	0.0769231	0.123711	0.320312	0.09375	0.0111732	0.201835	0.351351	0.140845	0.130435	0.146667	0
chr1_2381501	chr1	2381501	2382000	500	*	1.65765e-24	6.28538e-22	51.4425	Intron (ENST00000378531.8/79906, intron 6 of 13)	1	2371676	2385121	13446	2	79906	ENST00000419785.1	3121	ENSG00000116151	MORN1	MORN repeat containing 1	0.541353	0.909091	0.318681	0.306748	0.139535	0.0963855	0.512195	0.195402	0.365	0.422535	0.37037	0.551643	0.325444	0.19898	0.451389	0.291667	0.09375	1
chr17_31525501	chr17	31525501	31526000	500	*	1.38793e-23	4.67001e-21	51.3801	Exon (ENST00000585058.1/84440, exon 3 of 3)	17	31521866	31527893	6028	1	84440	ENST00000581460.1	3635	ENSG00000131242	RAB11FIP4	RAB11 family interacting protein 4	0.842105	1	0.607143	0.552408	0.297521	0.40553	0.680233	0.529915	0.482301	0.448179	0.353234	0.755459	0.688312	0.494163	0.594156	0.637097	0.531792	0.916667
chr15_66089001	chr15	66089001	66089500	500	*	3.0126e-14	2.73499e-12	51.3441	Intron (ENST00000409699.6/84465, intron 5 of 22)	15	65897934	66128403	230470	2	84465	ENST00000395614.5	38903	ENSG00000157890	MEGF11	multiple EGF like domains 11	0.93865	0.869565	0.627907	0.808824	0.4	0.434783	0.86	0.827586	0.730769	0.71875	0.473684	0.901408	0.788462	0.675676	0.770492	0.875	0.565217	0.846154
chr16_67939501	chr16	67939501	67940000	500	*	4.94171e-16	5.96495e-14	-51.3235	Promoter (2-3kb)	16	67941817	67942458	642	2	3931	ENST00000570396.1	2458	ENSG00000213398	LCAT	lecithin-cholesterol acyltransferase	0.377778	0.666667	0.6875	0.615385	0.935484	0.918367	0.714286	0.846154	0.764706	0.6	0.923077	0.724138	0.717391	0.692308	0.821918	0.8	0.909091	0.533333
chr17_81023001	chr17	81023001	81023500	500	*	1.24614e-16	1.66553e-14	51.1039	Intron (ENST00000658997.1/ENST00000658997.1, intron 1 of 2)	17	81029130	81034573	5444	2	440465	ENST00000577066.2	11073	ENSG00000226137	BAIAP2-DT	BAIAP2 divergent transcript	0.822581	0.8125	0.395833	0.494382	0.244898	0.340659	0.416667	0.8	0.433735	0.430657	0.175439	0.870968	0.455172	0.408163	0.430108	0.2	0.333333	1
chr11_27797501	chr11	27797501	27798000	500	*	2.11087e-15	2.30112e-13	51.0958	Intron (ENST00000530663.1/ENST00000530663.1, intron 1 of 1)	11	27654893	27722058	67166	2	627	ENST00000314915.6	-75443	ENSG00000176697	BDNF	brain derived neurotrophic factor	0.818182	0.98	0.516129	0.602564	0.323529	0.395833	0.842105	0.953488	0.710526	0.410714	0.454545	0.809524	0.626866	0.533333	0.653465	0.636364	0.166667	0.785714
chr10_117830501	chr10	117830501	117831000	500	*	1.21808e-11	6.75274e-10	-51.0695	Exon (ENST00000665056.1/ENST00000665056.1, exon 1 of 3)	10	118005756	118015110	9355	2	22841	ENST00000476207.1	184110	ENSG00000107560	RAB11FIP2	RAB11 family interacting protein 2	0.376471	0.235294	0.517241	0.744186	0.878788	0.848485	0.396825	0.782609	0.636364	0.75	0.647059	0.795918	0.659574	0.637363	0.655556	0.6	0.857143	0.36
chr6_30913501	chr6	30913501	30914000	500	*	4.23608e-20	9.33786e-18	51.0517	Promoter (<=1kb)	6	30914205	30926456	12252	1	57176	ENST00000672801.1	-205	ENSG00000137411	VARS2	valyl-tRNA synthetase 2, mitochondrial	0.670732	0.818182	0.24026	0.247748	0.142857	0.238462	0.398148	0.607143	0.313492	0.118881	0.344828	0.573913	0.269531	0.219269	0.426087	0.165517	0.144928	0.625
chr3_126084501	chr3	126084501	126085000	500	*	8.89933e-15	8.91442e-13	50.9932	Promoter (<=1kb)	3	126006373	126084304	77932	2	54946	ENST00000315891.10	-197	ENSG00000114544	SLC41A3	solute carrier family 41 member 3	0.833333	0.694444	0.421053	0.320388	0.310345	0.239437	0.614286	0.538462	0.53125	0.360294	0.309524	0.748663	0.43	0.431034	0.694444	0.52	0.237288	0.636364
chr17_19868001	chr17	19868001	19868500	500	*	3.66426e-35	4.19096e-32	50.971	Promoter (<=1kb)	17	19770830	19867936	97107	2	9706	ENST00000395544.9	-65	ENSG00000083290	ULK2	unc-51 like autophagy activating kinase 2	0.9375	0.980392	0.299233	0.438413	0.442675	0.442667	0.592	0.733138	0.401114	0.392102	0.330677	0.909605	0.423423	0.482105	0.436364	0.391941	0.400735	0.920635
chr9_89409501	chr9	89409501	89410000	500	*	7.29457e-12	4.23843e-10	50.9375	Intron (ENST00000339861.8/10507, intron 2 of 18)	9	89402896	89405926	3031	2	10507	ENST00000433650.5	-3575	ENSG00000187764	SEMA4D	semaphorin 4D	0.565217	0.722222	0.727273	0.472727	0.119048	0.0833333	0.8	0.621212	0.386667	0.317073	0.030303	0.448276	0.396226	0.28125	0.474359	0.46875	0.595745	0
chr7_139635501	chr7	139635501	139636000	500	*	4.51388e-33	4.06355e-30	-50.9195	Intron (ENST00000406875.8/28996, intron 2 of 14)	7	139583524	139717013	133490	2	28996	ENST00000342645.7	81013	ENSG00000064393	HIPK2	homeodomain interacting protein kinase 2	0.307918	0.666667	0.27673	0.340426	0.930556	0.793651	0.459677	0.615385	0.805714	0.892086	0.855263	0.495169	0.517073	0.691358	0.605405	0.6	0.543689	0.588889
chr11_77153501	chr11	77153501	77154000	500	*	7.00172e-25	2.76638e-22	50.8182	Intron (ENST00000409709.9/4647, intron 4 of 48)	11	77166056	77172885	6830	1	4647	ENST00000669443.1	-12056	ENSG00000137474	MYO7A	myosin VIIA	0.768519	0.888889	0.71345	0.678689	0.176471	0.43609	0.834862	0.740741	0.566327	0.239216	0.386207	0.74537	0.838384	0.690583	0.726141	0.864662	0.848684	0.8
chr19_42256001	chr19	42256001	42256500	500	*	6.7629e-17	9.49746e-15	-50.8157	Promoter (<=1kb)	19	42234583	42255132	20550	2	2931	ENST00000594664.1	-869	ENSG00000105723	GSK3A	glycogen synthase kinase 3 alpha	0.205479	0.433333	0.442308	0.629032	0.742857	0.757576	0.464	0.290076	0.442478	0.450292	0.5625	0.42233	0.544715	0.471264	0.466019	0.575342	0.650794	0.545455
chr20_32763001	chr20	32763001	32763500	500	*	4.76928e-28	2.60975e-25	-50.6699	Promoter (<=1kb)	20	32762642	32808069	45428	1	1789	ENST00000456297.6	359	ENSG00000088305	DNMT3B	DNA methyltransferase 3 beta	0.0801887	0.272727	0.308824	0.433735	0.589744	0.602273	0.269231	0.0666667	0.678161	0.629371	0.644068	0.230769	0.471831	0.486486	0.425287	0.355932	0.559322	0.0833333
chr1_229200001	chr1	229200001	229200500	500	*	5.48058e-06	6.99659e-05	50.6435	Intron (ENST00000666388.1/ENST00000666388.1, intron 1 of 2)	1	229258281	229271003	12723	2	105373159	ENST00000429227.1	70503	ENSG00000177788	RAB4A-AS1	RAB4A antisense RNA 1	0.569231	0.444444	0.216216	0.166667	0	0.0909091	0.305556	0	0.0857143	0	0	0.542056	0.209302	0.35	0.206897	0.25	0.2	0.04
chr7_151207501	chr7	151207501	151208000	500	*	1.12278e-16	1.51224e-14	-50.5056	Promoter (2-3kb)	7	151190873	151205496	14624	2	392843	ENST00000615129.4	-2005	ENSG00000278685	IQCA1L	IQ motif containing with AAA domain 1 like	0.214286	0.2	0.738739	0.640777	0.818182	0.621359	0.639175	0.391304	0.516667	0.669604	0.604396	0.362903	0.696335	0.637427	0.647436	0.670455	0.787879	0.1
chr20_62954501	chr20	62954501	62955000	500	*	1.77056e-21	4.65269e-19	-50.4118	Promoter (1-2kb)	20	62953046	62957580	4535	1	63910	ENST00000411611.1	1455	ENSG00000101194	SLC17A9	solute carrier family 17 member 9	0.0175439	0.272727	0.184211	0.37069	0.596491	0.506329	0.133333	0.487179	0.39604	0.409574	0.402778	0.0635838	0.458716	0.401361	0.240741	0.384615	0.547945	0
chr17_41625501	chr17	41625501	41626000	500	*	3.73006e-13	2.77145e-11	-50.3769	Promoter (<=1kb)	17	41621026	41624842	3817	2	3872	ENST00000463128.5	-659	ENSG00000128422	KRT17	keratin 17	0.18	0.846154	0.783784	0.846154	0.814286	0.825688	0.591837	0.716216	0.753333	0.75	0.843373	0.7	0.819048	0.6875	0.82659	0.695122	0.819277	1
chr15_66228501	chr15	66228501	66229000	500	*	3.5782e-09	1.14911e-07	50.3367	Intron (ENST00000409699.6/84465, intron 1 of 22)	15	65895296	66253737	358442	2	84465	ENST00000288745.7	24737	ENSG00000157890	MEGF11	multiple EGF like domains 11	0.80597	0.9	0.909091	0.580645	0.291667	0.333333	0.578947	0.696429	0.55102	0.339286	0	0.59633	0.619048	0.423077	0.730769	0.571429	0.5	0.291667
chr17_81102001	chr17	81102001	81102500	500	*	3.13734e-38	5.27436e-35	-50.299	Promoter (1-2kb)	17	81104002	81116048	12047	1	10458	ENST00000572498.1	-1502	ENSG00000175866	BAIAP2	BAR/IMD domain containing adaptor protein 2	0.148936	0.363636	0.72973	0.691099	0.626298	0.71885	0.460993	0.48538	0.690096	0.656364	0.59887	0.268519	0.674641	0.653631	0.519868	0.835897	0.751969	0.416667
chr12_3270001	chr12	3270001	3270500	500	*	2.33192e-25	9.62686e-23	50.1971	Promoter (2-3kb)	12	3272912	3280471	7560	1	10867	ENST00000492305.1	-2412	ENSG00000011105	TSPAN9	tetraspanin 9	0.868966	0.941176	0.585714	0.697531	0.333333	0.459459	0.77027	0.835821	0.359551	0.46	0.333333	0.647059	0.683673	0.581967	0.702128	0.355556	0.585366	0.666667
chr1_224175501	chr1	224175501	224176000	500	*	2.75777e-11	1.42945e-09	-50.1904	Promoter (<=1kb)	1	224175756	224192353	16598	1	8560	ENST00000415210.5	0	ENSG00000143753	DEGS1	delta 4-desaturase, sphingolipid 1	0.321429	0.833333	0.801527	0.797428	0.9375	0.89759	0.56	0.73991	0.879518	0.864769	0.958333	0.647059	0.731707	0.861592	0.808917	0.537634	0.809091	0.179487
chr20_37346501	chr20	37346501	37347000	500	*	5.26889e-11	2.57784e-09	-50.1172	Promoter (<=1kb)	20	37346140	37406050	59911	1	6714	ENST00000373578.7	361	ENSG00000197122	SRC	SRC proto-oncogene, non-receptor tyrosine kinase	0.0909091	0.333333	0.673797	0.65748	0.699422	0.73913	0.490385	0.521739	0.681319	0.693095	0.685039	0.493976	0.652672	0.690987	0.674419	0.614679	0.704403	0.45
chr15_67067001	chr15	67067001	67067500	500	*	2.36374e-30	1.68279e-27	-50	Promoter (1-2kb)	15	67065602	67195169	129568	1	4088	ENST00000327367.9	1399	ENSG00000166949	SMAD3	SMAD family member 3	0.0206186	0	0.0666667	0.0697674	0.534483	0.5	0.0649351	0.132948	0.245455	0.263566	0.510204	0.0454545	0.0993377	0.115044	0.0729167	0.107143	0.177778	0.137931
chr18_79404501	chr18	79404501	79405000	500	*	1.24817e-16	1.66664e-14	-49.9466	Intron (ENST00000253506.9/4772, intron 1 of 9)	18	79400392	79527577	127186	1	4772	ENST00000586434.1	4109	ENSG00000131196	NFATC1	nuclear factor of activated T cells 1	0.201493	0.2	0.134021	0.088	0.822222	0.625	0.4375	0.45	0.392157	0.452632	0.722222	0.123188	0.303371	0.205607	0.278481	0.365854	0.222222	0.45
chr10_70272001	chr10	70272001	70272500	500	*	3.25717e-13	2.4501e-11	49.8649	Intron (ENST00000277942.7/64106, intron 1 of 3)	10	70247329	70284004	36676	2	64106	ENST00000277942.7	11504	ENSG00000148734	NPFFR1	neuropeptide FF receptor 1	0.719298	0.941423	0.576923	0.507042	0.291667	0.52381	0.609756	0.591837	0.56962	0.426471	0.47619	0.724638	0.690476	0.630435	0.758621	0.411765	0.235294	0.946429
chr2_219514501	chr2	219514501	219515000	500	*	1.57019e-15	1.7556e-13	-49.8252	Promoter (<=1kb)	2	219514482	219538772	24291	1	55515	ENST00000358078.5	19	ENSG00000072182	ASIC4	acid sensing ion channel subunit family member 4	0.140845	0.222222	0.405797	0.555556	0.653846	0.656863	0.191176	0.782609	0.534722	0.573248	0.736842	0.40184	0.669014	0.522013	0.123457	0.318841	0.55914	0.5
chr18_6968001	chr18	6968001	6968500	500	*	1.46925e-06	2.25835e-05	49.7518	Promoter (1-2kb)	18	6956435	6966214	9780	2	284217	ENST00000638611.1	-1787	ENSG00000101680	LAMA1	laminin subunit alpha 1	0.923077	0.727273	0.735849	0.760563	0.458333	0.28	0.782609	0.767123	0.639344	0.509091	0.357143	0.78481	0.8	0.728814	0.512821	0.315789	1	0.916667
chr19_892001	chr19	892001	892500	500	*	3.98157e-32	3.30698e-29	49.6984	Promoter (<=1kb)	19	890984	892815	1832	2	10025	ENST00000586342.1	315	ENSG00000175221	MED16	mediator complex subunit 16	0.897143	0.8	0.398305	0.462366	0.29703	0.424581	0.580645	0.577778	0.407407	0.350598	0.405594	0.555556	0.438356	0.511364	0.567376	0.358696	0.411215	0.875
chr10_101353501	chr10	101353501	101354000	500	*	6.57504e-35	7.2814e-32	-49.6244	Promoter (<=1kb)	10	101354033	101557319	203287	1	8945	ENST00000393441.8	-33	ENSG00000166167	BTRC	beta-transducin repeat containing E3 ubiquitin protein ligase	0.0826446	0.161765	0.371429	0.5	0.666667	0.544715	0.317568	0.452991	0.517766	0.395604	0.621622	0.539792	0.442623	0.371069	0.335938	0.41791	0.490196	0.311111
chrX_145723501	chrX	145723501	145724000	500	*	4.02534e-08	9.88253e-07	49.4565	Intron (ENST00000650977.1/ENST00000650977.1, intron 2 of 2)	23	145817829	145829856	12028	1	84631	ENST00000335565.6	-93829	ENSG00000185985	SLITRK2	SLIT and NTRK like family member 2	0.589744	0.785714	0.630435	0.666667	0.15	0.1	0.630435	0.658537	0.515625	0.371429	0.416667	0.623377	0.555556	0.34375	0.678571	0.647059	0.571429	0.542857
chr15_23686501	chr15	23686501	23687000	500	*	4.07712e-15	4.26147e-13	-49.4536	Promoter (<=1kb)	15	23685400	23687305	1906	2	4692	ENST00000649030.2	305	ENSG00000182636	NDN	necdin, MAGE family member	0.377778	0.142857	0.550725	0.753247	0.806452	0.85	0.538462	0.884615	0.807018	0.78169	0.804878	0.42623	0.676768	0.80597	0.693069	0.822222	0.791667	0.705882
chr19_18486501	chr19	18486501	18487000	500	*	2.80266e-16	3.52317e-14	49.4456	Intron (ENST00000262809.9/8178, intron 1 of 11)	19	18444751	18475933	31183	2	8178	ENST00000596124.3	-10568	ENSG00000105656	ELL	elongation factor for RNA polymerase II	0.538462	0.666667	0.83908	0.726027	0.0294118	0.204819	0.616667	0.699115	0.141732	0.424779	0.215686	0.566372	0.609375	0.429577	0.61165	0.708333	0.74026	0.88
chr8_1197001	chr8	1197001	1197500	500	*	3.05874e-09	9.95581e-08	49.3317	Intron (ENST00000637795.2/9228, intron 2 of 14)	8	1250373	1262580	12208	1	9228	ENST00000522989.5	-52873	ENSG00000198010	DLGAP2	DLG associated protein 2	0.741935	0.857143	0.416667	0.581395	0.269231	0.27027	0.6	0.612903	0.348837	0.285714	0.4	0.5	0.603774	0.5	0.545455	0.448276	0.230769	0.9
chr12_111409501	chr12	111409501	111410000	500	*	2.63213e-12	1.66649e-10	-49.2884	Intron (ENST00000341259.7/10019, intron 1 of 7)	12	111405923	111451623	45701	1	10019	ENST00000341259.7	3578	ENSG00000111252	SH2B3	SH2B adaptor protein 3	0.06	0.166667	0.421053	0.290476	0.59375	0.555556	0.405063	0.307087	0.0955882	0.410405	0.149254	0.115385	0.184615	0.45679	0.370861	0.3	0.22807	0.25
chr14_92686501	chr14	92686501	92687000	500	*	5.19148e-16	6.23945e-14	49.2832	3' UTR	14	92704276	92704905	630	2	5641	ENST00000556790.1	17905	ENSG00000100600	LGMN	legumain	0.763158	0.826087	0.367089	0.336683	0.268293	0.298077	0.685714	0.52809	0.68	0.715686	0.387097	0.715909	0.636364	0.654321	0.689394	0.433735	0.571429	0.833333
chr18_48664501	chr18	48664501	48665000	500	*	1.52015e-19	3.09659e-17	-49.2149	Exon (ENST00000256413.8/9811, exon 5 of 12)	18	48670600	48670668	69	1	100616366	ENST00000584576.3	-5600	ENSG00000266276	MIR4743	microRNA 4743	0.456	0.4	0.853333	0.905983	0.929825	0.953125	0.635135	0.861111	0.906977	0.890625	0.931818	0.56044	0.927835	0.858696	0.907407	0.833333	0.984848	0.392857
chr12_120726001	chr12	120726001	120726500	500	*	2.25321e-48	7.48582e-45	49.2122	Promoter (<=1kb)	12	120725861	120739594	13734	1	35	ENST00000411593.2	140	ENSG00000122971	ACADS	acyl-CoA dehydrogenase short chain	0.638177	0.5625	0.238532	0.218241	0.134503	0.138889	0.244792	0.333333	0.199275	0.122449	0.0617284	0.391459	0.164875	0.213287	0.176245	0.0884354	0.17037	0.659091
chr16_50281501	chr16	50281501	50282000	500	*	2.14072e-09	7.23884e-08	-49.1552	Promoter (1-2kb)	16	50279527	50288230	8704	1	113	ENST00000569265.1	1974	ENSG00000121281	ADCY7	adenylate cyclase 7	0.166667	0.181818	0.62963	0.727273	0.617284	0.727273	0.505747	0.429379	0.518248	0.52968	0.355263	0.242857	0.547619	0.59292	0.540541	0.631579	0.722222	0.178571
chr1_18913001	chr1	18913001	18913500	500	*	3.83071e-12	2.35059e-10	49.149	Promoter (1-2kb)	1	18908291	18911992	3702	2	126917	ENST00000355609.8	-1009	ENSG00000169991	IFFO2	intermediate filament family orphan 2	0.736842	0.666667	0.346154	0.521739	0.214286	0.225806	0.564103	0.597938	0.261905	0.0657895	0.342857	0.441558	0.390244	0.162162	0.550725	0.102041	0.152778	0.5
chr18_3760001	chr18	3760001	3760500	500	*	2.24318e-21	5.79639e-19	-49.1067	Intron (ENST00000400147.6/9229, intron 2 of 9)	18	3727709	3729378	1670	2	9229	ENST00000486430.1	-30623	ENSG00000170579	DLGAP1	DLG associated protein 1	0.312	0.4	0.711538	0.709091	0.797753	0.833333	0.65625	0.495413	0.63964	0.635897	0.802817	0.641304	0.735294	0.75	0.597701	0.809524	0.792683	0.264151
chr19_8840001	chr19	8840001	8840500	500	*	2.67853e-06	3.79868e-05	49.0613	Promoter (2-3kb)	19	8842593	8843340	748	1	85509	ENST00000305625.2	-2093	ENSG00000170948	MBD3L1	methyl-CpG binding domain protein 3 like 1	0.9	1	0.673077	0.605634	0.45	0.479167	0.7	0.6875	0.555556	0.525641	0.56	0.7	0.659091	0.602273	0.641791	0.584615	0.672414	1
chr3_56755001	chr3	56755001	56755500	500	*	9.34427e-12	5.30889e-10	-48.9934	3' UTR	3	56729021	56775567	46547	2	50650	ENST00000497267.5	20067	ENSG00000163947	ARHGEF3	Rho guanine nucleotide exchange factor 3	0.368	0.625	0.516129	0.603448	0.857143	0.902439	0.585366	0.722222	0.911392	0.940171	0.972222	0.741176	0.735849	0.52381	0.728571	0.857143	0.807692	0.351351
chr7_157465001	chr7	157465001	157465500	500	*	2.47571e-09	8.24468e-08	48.9773	Promoter (<=1kb)	7	157466231	157499716	33486	1	101927914	ENST00000444158.1	-731	ENSG00000234210	LOC101927914	uncharacterized LOC101927914	0.97619	0.769231	0.796296	0.441176	0.4375	0.4375	0.727273	0.804878	0.650794	0.629032	0.166667	0.935484	0.701493	0.755814	0.614286	0.666667	0.606061	0.813559
chr16_11423501	chr16	11423501	11424000	500	*	4.33769e-25	1.74428e-22	-48.9192	Intron (ENST00000598234.6/400499, intron 40 of 65)	16	11402131	11414555	12425	2	400499	ENST00000596416.1	-8946	ENSG00000188897	LOC400499	putative uncharacterized protein LOC400499	0.208955	0.428571	0.565217	0.558952	0.75	0.695652	0.408451	0.4	0.651007	0.626087	0.662338	0.317204	0.615385	0.529101	0.486957	0.569892	0.797753	0.56
chr2_240452001	chr2	240452001	240452500	500	*	2.59007e-14	2.36834e-12	-48.8571	Promoter (<=1kb)	2	240452811	240466330	13520	1	2817	ENST00000420138.5	-311	ENSG00000063660	GPC1	glypican 1	0.230769	0.146341	0.481752	0.549708	0.677966	0.684783	0.34375	0.536723	0.493151	0.671569	0.744681	0.443038	0.585987	0.566929	0.547368	0.666667	0.704545	0.1875
chrX_50607501	chrX	50607501	50608000	500	*	8.0498e-08	1.8108e-06	48.8462	Exon (ENST00000289292.11/57477, exon 6 of 10)	23	50591695	50596237	4543	2	57477	ENST00000483955.1	-11264	ENSG00000158352	SHROOM4	shroom family member 4	0.761905	0.741935	0.771429	0.538462	0.294118	0.25	0.627907	0.44	0.709091	0.607143	0.4	0.4	0.689655	0.548387	0.68	0.588235	0.7	0.588235
chr20_18137001	chr20	18137001	18137500	500	*	1.76382e-07	3.59872e-06	-48.6559	Promoter (<=1kb)	20	18137228	18188351	51124	1	57325	ENST00000677174.1	0	ENSG00000149474	KAT14	lysine acetyltransferase 14	0.482353	0.322034	0.454545	0.531915	0.888889	0.923077	0.4	0.375	0.636364	0.566667	0.380952	0.682051	0.393443	0.523256	0.490909	0.727273	0.5	0.640777
chr13_32537501	chr13	32537501	32538000	500	*	1.07518e-08	3.0649e-07	-48.6494	Promoter (<=1kb)	13	32432891	32537027	104137	2	10443	ENST00000446957.6	-474	ENSG00000244754	N4BP2L2	NEDD4 binding protein 2 like 2	0.148936	0.117647	0.45614	0.626374	0.6	0.666667	0.301887	0.241379	0.507463	0.586957	0.578947	0.505263	0.333333	0.585859	0.422535	0.846154	0.588235	0.0555556
chr20_57179001	chr20	57179001	57179500	500	*	3.7208e-18	6.29802e-16	-48.5096	Intron (ENST00000395863.8/655, intron 4 of 6)	20	57170917	57173589	2673	2	655	ENST00000476877.1	-5412	ENSG00000101144	BMP7	bone morphogenetic protein 7	0.300971	0.375	0.761905	0.666667	0.75	0.834862	0.644444	0.52381	0.63964	0.683453	0.735294	0.435294	0.684492	0.666667	0.688525	0.777778	0.841584	0.833333
chr1_23619001	chr1	23619001	23619500	500	*	5.96792e-19	1.11628e-16	-48.5066	Intron (ENST00000477916.5/259283, intron 2 of 6)	1	23627334	23640568	13235	1	259283	ENST00000374555.7	-7834	ENSG00000197880	MDS2	myelodysplastic syndrome 2 translocation associated	0.25098	0.381818	0.407767	0.471264	0.846154	0.678571	0.482014	0.774775	0.371622	0.586667	0.236842	0.343891	0.330986	0.511013	0.590551	0.4	0.660714	0.491228
chr12_117324001	chr12	117324001	117324500	500	*	4.10391e-07	7.49141e-06	-48.4694	Intron (ENST00000317775.11/4842, intron 2 of 28)	12	117215259	117331074	115816	2	4842	ENST00000338101.8	6574	ENSG00000089250	NOS1	nitric oxide synthase 1	0.2	0.454545	0.652174	0.684211	0.818182	0.666667	0.702128	0.448276	0.6	0.627907	0.777778	0.526316	0.84375	0.58	0.666667	0.631579	0.76	0.230769
chr2_131682001	chr2	131682001	131682500	500	*	1.87533e-40	3.90563e-37	-48.457	Promoter (<=1kb)	2	131682475	131767404	84930	1	29798	ENST00000657415.1	0	ENSG00000287151	C2orf27A	chromosome 2 open reading frame 27A	0.00323625	0	0.264706	0.244898	0.363636	0.59375	0.016129	0.107143	0.178571	0.15625	0.375	0	0.272	0.155963	0.0350877	0.444444	0.473684	0
chr19_47225501	chr19	47225501	47226000	500	*	1.03839e-15	1.18667e-13	-48.4457	Promoter (<=1kb)	19	47226942	47227021	80	1	100422899	ENST00000577414.1	-942	ENSG00000265134	MIR3190	microRNA 3190	0.269663	0.47619	0.788618	0.855263	0.819277	0.763889	0.590909	0.54	0.810606	0.834677	0.754098	0.626667	0.793103	0.846591	0.578947	0.811321	0.823529	0.45
chr10_106830501	chr10	106830501	106831000	500	*	2.42052e-12	1.54506e-10	48.4252	Intron (ENST00000263054.10/114815, intron 2 of 25)	10	106573671	106956583	382913	2	114815	ENST00000612154.4	125583	ENSG00000108018	SORCS1	sortilin related VPS10 domain containing receptor 1	0.719626	0.807453	0.377778	0.464789	0.277778	0.304348	0.574074	0.673077	0.5875	0.5	0.5625	0.531646	0.404762	0.388235	0.686747	0.590909	0.538462	0.763636
chr6_36731501	chr6	36731501	36732000	500	*	1.5195e-10	6.72455e-09	48.4195	Intron (ENST00000612677.6/401258, intron 13 of 13)	6	36740775	36757381	16607	2	57699	ENST00000459703.5	25381	ENSG00000124772	CPNE5	copine 5	0.96	0.918919	0.875	0.895833	0.380952	0.518519	0.862069	0.833333	0.805556	0.753247	0.92	0.926471	0.942857	0.875	0.730769	0.857143	0.869565	0.969697
chr17_29117001	chr17	29117001	29117500	500	*	4.92215e-29	2.94772e-26	48.4138	Promoter (2-3kb)	17	29111786	29114268	2483	2	399687	ENST00000533399.1	-2733	ENSG00000196535	MYO18A	myosin XVIIIA	0.726872	0.705882	0.298507	0.404959	0.177083	0.279221	0.464	0.46729	0.406452	0.302905	0.356436	0.557491	0.367713	0.351759	0.504274	0.282609	0.184466	0.826087
chr16_11397001	chr16	11397001	11397500	500	*	1.35911e-06	2.11139e-05	48.4127	Intron (ENST00000598234.6/400499, intron 52 of 65)	16	11396404	11402264	5861	2	400499	ENST00000612858.1	4764	ENSG00000188897	LOC400499	putative uncharacterized protein LOC400499	0.9375	0.916667	0.638298	0.54321	0.444444	0.444444	0.695652	0.816327	0.492537	0.602564	0.6	0.692308	0.657143	0.5	0.707692	0.5	0.529412	0.9
chr11_120883001	chr11	120883001	120883500	500	*	3.28129e-11	1.6753e-09	48.4053	Intron (ENST00000638419.1/2900, intron 11 of 20)	11	120867933	120894797	26865	2	101929227	ENST00000505153.2	11297	ENSG00000250493	LOC101929227	uncharacterized LOC101929227	0.909091	0.923077	0.657534	0.8	0.326087	0.55	0.789474	1	0.732394	0.481481	0.409091	0.97541	0.746667	0.597015	0.734694	0.896552	0.6	0.714286
chr5_180313501	chr5	180313501	180314000	500	*	1.57479e-63	1.56958e-59	-48.081	Exon (ENST00000253778.13/9945, exon 14 of 19)	5	180318619	180324364	5746	2	9945	ENST00000510122.1	10364	ENSG00000131459	GFPT2	glutamine-fructose-6-phosphate transaminase 2	0.0323974	0.663866	0.590164	0.82906	0.619512	0.656535	0.671329	0.367454	0.324538	0.566462	0.683333	0.183183	0.355014	0.459016	0.771863	0.486957	0.608696	0.355932
chr6_43687501	chr6	43687501	43688000	500	*	8.48874e-12	4.86043e-10	-47.9835	Promoter (<=1kb)	6	43671202	43687791	16590	2	55168	ENST00000372133.8	0	ENSG00000096080	MRPS18A	mitochondrial ribosomal protein S18A	0	0.05	0.186813	0	0.555556	0.375	0	0.0240964	0	0.494297	0.166667	0.307692	0	0.522968	0	0.206897	0.185185	0.333333
chr11_68007001	chr11	68007001	68007500	500	*	5.55024e-17	7.88333e-15	47.9441	Promoter (1-2kb)	11	68008578	68028696	20119	1	221	ENST00000614849.4	-1078	ENSG00000006534	ALDH3B1	aldehyde dehydrogenase 3 family member B1	0.948905	0.933333	0.745098	0.634328	0.363636	0.509434	0.79661	0.7625	0.753968	0.619835	0.578947	0.852941	0.6875	0.539062	0.758621	0.705882	0.465116	0.791667
chr19_2647001	chr19	2647001	2647500	500	*	1.09467e-07	2.37479e-06	47.7762	Intron (ENST00000382159.8/2788, intron 1 of 4)	19	2630715	2630793	79	1	102465838	ENST00000618087.1	16286	ENSG00000277904	MIR7850	microRNA 7850	0.903226	1	0.678571	0.741935	0.448276	0.5	0.869565	0.5625	0.842105	0.387755	0.333333	0.651163	0.609375	0.684211	0.5	0.391304	0.833333	0.861538
chr4_21716001	chr4	21716001	21716500	500	*	2.80899e-06	3.95516e-05	47.7011	Intron (ENST00000511835.1/ENST00000511835.1, intron 1 of 1)	4	20728616	21697774	969159	2	80333	ENST00000382148.7	-18227	ENSG00000185774	KCNIP4	potassium voltage-gated channel interacting protein 4	0.820513	0.789474	0.714286	0.618182	0.388889	0.277778	0.8	0.488372	0.607143	0.397436	0.352941	0.474359	0.578947	0.477273	0.595238	0.482759	0.470588	0.857143
chr7_2731501	chr7	2731501	2732000	500	*	2.08762e-14	1.94459e-12	47.6251	Exon (ENST00000275364.8/2768, exon 4 of 4)	7	2731351	2760452	29102	2	2768	ENST00000485329.1	28452	ENSG00000146535	GNA12	G protein subunit alpha 12	0.564103	0.933333	0.166667	0.377246	0.324324	0.356164	0.625	0.463415	0.352459	0.369565	0.525424	0.351852	0.484848	0.395349	0.508621	0.272727	0.389831	0.933333
chr19_1213501	chr19	1213501	1214000	500	*	5.37633e-25	2.14955e-22	-47.6146	Intron (ENST00000585748.2/6794, intron 3 of 4)	19	1220013	1223104	3092	1	6794	ENST00000591133.2	-6013	ENSG00000118046	STK11	serine/threonine kinase 11	0.262295	0.470588	0.556911	0.625899	0.746781	0.777778	0.605882	0.656338	0.562874	0.690741	0.642553	0.530351	0.744125	0.776442	0.750842	0.78866	0.801653	0.25
chr15_90000501	chr15	90000501	90001000	500	*	3.03394e-31	2.30078e-28	-47.5646	Promoter (<=1kb)	15	90001324	90082191	80868	1	374655	ENST00000268154.9	-324	ENSG00000140548	ZNF710	zinc finger protein 710	0.157895	0	0.38	0.51476	0.570136	0.65566	0.241803	0.523148	0.439776	0.552182	0.405405	0.225806	0.495349	0.607803	0.490153	0.533333	0.620253	0.128205
chr2_215312501	chr2	215312501	215313000	500	*	4.29075e-08	1.04488e-06	47.5289	Promoter (<=1kb)	2	215312498	215326978	14481	1	471	ENST00000413174.1	3	ENSG00000138363	ATIC	5-aminoimidazole-4-carboxamide ribonucleotide formyltransferase/IMP cyclohydrolase	0.621622	0.777778	0.189189	0.461538	0.12	0.208333	0.357143	0.25	0.194444	0.333333	0	0.588235	0.133333	0.192308	0.428571	0.190476	0	0.153846
chr2_114662501	chr2	114662501	114663000	500	*	2.39851e-25	9.81465e-23	-47.5119	Intron (ENST00000436732.5/57628, intron 1 of 4)	2	114828432	114833548	5117	2	101927591	ENST00000417844.1	170548	ENSG00000231538	DPP10-AS3	DPP10 antisense RNA 3	0.154762	0.1875	0.543779	0.570815	0.59542	0.666667	0.514563	0.47549	0.571429	0.477573	0.641975	0.347826	0.519126	0.412698	0.465517	0.592105	0.624113	0.666667
chr11_126441001	chr11	126441001	126441500	500	*	3.0368e-23	9.83165e-21	47.5077	Promoter (<=1kb)	11	126429179	126440882	11704	2	84623	ENST00000532647.1	-119	ENSG00000149571	KIRREL3	kirre like nephrin family adhesion molecule 3	0.634483	0.7	0.5	0.3	0.2	0.142857	0.33871	0.5	0.329412	0.225275	0.337662	0.638889	0.283688	0.299401	0.430556	0.12987	0.357143	0.9
chr22_48636001	chr22	48636001	48636500	500	*	4.00188e-10	1.60508e-08	47.4921	Intron (ENST00000402357.6/25817, intron 1 of 3)	22	48693247	48750408	57162	1	25817	ENST00000406880.1	-56747	ENSG00000219438	TAFA5	TAFA chemokine like family member 5	0.682927	0.545455	0.269231	0.09375	0.125	0.204545	0.241935	0.527778	0.461538	0.2	0.0967742	0.222222	0.343284	0.333333	0.19697	0.0833333	0.142857	0.9
chr14_73728501	chr14	73728501	73729000	500	*	9.55102e-12	5.40435e-10	-47.4825	Promoter (<=1kb)	14	73723162	73729176	6015	2	91748	ENST00000462716.1	176	ENSG00000156030	MIDEAS	mitotic deacetylase associated SANT domain protein	0.246154	0.375	0.72	0.676471	0.753846	0.72093	0.635514	0.4	0.666667	0.772727	0.57971	0.375	0.794393	0.84	0.540323	0.555556	0.67033	0.285714
chr1_94104001	chr1	94104001	94104500	500	*	5.25662e-07	9.27997e-06	47.4662	Intron (ENST00000370225.4/24, intron 4 of 49)	1	94045637	94121125	75489	2	24	ENST00000649773.1	16625	ENSG00000198691	ABCA4	ATP binding cassette subfamily A member 4	0.833333	0.846154	0.672414	0.685185	0.444444	0.310345	0.84375	0.72093	0.6	0.527273	0.608696	0.631579	0.855072	0.686567	0.736111	0.625	0.625	0.666667
chr17_64779501	chr17	64779501	64780000	500	*	1.85174e-37	2.58385e-34	-47.439	Promoter (<=1kb)	17	64780759	64780824	66	1	102464831	ENST00000617359.1	-759	ENSG00000278581	MIR6080	microRNA 6080	0.287293	0.694444	0.591623	0.620087	0.8	0.855799	0.400826	0.542962	0.622159	0.625954	0.774566	0.599548	0.745055	0.695067	0.620137	0.647773	0.688136	0.533898
chr19_7428501	chr19	7428501	7429000	500	*	4.21071e-29	2.54349e-26	47.4357	Intron (ENST00000668164.1/23370, intron 2 of 20)	19	7439688	7472477	32790	1	23370	ENST00000359920.11	-10688	ENSG00000104880	ARHGEF18	Rho/Rac guanine nucleotide exchange factor 18	0.87931	0.847458	0.815789	0.843931	0.351852	0.42953	0.895238	0.688995	0.783582	0.824645	0.849315	0.773256	0.903448	0.818182	0.738636	0.777778	0.842857	0.904762
chr20_46058501	chr20	46058501	46059000	500	*	7.11487e-35	7.75612e-32	-47.4061	Promoter (1-2kb)	20	46057233	46058300	1068	1	57468	ENST00000637437.1	1268	ENSG00000124140	SLC12A5	solute carrier family 12 member 5	0.115207	0.40625	0.370558	0.505291	0.696429	0.619792	0.208333	0.376106	0.441358	0.612795	0.615385	0.233974	0.303371	0.50495	0.485612	0.534884	0.49375	0.209677
chr19_1444501	chr19	1444501	1445000	500	*	2.87726e-42	6.69137e-39	47.3661	Promoter (1-2kb)	19	1446302	1455245	8944	1	10297	ENST00000587869.5	-1302	ENSG00000115266	APC2	APC regulator of WNT signaling pathway 2	0.894737	0.801347	0.43913	0.428115	0.270718	0.395918	0.613208	0.51634	0.384906	0.371859	0.227273	0.6	0.379205	0.378788	0.653061	0.300699	0.360976	0.793814
chr22_48677501	chr22	48677501	48678000	500	*	5.42241e-11	2.64461e-09	47.3563	Intron (ENST00000402357.6/25817, intron 2 of 3)	22	48693247	48750408	57162	1	25817	ENST00000406880.1	-15247	ENSG00000219438	TAFA5	TAFA chemokine like family member 5	0.868421	0.916667	0.509434	0.563025	0.411765	0.415385	0.761905	0.758621	0.511628	0.358779	0.403226	0.712418	0.664336	0.477273	0.535714	0.5	0.415094	0.758621
chr13_20420001	chr13	20420001	20420500	500	*	2.74817e-06	3.88323e-05	47.3368	Intron (ENST00000643035.1/51084, intron 7 of 9)	13	20433778	20433846	69	2	100616304	ENST00000584834.1	13346	ENSG00000263978	MIR4499	microRNA 4499	0.559524	0.538462	0.448276	0.575758	0.0588235	0.142857	0.333333	0.714286	0.532258	0.525773	0.612903	0.344828	0.5	0.392857	0.45	0.333333	0.666667	0.75
chr8_47969501	chr8	47969501	47970000	500	*	3.29065e-13	2.47129e-11	47.2934	Promoter (<=1kb)	8	47969686	47971444	1759	1	4173	ENST00000517709.1	0	ENSG00000104738	MCM4	minichromosome maintenance complex component 4	0.917526	0.888889	0.886792	0.939759	0.432432	0.444444	0.925373	0.866667	0.622642	0.75641	0.714286	0.833333	0.898305	0.783333	0.95	1	0.863636	0.9375
chr9_88578501	chr9	88578501	88579000	500	*	3.18156e-21	8.04246e-19	-47.247	Intron (ENST00000478686.1/158046, intron 1 of 1)	9	88535186	88584274	49089	1	158046	ENST00000478686.1	43315	ENSG00000130045	NXNL2	nucleoredoxin like 2	0.0779221	0.184211	0.459459	0.515789	0.647887	0.492754	0.392857	0.05	0.506173	0.462185	0.590164	0.193182	0.566667	0.390244	0.52381	0.538462	0.66129	0.166667
chr11_117181001	chr11	117181001	117181500	500	*	7.52724e-16	8.81143e-14	-47.1874	Promoter (<=1kb)	11	117181444	117182540	1097	1	51092	ENST00000528397.1	0	ENSG00000149577	SIDT2	SID1 transmembrane family member 2	0.229167	0.157895	0.481013	0.650246	0.755814	0.626374	0.568182	0.442029	0.564516	0.641711	0.733333	0.237624	0.588235	0.643478	0.558333	0.763636	0.728571	0.125
chr1_36099501	chr1	36099501	36100000	500	*	8.60804e-12	4.92268e-10	47.1243	Promoter (<=1kb)	1	36095241	36100249	5009	2	1296	ENST00000303143.9	249	ENSG00000171812	COL8A2	collagen type VIII alpha 2 chain	0.586207	0.684211	0.395833	0.462687	0.04	0.172414	0.607143	0.175676	0.317073	0.247191	0.346154	0.29	0.418919	0.17284	0.285714	0.75	0.583333	0.571429
[truncated: 3,154 more rows]

## Sheet: CD4_CD69-_top3000 gene DMRs
dmrids	seqnames	start	end	width	strand	pvalue	qvalue	V5	annotation	geneChr	geneStart	geneEnd	geneLength	geneStrand	geneId	transcriptId	distanceToTSS	ENSEMBL	SYMBOL	GENENAME	Hf08_BmTM4_SP2	Hf28_BmTM4_SP2	Hf16_SpTM4_SP2	Hf17_SpTM4_SP2	Hf23_LuTM4_SP2	Hf24_LuTM4_SP2	Hf18_InTM4_SP2	Hf27_InTM4_SP2	Hf14_SkTM4_SP2	Hf15_SkTM4_SP2	Hf20_SkTM4_SP2	Hf08_BlTM4_Ct	Hf14_BlTM4_Ct	Hf15_BlTM4_Ct	Hf18_BlTM4_Ct	Hf19_BlTM4_Ct	Hf20_BlTM4_Ct	Hf28_BlTM4_Ct
[truncated: 4,200 more rows]

[truncated: 2 more sheets: CD8_CD69+_top3000 gene DMRs, CD8_CD69-_top3000_enrichment]
