# Supplementary material for: Methylomes of human CD4 and CD8 memory T lymphocytes reveal tissue-specific epigenetic signatures for maintenance and recall function
Source: Immun Inflamm. 2025 Oct 1;1(1):13. doi: 10.1007/s44466-025-00009-x (PMC12623507; doi:10.1007/s44466-025-00009-x)
Supplement: Supplementary file 3 — Supplementary Material 3: Tables S1-S10. [file 44466_2025_9_MOESM3_ESM.zip › Suppl_Table_5. Methylation values of DMRs associated with reported Trm core signature genes.xlsx]

## Sheet: CD4 CD69+_PCA&Heatmap
dmrids	seqnames	start	end	width	strand	pvalue	qvalue	V5	annotation	geneChr	geneStart	geneEnd	geneLength	geneStrand	geneId	transcriptId	distanceToTSS	ENSEMBL	SYMBOL	GENENAME	Hf08_BmTM4_SP1	Hf28_BmTM4_SP1	Hf16_SpTM4_SP1	Hf17_SpTM4_SP1	Hf23_LuTM4_SP1	Hf24_LuTM4_SP1	Hf18_InTM4_SP1	Hf27_InTM4_SP1	Hf14_SkTM4_SP1	Hf15_SkTM4_SP1	Hf20_SkTM4_SP1	Hf08_BlTM4_Ct	Hf14_BlTM4_Ct	Hf15_BlTM4_Ct	Hf18_BlTM4_Ct	Hf19_BlTM4_Ct	Hf20_BlTM4_Ct	Hf28_BlTM4_Ct
chr19_16327001	chr19	16327001	16327500	500	*	3.96373e-13	2.92482e-11	17.6537	Promoter (2-3kb)	19	16324840	16327260	2421	1	10365	ENST00000592003.1	2161	ENSG00000127528	KLF2	KLF transcription factor 2	0.160221	0.432432	0.0952381	0.15625	0.00757576	0.039604	0.253061	0.190283	0.0809524	0.101796	0.0618182	0.0561404	0.0761905	0.0234604	0.0798722	0.148387	0.0184049	0.123077
chr19_16326501	chr19	16326501	16327000	500	*	6.2451e-17	2.09689e-14	17.227	Promoter (1-2kb)	19	16324840	16327260	2421	1	10365	ENST00000592003.1	1661	ENSG00000127528	KLF2	KLF transcription factor 2	0.0705394	0.1875	0.0677966	0.030303	0.0102041	0.0269058	0.215385	0.171429	0.0522388	0.0388889	0.0446429	0	0.0253165	0.00738007	0.048951	0.117647	0.0138889	0.123077
chr9_127716501	chr9	127716501	127717000	500	*	2.46806e-05	0.000434581	15.3267	Promoter (<=1kb)	9	127716079	127731590	15512	1	158248	ENST00000373289.4	422	ENSG00000167094	TTC16	tetratricopeptide repeat domain 16	0.75817	0.904762	0.732558	0.759398	0.672131	0.614458	0.896104	0.915254	0.72973	0.674699	0.676471	0.748603	0.795082	0.728814	0.731959	0.767442	0.739583	0.733333
chr16_28309501	chr16	28309501	28310000	500	*	3.01579e-10	1.282e-08	-23.633	Intron (ENST00000671413.3/388228, intron 1 of 3)	16	28292525	28323849	31325	1	388228	ENST00000341901.5	16976	ENSG00000188322	SBK1	SH3 domain binding kinase 1	0.0634921	0.5	0.145161	0.135714	0.075	0.0806452	0.212389	0.528302	0.104575	0.0736196	0.1	0.13	0.111111	0.0582524	0.0714286	0.0555556	0.0434783	0.217391
chr1_101239001	chr1	101239001	101239500	500	*	2.25476e-07	4.03755e-06	-22.3817	Promoter (<=1kb)	1	101238335	101241308	2974	1	1901	ENST00000648480.1	666	ENSG00000170989	S1PR1	sphingosine-1-phosphate receptor 1	0.103261	0.357143	0.125	0.246575	0.0322581	0.128713	0.236842	0.431579	0.113333	0.08	0.164835	0.160526	0.0877193	0.0368421	0.0704225	0.0454545	0.0612245	0.107143
chr9_136975501	chr9	136975501	136976000	500	*	7.81166e-11	8.62828e-09	22.089	Promoter (<=1kb)	9	136975092	136979021	3930	1	5730	ENST00000640716.1	409	ENSG00000107317	PTGDS	prostaglandin D2 synthase	0.25	0.363636	0.292208	0.364217	0.188976	0.21118	0.371134	0.539062	0.298387	0.150602	0.29771	0.292683	0.273469	0.121739	0.298387	0.275449	0.215385	0.4
chr1_204127001	chr1	204127001	204127500	500	*	9.62746e-06	0.000129045	19.1698	3' UTR	1	204122386	204123729	1344	1	9580	ENST00000525258.1	4615	ENSG00000143842	SOX13	SRY-box transcription factor 13	0.639752	0.833333	0.578313	0.666667	0.659341	0.704918	0.7	0.862069	0.623932	0.669565	0.491525	0.619048	0.772727	0.658537	0.713043	0.769231	0.703704	0.804878
chr12_52601501	chr12	52601501	52602000	500	*	1.84801e-07	1.08501e-05	22.5877	Promoter (<=1kb)	12	52585714	52601538	15825	2	140807	ENST00000354310.4	0	ENSG00000170486	KRT72	keratin 72	0.692308	0.777778	0.67	0.563725	0.700855	0.804878	0.719298	0.877193	0.68	0.733333	0.650794	0.746114	0.665049	0.656977	0.760479	0.698113	0.633803	0.75
chr2_241853501	chr2	241853501	241854000	500	*	1.85704e-12	3.8045e-10	19.3831	Promoter (<=1kb)	2	241851233	241852886	1654	2	5133	ENST00000343705.3	-615	ENSG00000188389	PDCD1	programmed cell death 1	0.726804	0.842857	0.55	0.6997	0.762195	0.775229	0.780347	0.87541	0.753191	0.755263	0.722513	0.743083	0.756303	0.730924	0.816143	0.865248	0.763158	0.880952
chr17_74250001	chr17	74250001	74250500	500	*	0.000179752	0.00302236	19.0773	Promoter (<=1kb)	17	74249957	74260206	10250	1	94015	ENST00000526858.1	44	ENSG00000141540	TTYH2	tweety family member 2	0.603175	1	0.478873	0.563291	0.743902	0.707317	0.722222	0.731183	0.705357	0.596639	0.768293	0.681818	0.662921	0.682353	0.777778	0.745763	0.626667	0.972222
chr17_2865501	chr17	2865501	2866000	500	*	3.88206e-05	0.00204866	-21.7384	Intron (ENST00000637138.1/23108, intron 3 of 25)	17	2796482	3034771	238290	1	23108	ENST00000542807.1	69019	ENSG00000132359	RAP1GAP2	RAP1 GTPase activating protein 2	0.9375	0.8	0.512195	0.640625	0.333333	0.615385	0.666667	0.686275	0.580645	0.472222	0.25	0.934426	0.611111	0.641509	0.685185	0.555556	0.535714	0.914894
chr11_44927001	chr11	44927001	44927500	500	*	0.000968351	0.00456751	15.1769	Promoter (<=1kb)	11	44926367	44929556	3190	1	90139	ENST00000520278.1	634	ENSG00000157570	TSPAN18	tetraspanin 18	0.509259	0.52	0.1875	0.203822	0.219512	0.193182	0.326087	0.503226	0.185185	0.220859	0.163636	0.491713	0.232258	0.18797	0.365217	0.237288	0.12069	0.701754
chr1_204095001	chr1	204095001	204095500	500	*	0.000592344	0.0042567	16.0154	Intron (ENST00000367203.8/9580, intron 1 of 6)	1	204078129	204116627	38499	1	9580	ENST00000528591.5	16872	ENSG00000143842	SOX13	SRY-box transcription factor 13	0.850746	0.888889	0.83871	0.893204	0.814815	0.725	0.791667	0.949772	0.851064	0.724638	0.7	0.95	0.831776	0.847619	0.811594	0.75	0.833333	1
chr17_74237501	chr17	74237501	74238000	500	*	0.000354835	0.00283633	24.1784	Promoter (2-3kb)	17	74240800	74250014	9215	1	94015	ENST00000534346.5	-2800	ENSG00000141540	TTYH2	tweety family member 2	0.625	0.972973	0.758621	0.68	0.636364	0.571429	0.893617	0.786885	0.773585	0.434783	0.613636	0.817073	0.781818	0.810345	0.74359	0.62963	0.680851	0.941176
chr17_3033001	chr17	3033001	3033500	500	*	0.000362118	0.0070315	-15.7623	3' UTR	17	3008101	3026248	18148	1	23108	ENST00000575979.1	24900	ENSG00000132359	RAP1GAP2	RAP1 GTPase activating protein 2	0.847059	1	0.78125	0.818182	0.86	0.571429	1	1	0.923077	0.76	0.714286	1	0.941176	0.876404	1	0.736842	0.736842	0.925926
chr17_74235001	chr17	74235001	74235500	500	*	0.00409679	0.0128652	15.0117	Intron (ENST00000269346.9/94015, intron 3 of 13)	17	74240800	74250014	9215	1	94015	ENST00000534346.5	-5300	ENSG00000141540	TTYH2	tweety family member 2	0.575581	0.631579	0.491228	0.401709	0.545455	0.363636	0.54902	0.714286	0.54955	0.512821	0.384615	0.302817	0.5	0.518519	0.519481	0.628571	0.185185	0.806452
chr11_44893501	chr11	44893501	44894000	500	*	1.64705e-05	0.000460087	19.2212	Intron (ENST00000533786.5/90139, intron 3 of 6)	11	44906407	44931336	24930	1	90139	ENST00000518429.2	-12407	ENSG00000157570	TSPAN18	tetraspanin 18	0.882682	0.944444	0.577778	0.742268	0.857143	0.714286	0.863014	0.894737	0.863014	0.801887	0.666667	0.829932	0.834862	0.780952	0.752212	0.714286	0.588235	0.983333
chr1_206784001	chr1	206784001	206784500	500	*	0.000370829	0.00807184	15.2632	Intron (ENST00000662320.1/29949, intron 1 of 2)	1	206768417	206774541	6125	2	3586	ENST00000664374.1	-9460	ENSG00000136634	IL10	interleukin 10	0.257576	0.381443	0.22449	0.177419	0.5	0.142857	0.253731	0.241667	0.387097	0.468354	0.0909091	0.226027	0.285714	0.323077	0.0869565	0.230769	0.111111	0.522727
chr1_101239501	chr1	101239501	101240000	500	*	1.00741e-07	2.01228e-06	-20.2591	Promoter (1-2kb)	1	101238335	101241308	2974	1	1901	ENST00000648480.1	1166	ENSG00000170989	S1PR1	sphingosine-1-phosphate receptor 1	0.389011	0.783784	0.537037	0.729167	0.473684	0.254237	0.590278	0.380597	0.477876	0.635036	0.23913	0.436508	0.322034	0.130435	0.262295	0.564103	0.0909091	0.677083
chr17_2807001	chr17	2807001	2807500	500	*	0.000441436	0.00625113	-16.3671	Intron (ENST00000637138.1/23108, intron 3 of 25)	17	2796482	3034771	238290	1	23108	ENST00000542807.1	10519	ENSG00000132359	RAP1GAP2	RAP1 GTPase activating protein 2	0.710526	1	0.915254	0.842105	0.368421	0.678571	0.606061	1	0.805195	0.691589	0.555556	0.745098	0.824561	0.793651	0.808511	0.625	0.789474	0.888889
chr6_36548001	chr6	36548001	36548500	500	*	2.60806e-05	0.000217136	-24.94	Promoter (<=1kb)	6	36493892	36547479	53588	2	11329	ENST00000229812.8	-522	ENSG00000112079	STK38	serine/threonine kinase 38	0.591398	0.705882	0.769231	0.656716	0.4	0.65	0.717949	0.940299	0.642857	0.745763	0.541667	0.474747	0.661538	0.612903	0.595238	0.538462	0.68	0.631579
chr17_52106001	chr17	52106001	52106500	500	*	0.00246201	0.0211655	-16.3418	Intron (ENST00000570565.5/56934, intron 1 of 8)	17	51630320	52158063	527744	2	56934	ENST00000571371.5	51563	ENSG00000154975	CA10	carbonic anhydrase 10	0.662162	0.588235	0.733333	0.7125	0.633333	0.5	0.644737	0.73494	0.645161	0.525773	0.454545	0.455516	0.744444	0.757282	0.580952	0.384615	0.545455	0.770833
chr11_44747501	chr11	44747501	44748000	500	*	1.5088e-05	0.000137983	-23.818	Intron (ENST00000533786.5/90139, intron 1 of 6)	11	44764426	44932421	167996	1	90139	ENST00000340160.7	-16426	ENSG00000157570	TSPAN18	tetraspanin 18	0.383333	0.622222	0.75	0.642857	0.684211	0.655172	0.555556	0.731707	0.657895	0.444444	0.384615	0.262136	0.723404	0.655172	0.5	0.210526	0.4	0.547368
chr17_51682001	chr17	51682001	51682500	500	*	3.06001e-06	5.85533e-05	24.8881	Intron (ENST00000570565.5/56934, intron 4 of 8)	17	51661593	51747788	86196	2	56934	ENST00000575097.1	65288	ENSG00000154975	CA10	carbonic anhydrase 10	0.611111	0.5	0.745455	0.690265	0.492958	0.416667	0.727273	0.703518	0.649351	0.533742	0.42623	0.607143	0.52	0.533981	0.75641	0.25	0.5	0.666667
chr17_51700001	chr17	51700001	51700500	500	*	2.98782e-05	0.000505607	20.4912	Intron (ENST00000570565.5/56934, intron 4 of 8)	17	51661593	51747788	86196	2	56934	ENST00000575097.1	47288	ENSG00000154975	CA10	carbonic anhydrase 10	0.680556	0.714286	0.71875	0.791667	0.615385	0.333333	0.970588	0.884615	0.604167	0.893939	0.4	0.741667	0.8	0.707692	0.660714	0.222222	0.833333	0.25
chr16_28239501	chr16	28239501	28240000	500	*	0.00556019	0.0179572	16.9591	Exon (ENST00000513369.2/ENST00000513369.2, exon 1 of 1)	16	28259246	28320921	61676	1	388228	ENST00000671413.3	-19246	ENSG00000188322	SBK1	SH3 domain binding kinase 1	0.967742	0.857143	0.810811	0.85	0.84	0.842105	0.90625	0.818182	0.73913	0.766667	0.818182	0.586207	0.795918	0.736842	0.914286	0.954545	0.714286	0.793651
chr17_2764001	chr17	2764001	2764500	500	*	0.000876324	0.00670277	15.4202	Intron (ENST00000637138.1/23108, intron 1 of 25)	17	2755705	3034207	278503	1	23108	ENST00000637138.1	8296	ENSG00000132359	RAP1GAP2	RAP1 GTPase activating protein 2	0.913043	0.875	0.846154	0.894737	0.818182	0.857143	0.895833	0.928571	0.641026	0.814815	1	0.75	0.733333	0.52381	0.8	0.8	0.8	0.8
chr3_39268001	chr3	39268001	39268500	500	*	0.00045343	0.00609946	15.156	Intron (ENST00000542107.5/1524, intron 1 of 1)	3	39263496	39280036	16541	2	1524	ENST00000399220.3	11536	ENSG00000168329	CX3CR1	C-X3-C motif chemokine receptor 1	0.223529	0.2	0.0851064	0.0560748	0.119048	0.114286	0.142857	0.258065	0.09375	0.168675	0.265306	0.0503597	0.0645161	0.175	0.0985915	0.166667	0.0857143	0.0681818
chr17_51721501	chr17	51721501	51722000	500	*	3.05962e-08	6.80439e-07	21.6874	Intron (ENST00000570565.5/56934, intron 4 of 8)	17	51661593	51747788	86196	2	56934	ENST00000575097.1	25788	ENSG00000154975	CA10	carbonic anhydrase 10	0.87013	0.964286	0.767123	0.806452	0.92	0.726027	0.875	0.910448	0.765517	0.464789	0.916667	0.8	0.403846	0.684211	0.825243	0.869565	0.806452	0.772727
chr1_101240001	chr1	101240001	101240500	500	*	2.01604e-05	0.000902326	19.1003	Promoter (1-2kb)	1	101238335	101241308	2974	1	1901	ENST00000648480.1	1666	ENSG00000170989	S1PR1	sphingosine-1-phosphate receptor 1	0.756757	0.6875	0.671875	0.814815	0.85	0.592593	0.666667	0.707965	0.794872	0.847059	0.772727	0.573913	0.428571	0.528302	0.8125	0.642857	0.666667	0.851852
chr3_39294501	chr3	39294501	39295000	500	*	1.37316e-06	2.98399e-05	-20.1649	Intron (ENST00000655387.1/ENST00000655387.1, intron 3 of 3)	3	39263495	39281735	18241	2	1524	ENST00000358309.3	-12766	ENSG00000168329	CX3CR1	C-X3-C motif chemokine receptor 1	0.764706	0.777778	0.576087	0.471503	0.849315	0.753425	0.6625	0.592593	0.539877	0.54902	0.473118	0.357143	0.519231	0.671141	0.643357	0.467742	0.542169	0.36
chr17_2797001	chr17	2797001	2797500	500	*	0.000107592	0.000853541	-23.221	Promoter (<=1kb)	17	2796482	3034771	238290	1	23108	ENST00000542807.1	519	ENSG00000132359	RAP1GAP2	RAP1 GTPase activating protein 2	0.0769231	0.272727	0.172043	0.321212	0.282609	0.382979	0.26	0.214286	0.203252	0.201835	0.269841	0.0521739	0.136364	0.12	0.130769	0.113636	0.0930233	0.0724638
chr11_44906001	chr11	44906001	44906500	500	*	0.0142441	0.0366985	17.4334	Promoter (<=1kb)	11	44906407	44931336	24930	1	90139	ENST00000518429.2	0	ENSG00000157570	TSPAN18	tetraspanin 18	0.72549	0.875	0.813559	0.610169	0.5	0.769231	0.725	0.733333	0.602564	0.556818	0.521739	0.8	0.642857	0.595506	0.66	0.875	0.666667	0.875
chr17_3011001	chr17	3011001	3011500	500	*	0.00306236	0.0124599	15.8585	Promoter (2-3kb)	17	3008101	3026248	18148	1	23108	ENST00000575979.1	2900	ENSG00000132359	RAP1GAP2	RAP1 GTPase activating protein 2	0.959184	0.947368	0.851852	0.925926	0.722222	0.868421	0.934211	0.858824	0.746479	0.826667	0.657143	0.8125	0.833333	0.862745	0.849315	0.952381	0.902439	0.875
chr17_3752501	chr17	3752501	3753000	500	*	2.02491e-11	1.48644e-09	32.375	Promoter (1-2kb)	17	3751870	3754696	2827	2	3682	ENST00000572121.1	1696	ENSG00000083457	ITGAE	integrin subunit alpha E	1	1	1	0.882353	0.944444	0.903226	0.977778	0.981818	0.707317	0.72	0.513514	0.745098	0.860465	0.892857	0.897059	1	0.946429	1
chr17_3799001	chr17	3799001	3799500	500	*	1.31088e-10	3.58841e-08	-15.6591	Promoter (1-2kb)	17	3714628	3801188	86561	2	3682	ENST00000263087.9	1688	ENSG00000083457	ITGAE	integrin subunit alpha E	0.889908	1	0.915094	0.888	0.910256	0.829787	0.861702	0.789189	0.727273	0.75122	0.608696	0.882022	0.902778	0.913907	0.826087	0.907895	0.851485	1
chr3_45929501	chr3	45929501	45930000	500	*	8.76789e-07	1.40857e-05	19.882	Intron (ENST00000535325.5/79443, intron 17 of 18)	3	45940933	45948337	7405	1	10663	ENST00000438735.1	-10933	ENSG00000172215	CXCR6	C-X-C motif chemokine receptor 6	0.921053	0.965517	0.793478	0.657143	0.75	0.893617	0.820513	0.709677	0.748201	0.731343	0.5625	0.819048	0.700855	0.709924	0.64	0.633333	0.6875	0.98
chr19_16313001	chr19	16313001	16313500	500	*	8.55686e-05	0.000648761	23.0519	Intron (ENST00000588799.1/ENST00000588799.1, intron 1 of 1)	19	16324826	16328685	3860	1	10365	ENST00000248071.6	-11326	ENSG00000127528	KLF2	KLF transcription factor 2	0.77551	0.954545	0.71875	0.663636	0.666667	0.4	0.577778	0.36	0.652174	0.491803	0.325	0.708333	0.642857	0.671429	0.465347	0.53125	0.5625	0.882353
chr9_136973501	chr9	136973501	136974000	500	*	0.00111364	0.00695212	16.122	Promoter (1-2kb)	9	136975092	136979021	3930	1	5730	ENST00000640716.1	-1092	ENSG00000107317	PTGDS	prostaglandin D2 synthase	0.763889	0.909091	0.769737	0.809756	0.62963	0.680556	0.867647	0.776596	0.75	0.67433	0.666667	0.817073	0.793427	0.657658	0.863158	0.722222	0.736842	0.7
chr1_204127501	chr1	204127501	204128000	500	*	0.00809311	0.0468658	-16.2481	3' UTR	1	204122386	204123729	1344	1	9580	ENST00000525258.1	5115	ENSG00000143842	SOX13	SRY-box transcription factor 13	0.428571	0.5	0.473684	0.529412	0.357143	0.326087	0.512821	0.318182	0.383333	0.306122	0.357143	0.534483	0.433333	0.252874	0.542857	0.468085	0.447368	0.5
chr3_45943001	chr3	45943001	45943500	500	*	0.0040527	0.0417194	-16.615	Promoter (<=1kb)	3	45943464	45948351	4888	1	10663	ENST00000304552.5	0	ENSG00000172215	CXCR6	C-X-C motif chemokine receptor 6	1	1	0.52	0.553571	0.230769	0.3	0.571429	0.285714	0.45283	0.426471	0.333333	0.681818	0.666667	0.614286	1	0.533333	0.391304	0.7
chr6_39217001	chr6	39217001	39217500	500	*	2.52173e-05	0.000723206	-20.5136	Intron (ENST00000359534.4/8645, intron 1 of 4)	6	39188971	39229475	40505	2	8645	ENST00000359534.4	11975	ENSG00000164626	KCNK5	potassium two pore domain channel subfamily K member 5	0.784615	1	0.925	0.944444	0.75	0.805556	0.785714	0.825581	0.895833	0.680556	0.56	0.851351	0.958333	0.761905	0.839286	0.807692	0.904762	0.8
chr16_28312001	chr16	28312001	28312500	500	*	0.00125975	0.00562541	18.3151	Intron (ENST00000671413.3/388228, intron 1 of 3)	16	28292525	28323849	31325	1	388228	ENST00000341901.5	19476	ENSG00000188322	SBK1	SH3 domain binding kinase 1	0.787879	0.727273	0.875	0.73913	0.56	0.678571	0.555556	0.246914	0.6	0.344828	0	0.685484	0.685714	0.481481	0.45614	0.333333	0.642857	0.48
chr11_44920501	chr11	44920501	44921000	500	*	0.000148485	0.00111705	20.4795	Promoter (<=1kb)	11	44919674	44929420	9747	1	90139	ENST00000521990.1	827	ENSG00000157570	TSPAN18	tetraspanin 18	0.933333	0.956522	0.734375	0.776786	0.62069	0.8125	0.887324	0.877863	0.837838	0.766355	0.745763	0.736486	0.775	0.703125	0.875	0.684211	0.657143	0.967742
chr9_136976001	chr9	136976001	136976500	500	*	7.38424e-05	0.000575676	17.6906	Promoter (<=1kb)	9	136975092	136979021	3930	1	5730	ENST00000640716.1	909	ENSG00000107317	PTGDS	prostaglandin D2 synthase	0.635036	0.5	0.535354	0.569343	0.329268	0.532258	0.367925	0.465909	0.362637	0.409396	0.456522	0.518519	0.442029	0.365672	0.469565	0.415094	0.342105	0.684211
chr17_3017501	chr17	3017501	3018000	500	*	6.46298e-07	1.0847e-05	-24.6492	Intron (ENST00000637138.1/23108, intron 18 of 25)	17	3008101	3026248	18148	1	23108	ENST00000575979.1	9400	ENSG00000132359	RAP1GAP2	RAP1 GTPase activating protein 2	0.701754	0.6875	1	0.979167	0.428571	0.857143	0.8	0.833333	0.789474	0.926471	0.5	0.962264	0.894737	0.952381	0.866667	0.8	0.666667	0.931034
chr1_204085501	chr1	204085501	204086000	500	*	6.98363e-05	0.00145393	-15.2148	Intron (ENST00000367203.8/9580, intron 1 of 6)	1	204078129	204116627	38499	1	9580	ENST00000528591.5	7372	ENSG00000143842	SOX13	SRY-box transcription factor 13	0.815385	0.84507	0.892857	0.890625	0.758621	0.705882	0.765217	0.69863	0.84	0.830508	0.769231	0.884298	0.912409	0.730769	0.896907	0.861111	0.78	0.916667
chr16_28281501	chr16	28281501	28282000	500	*	0.000293976	0.00154387	16.4356	Intron (ENST00000635780.1/ENST00000635780.1, intron 1 of 1)	16	28292525	28323849	31325	1	388228	ENST00000341901.5	-10525	ENSG00000188322	SBK1	SH3 domain binding kinase 1	0.828358	0.862069	0.904762	0.915663	0.74	0.756757	0.690476	0.655172	0.888889	0.855556	0.7	0.761364	0.84375	0.797468	0.734694	0.888889	0.75	0.878049
chr19_16293501	chr19	16293501	16294000	500	*	1.84469e-12	2.86821e-10	-18.1298	Exon (ENST00000588945.1/ENST00000588945.1, exon 1 of 3)	19	16324826	16328685	3860	1	10365	ENST00000248071.6	-30826	ENSG00000127528	KLF2	KLF transcription factor 2	0.803371	0.761062	0.75	0.805369	0.673077	0.8	0.666667	0.639098	0.759124	0.767123	0.75	0.798742	0.861635	0.850932	0.810056	0.803571	0.764706	0.879699
chr17_52115501	chr17	52115501	52116000	500	*	0.000594453	0.00426691	16.4992	Intron (ENST00000570565.5/56934, intron 1 of 8)	17	51630320	52158063	527744	2	56934	ENST00000571371.5	42063	ENSG00000154975	CA10	carbonic anhydrase 10	0.727273	1	0.833333	0.77305	0.813559	0.730159	0.914894	0.956522	0.86747	0.854015	0.785714	0.788462	0.88172	0.717391	0.904762	0.833333	0.861538	1
chr17_2852501	chr17	2852501	2853000	500	*	5.85228e-07	9.12861e-06	-17.8167	Intron (ENST00000637138.1/23108, intron 3 of 25)	17	2796482	3034771	238290	1	23108	ENST00000542807.1	56019	ENSG00000132359	RAP1GAP2	RAP1 GTPase activating protein 2	0.0955224	0.585366	0.246512	0.22069	0.240602	0.272727	0.2	0.52381	0.27907	0.274112	0.33945	0.286822	0.20202	0.270492	0.243421	0.212389	0.253521	0.719512
chr1_204123501	chr1	204123501	204124000	500	*	1.27904e-05	0.000257982	15.6873	Promoter (1-2kb)	1	204122386	204123729	1344	1	9580	ENST00000525258.1	1115	ENSG00000143842	SOX13	SRY-box transcription factor 13	0.571429	0.785714	0.870588	0.821839	0.716667	0.808219	0.771429	0.918033	0.645833	0.783133	0.754717	0.710983	0.824	0.638462	0.722772	0.681818	0.811321	1
chr17_3761501	chr17	3761501	3762000	500	*	4.55988e-05	0.000343345	-16.433	Exon (ENST00000263087.9/3682, exon 4 of 31)	17	3751870	3754696	2827	2	3682	ENST00000572121.1	-6805	ENSG00000083457	ITGAE	integrin subunit alpha E	0.786667	1	0.884058	0.925373	0.957447	0.939394	0.979592	1	0.953488	0.924731	1	0.882353	0.934579	0.945312	0.984127	0.933333	0.88	1
chr17_2849501	chr17	2849501	2850000	500	*	1.10284e-08	2.99334e-07	-17.4877	Intron (ENST00000637138.1/23108, intron 3 of 25)	17	2796482	3034771	238290	1	23108	ENST00000542807.1	53019	ENSG00000132359	RAP1GAP2	RAP1 GTPase activating protein 2	0.752688	0.896552	0.843972	0.89547	0.952941	0.847619	0.904255	0.970588	0.85443	0.844156	0.912281	0.865217	0.934132	0.892019	0.932836	0.942149	0.924051	0.93617
chr6_39228501	chr6	39228501	39229000	500	*	9.32477e-17	1.49244e-14	-16.707	Promoter (<=1kb)	6	39188971	39229475	40505	2	8645	ENST00000359534.4	475	ENSG00000164626	KCNK5	potassium two pore domain channel subfamily K member 5	0.0228758	0.08	0.143885	0.0653595	0.16	0.171875	0.179104	0.167883	0.157895	0.078125	0.225806	0.139319	0.273438	0.171717	0.164384	0.39759	0.0909091	0.5
chr17_2780001	chr17	2780001	2780500	500	*	0.000947884	0.00449322	-21.6574	Promoter (2-3kb)	17	2777056	3034207	257152	1	23108	ENST00000540393.6	2945	ENSG00000132359	RAP1GAP2	RAP1 GTPase activating protein 2	0.588235	0.7	0.872832	0.792683	0.8	0.825243	0.824176	0.875	0.801205	0.838057	0.875	0.805369	0.860577	0.812183	0.807018	0.890411	0.823009	1
chr6_39197001	chr6	39197001	39197500	500	*	6.3548e-06	7.95483e-05	-16.3679	Intron (ENST00000359534.4/8645, intron 1 of 4)	6	39188971	39229475	40505	2	8645	ENST00000359534.4	31975	ENSG00000164626	KCNK5	potassium two pore domain channel subfamily K member 5	0.773279	0.925926	0.847619	0.81746	0.954545	0.949153	0.8	0.95	0.855072	0.771739	0.913793	0.825203	0.88	0.767442	0.896552	0.857143	0.923077	0.985075
chr17_2797501	chr17	2797501	2798000	500	*	3.03934e-05	0.000298073	-17.5791	Promoter (1-2kb)	17	2796482	3034771	238290	1	23108	ENST00000542807.1	1019	ENSG00000132359	RAP1GAP2	RAP1 GTPase activating protein 2	0.69163	0.828571	0.766667	0.874126	0.872727	0.894118	0.608	0.798995	0.792453	0.80791	0.830189	0.79798	0.816176	0.62987	0.704762	0.911111	0.844828	0.975
chr17_2792001	chr17	2792001	2792500	500	*	6.53261e-05	0.000460225	-18.1005	Intron (ENST00000637138.1/23108, intron 2 of 25)	17	2796438	3037739	241302	1	23108	ENST00000366401.8	-3938	ENSG00000132359	RAP1GAP2	RAP1 GTPase activating protein 2	0.705882	0.823529	0.921986	0.857143	0.85	0.890323	0.890756	0.925373	0.89881	0.822917	0.821429	0.816667	0.816901	0.65625	0.863874	0.90411	0.87963	0.979167
chr3_39281501	chr3	39281501	39282000	500	*	8.71693e-06	0.000189907	22.2948	Promoter (<=1kb)	3	39263495	39281735	18241	2	1524	ENST00000358309.3	0	ENSG00000168329	CX3CR1	C-X3-C motif chemokine receptor 1	0.666667	0.875	0.818182	0.751553	0.926829	0.930233	0.8	0.94382	0.911111	0.797872	0.795455	0.724138	0.816901	0.525424	0.647059	0.916667	1	1
chr1_206790501	chr1	206790501	206791000	500	*	0.000411151	0.00230919	-15.3695	Intron (ENST00000662320.1/29949, intron 1 of 2)	1	206768417	206774541	6125	2	3586	ENST00000664374.1	-15960	ENSG00000136634	IL10	interleukin 10	0.562092	0.688889	0.775	0.755102	0.9375	0.977273	0.763636	0.914894	0.793478	0.878049	0.888889	0.693548	0.627451	0.686747	0.758621	0.757576	0.818182	0.952381
chr17_74233501	chr17	74233501	74234000	500	*	0.0151394	0.049169	17.8257	Intron (ENST00000269346.9/94015, intron 3 of 13)	17	74240800	74250014	9215	1	94015	ENST00000534346.5	-6800	ENSG00000141540	TTYH2	tweety family member 2	0.746835	0.7	0.7	0.653061	0.73913	0.571429	0.711111	0.902256	0.870968	0.767442	0.857143	0.772059	0.977778	0.811321	0.859375	0.730769	0.625	0.769231
chr2_241854501	chr2	241854501	241855000	500	*	0.000268464	0.00410254	17.2795	Promoter (1-2kb)	2	241851233	241852886	1654	2	5133	ENST00000343705.3	-1615	ENSG00000188389	PDCD1	programmed cell death 1	0.716814	0.55	0.433333	0.63587	0.703704	0.784091	0.662338	0.817073	0.785276	0.725581	0.684932	0.642157	0.7375	0.744966	0.711111	0.673267	0.634409	0.90625
chr2_241844501	chr2	241844501	241845000	500	*	8.03869e-06	8.34614e-05	22.1483	Exon (ENST00000442867.1/ENST00000442867.1, exon 2 of 2)	2	241851233	241852886	1654	2	5133	ENST00000343705.3	7886	ENSG00000188389	PDCD1	programmed cell death 1	0.644295	0.553191	0.423077	0.387597	0.537037	0.66129	0.62963	0.482759	0.58	0.54386	0.571429	0.480226	0.6125	0.601562	0.625	0.541667	0.53125	0.871795
chr2_241858001	chr2	241858001	241858500	500	*	1.22631e-08	3.4492e-07	-39.9043	Promoter (<=1kb)	2	241850697	241858865	8169	2	5133	ENST00000418831.1	365	ENSG00000188389	PDCD1	programmed cell death 1	0.254237	0	0.0849057	0.0746269	0.714286	0.478873	0.328767	0.138298	0.307087	0.248731	0.370968	0.269565	0.341085	0.386667	0.435115	0.4	0.171875	0.8
chr17_3722501	chr17	3722501	3723000	500	*	0.000293725	0.00439576	16.1587	Promoter (<=1kb)	17	3714628	3723837	9210	2	3682	ENST00000572179.5	837	ENSG00000083457	ITGAE	integrin subunit alpha E	0.526042	0.633333	0.396825	0.395062	0.59375	0.534483	0.5	0.589888	0.631206	0.633929	0.612245	0.505882	0.465909	0.610169	0.576087	0.478261	0.533333	0.666667
chr2_241855001	chr2	241855001	241855500	500	*	0.00120018	0.00630788	-18.8471	Promoter (2-3kb)	2	241851233	241852886	1654	2	5133	ENST00000343705.3	-2115	ENSG00000188389	PDCD1	programmed cell death 1	0.37037	0.411765	0.12069	0.287356	0.52381	0.380952	0.184211	0.314286	0.423077	0.5	0.388889	0.313433	0.432836	0.303371	0.353846	0.4	0.25	0.434783
chr17_3794501	chr17	3794501	3795000	500	*	2.51733e-09	8.35535e-08	32.4082	Intron (ENST00000263087.9/3682, intron 1 of 30)	17	3714628	3801188	86561	2	3682	ENST00000263087.9	6188	ENSG00000083457	ITGAE	integrin subunit alpha E	0.867925	0.911765	0.908	0.899713	0.608392	0.524324	0.846154	0.855263	0.722433	0.633495	0.467532	0.856604	0.873278	0.825967	0.873188	0.940741	0.863158	0.934426
chr17_3795001	chr17	3795001	3795500	500	*	6.74702e-11	3.23302e-09	46.3366	Intron (ENST00000263087.9/3682, intron 1 of 30)	17	3714628	3801188	86561	2	3682	ENST00000263087.9	5688	ENSG00000083457	ITGAE	integrin subunit alpha E	0.511364	0.8	0.818182	0.641509	0.0384615	0.139535	0.611111	0.657143	0.210526	0.222222	0.09375	0.357143	0.6	0.573034	0.641026	0.68	0.588235	0.55
chr4_77587501	chr4	77587501	77588000	500	*	1.15493e-06	1.61858e-05	-21.2496	Intron (ENST00000286758.4/10563, intron 1 of 4)	4	77605832	77610922	5091	1	10563	ENST00000506590.1	-17832	ENSG00000156234	CXCL13	C-X-C motif chemokine ligand 13	0.530973	0.641509	0.875	0.631579	0.538462	0.5	0.78626	0.774038	0.42623	0.299401	0.291667	0.660287	0.641304	0.691781	0.763441	0.854167	0.804878	0.724138
chr17_3796501	chr17	3796501	3797000	500	*	7.03015e-07	1.06448e-05	-20.0658	Intron (ENST00000263087.9/3682, intron 1 of 30)	17	3714628	3801188	86561	2	3682	ENST00000263087.9	4188	ENSG00000083457	ITGAE	integrin subunit alpha E	0.173913	0.0689655	0.367925	0.379061	0.0340909	0.0671642	0.3125	0.379808	0.0165746	0.045614	0.0120482	0.167213	0.238095	0.145946	0.181818	0.319588	0.322835	0.292683
chr11_44883001	chr11	44883001	44883500	500	*	0.000153695	0.0017988	19.4909	Intron (ENST00000533786.5/90139, intron 3 of 6)	11	44906407	44931336	24930	1	90139	ENST00000518429.2	-22907	ENSG00000157570	TSPAN18	tetraspanin 18	0.172414	0.2	0.583333	0.642857	0	0	0.631579	0.5	0.0454545	0	0.217391	0.225806	0.285714	0.297872	0.474359	0.4	0	0.555556
chr17_3801001	chr17	3801001	3801500	500	*	1.14543e-07	2.1713e-06	26.1487	Promoter (<=1kb)	17	3714628	3801188	86561	2	3682	ENST00000263087.9	0	ENSG00000083457	ITGAE	integrin subunit alpha E	0.777143	1	0.657895	0.853448	0.285714	0.777778	0.784946	0.928571	0.62963	0.387755	0.512195	0.791908	0.75	0.854545	0.805825	0.967742	0.888889	0.888889
chr17_2758501	chr17	2758501	2759000	500	*	0.000131803	0.000810201	-21.4699	Promoter (2-3kb)	17	2755705	3034207	278503	1	23108	ENST00000637138.1	2796	ENSG00000132359	RAP1GAP2	RAP1 GTPase activating protein 2	0.510417	0.632653	0.5	0.647059	0.111111	0.304348	0.763636	0.768293	0.56	0.345455	0.380952	0.479339	0.682927	0.622951	0.659574	0.882353	0.578947	0.590909
chr17_3800501	chr17	3800501	3801000	500	*	3.49644e-07	2.83325e-05	-19.6524	Promoter (<=1kb)	17	3714628	3801188	86561	2	3682	ENST00000263087.9	188	ENSG00000083457	ITGAE	integrin subunit alpha E	0.766667	1	0.90411	0.95122	0.680556	0.74	0.869565	0.810606	0.792079	0.678571	0.9	0.911765	0.90099	0.878788	0.913978	1	0.870968	1
chr17_3764001	chr17	3764001	3764500	500	*	0.00659784	0.0267641	17.2448	Intron (ENST00000263087.9/3682, intron 2 of 30)	17	3751870	3754696	2827	2	3682	ENST00000572121.1	-9305	ENSG00000083457	ITGAE	integrin subunit alpha E	0.44898	0.666667	0.833333	0.91129	0.358491	0.421053	0.690476	0.5	0.581633	0.560284	0.333333	0.607595	0.77907	0.536	0.754717	0.904762	0.774194	0.714286
chr1_204079501	chr1	204079501	204080000	500	*	1.61922e-05	0.000164931	-17.9927	Promoter (1-2kb)	1	204078129	204116627	38499	1	9580	ENST00000528591.5	1372	ENSG00000143842	SOX13	SRY-box transcription factor 13	0.46	0.690909	0.77193	0.798851	0.585714	0.677083	0.663793	0.650485	0.597826	0.636872	0.538462	0.630872	0.797468	0.662651	0.782609	0.8125	0.730159	0.628571
chr17_2868001	chr17	2868001	2868500	500	*	1.01446e-05	0.000294475	-19.0323	Intron (ENST00000637138.1/23108, intron 3 of 25)	17	2796482	3034771	238290	1	23108	ENST00000542807.1	71519	ENSG00000132359	RAP1GAP2	RAP1 GTPase activating protein 2	0.518519	0.9	0.830189	0.931624	0.68254	0.728261	0.928571	0.848624	0.831325	0.827068	0.78125	0.904762	0.814815	0.641304	0.809524	0.924528	0.829545	0.75
chr1_206769001	chr1	206769001	206769500	500	*	0.00347324	0.0142876	17.9151	Promoter (1-2kb)	1	206767602	206770575	2974	2	3586	ENST00000640756.1	1075	ENSG00000136634	IL10	interleukin 10	0.148148	0	0.208333	0.177419	0.0526316	0.272727	0.296296	0.461538	0.233333	0.137931	0.2	0.313953	0.214286	0.16129	0.217391	0.314286	0.310345	0.470588
chr12_52630001	chr12	52630001	52630500	500	*	0.00193812	0.00719481	-15.3451	Exon (ENST00000550729.2/ENST00000550729.2, exon 7 of 7)	12	52607570	52618559	10990	2	319101	ENST00000305748.7	-11442	ENSG00000186049	KRT73	keratin 73	0.692308	0.7	0.836364	0.857143	0.673913	0.941176	0.837209	1	0.813333	0.677419	0.75	0.827273	0.864865	0.744186	0.863014	0.789474	0.913043	0.939394
chr16_28310001	chr16	28310001	28310500	500	*	8.65042e-20	2.30193e-17	-20.3343	Intron (ENST00000671413.3/388228, intron 1 of 3)	16	28292525	28323849	31325	1	388228	ENST00000341901.5	17476	ENSG00000188322	SBK1	SH3 domain binding kinase 1	0.0157233	0.0243902	0.068	0.0231481	0.0305344	0.0243902	0.190722	0.254545	0.0516129	0.0290557	0.0102041	0.010846	0.0377907	0.0230548	0.0451128	0.034188	0.0517241	0.147059
chr11_44894501	chr11	44894501	44895000	500	*	0.000881929	0.0042478	-28.1567	Intron (ENST00000533786.5/90139, intron 3 of 6)	11	44906407	44931336	24930	1	90139	ENST00000518429.2	-11407	ENSG00000157570	TSPAN18	tetraspanin 18	0.25	0.266667	0.60479	0.533512	0.289474	0.497326	0.721154	0.678571	0.493421	0.551084	0.479167	0.648649	0.530702	0.573394	0.463964	0.648352	0.448276	0.6
chr17_2793001	chr17	2793001	2793500	500	*	0.000233784	0.00146741	-19.2984	Promoter (2-3kb)	17	2796438	3037739	241302	1	23108	ENST00000366401.8	-2938	ENSG00000132359	RAP1GAP2	RAP1 GTPase activating protein 2	0.220588	0.285714	0.6	0.6	0.1	0.526316	0.8	0.719101	0.434783	0.333333	0.55	0.39375	0.5	0.22449	0.421053	0.588235	0.533333	0.47619
chr17_2792501	chr17	2792501	2793000	500	*	1.90229e-09	1.48937e-07	17.517	Intron (ENST00000637138.1/23108, intron 2 of 25)	17	2796438	3037739	241302	1	23108	ENST00000366401.8	-3438	ENSG00000132359	RAP1GAP2	RAP1 GTPase activating protein 2	0.129032	0.166667	0.505155	0.441417	0.195556	0.383117	0.544118	0.594771	0.441558	0.36129	0.616667	0.242236	0.380952	0.373041	0.432039	0.583333	0.524862	0.25
chr1_204078501	chr1	204078501	204079000	500	*	0.000167725	0.00112375	-15.3245	Promoter (<=1kb)	1	204078129	204116627	38499	1	9580	ENST00000528591.5	372	ENSG00000143842	SOX13	SRY-box transcription factor 13	0.398907	0.5	0.423913	0.44898	0.416667	0.473684	0.505263	0.652778	0.48855	0.483146	0.425	0.52439	0.694737	0.527778	0.581197	0.46875	0.527778	0.529412
chr9_136972501	chr9	136972501	136973000	500	*	2.57515e-05	0.000344117	24.3186	Promoter (2-3kb)	9	136975092	136979021	3930	1	5730	ENST00000640716.1	-2092	ENSG00000107317	PTGDS	prostaglandin D2 synthase	0.371429	0.5	0.485294	0.488372	0.296875	0.653333	0.62	0.793478	0.53271	0.394118	0.473684	0.676768	0.642384	0.612245	0.645963	0.608696	0.633333	0.333333
chr17_2837001	chr17	2837001	2837500	500	*	3.48338e-07	6.38491e-06	-20.9321	Intron (ENST00000637138.1/23108, intron 3 of 25)	17	2796482	3034771	238290	1	23108	ENST00000542807.1	40519	ENSG00000132359	RAP1GAP2	RAP1 GTPase activating protein 2	0.0294118	0.114286	0.122449	0.189655	0	0.269231	0.421053	0.239521	0.267442	0.331551	0	0	0.361538	0.365591	0.264706	0.26087	0.235294	0.0714286
chr17_3795501	chr17	3795501	3796000	500	*	6.68959e-06	0.000113135	23.5024	Intron (ENST00000263087.9/3682, intron 1 of 30)	17	3714628	3801188	86561	2	3682	ENST00000263087.9	5188	ENSG00000083457	ITGAE	integrin subunit alpha E	0.416667	0	0.357143	0.405405	0	0.0697674	0.327273	0.240506	0.0727273	0.04	0.0625	0.138462	0.257143	0.302326	0.178571	0.210526	0.434783	0.409091
chr16_28240001	chr16	28240001	28240500	500	*	0.0107016	0.0381991	17.0561	Exon (ENST00000513369.2/ENST00000513369.2, exon 1 of 1)	16	28259246	28320921	61676	1	388228	ENST00000671413.3	-18746	ENSG00000188322	SBK1	SH3 domain binding kinase 1	0.893617	0.6	0.722222	0.789474	0.607143	0.733333	0.842105	0.84375	0.721311	0.72973	0.733333	0.748663	0.754717	0.878788	0.782609	0.857143	0.909091	0.814815
chr17_2752501	chr17	2752501	2753000	500	*	3.13149e-06	5.06142e-05	17.3523	Promoter (2-3kb)	17	2755705	3034207	278503	1	23108	ENST00000637138.1	-2705	ENSG00000132359	RAP1GAP2	RAP1 GTPase activating protein 2	1	0.581818	0.787234	0.927536	0.846154	0.847826	0.896552	1	0.810345	0.736111	0.857143	0.883721	0.829787	0.882353	0.885057	0.851852	0.794118	0.798319
chr17_74236501	chr17	74236501	74237000	500	*	9.79087e-05	0.00101128	17.4323	Intron (ENST00000269346.9/94015, intron 3 of 13)	17	74240800	74250014	9215	1	94015	ENST00000534346.5	-3800	ENSG00000141540	TTYH2	tweety family member 2	0.741935	0.5	0.746835	0.831169	0.58427	0.695238	0.817073	0.81982	0.727273	0.737931	0.709302	0.757895	0.741722	0.757009	0.873786	0.861111	0.666667	1
chr12_52591001	chr12	52591001	52591500	500	*	1.03031e-07	3.30823e-06	20.6309	3' UTR	12	52598954	52601409	2456	2	140807	ENST00000549979.1	9909	ENSG00000170486	KRT72	keratin 72	0.787234	0.571429	1	0.849057	0.763158	0.765957	0.98	0.968153	0.844156	0.857143	0.962963	0.878788	0.938272	0.936364	0.876289	0.918367	0.851852	1
chr17_51647001	chr17	51647001	51647500	500	*	0.00342272	0.0163537	19.7259	Intron (ENST00000570565.5/56934, intron 6 of 8)	17	51661593	51747788	86196	2	56934	ENST00000575097.1	100288	ENSG00000154975	CA10	carbonic anhydrase 10	0.75	0	0.78125	0.744681	0.488889	0.538462	0.720588	0.694915	0.6875	0.716216	0.703704	0.716216	0.605634	0.578947	0.65625	0.76	0.608696	0.8
chr11_44755501	chr11	44755501	44756000	500	*	0.000212031	0.00230394	-18.7421	Intron (ENST00000533786.5/90139, intron 1 of 6)	11	44764426	44932421	167996	1	90139	ENST00000340160.7	-8426	ENSG00000157570	TSPAN18	tetraspanin 18	0.642857	0	0.5	0.633333	0.555556	0.541667	0.357143	0.566667	0.590909	0.631148	0.520833	0.698413	0.733333	0.625	0.778947	0.682927	0.690476	1
chr17_74231501	chr17	74231501	74232000	500	*	0.00135198	0.020087	-16.4777	Intron (ENST00000269346.9/94015, intron 3 of 13)	17	74240800	74250014	9215	1	94015	ENST00000534346.5	-8800	ENSG00000141540	TTYH2	tweety family member 2	0.708333	1	0.870968	0.841463	0.636364	0.736842	0.8125	0.826923	0.708333	0.875	0.62069	0.846154	0.807692	0.864865	0.828947	0.923077	0.794118	0.666667
chr17_2762501	chr17	2762501	2763000	500	*	0.00541335	0.0230887	18.6385	Intron (ENST00000637138.1/23108, intron 1 of 25)	17	2755705	3034207	278503	1	23108	ENST00000637138.1	6796	ENSG00000132359	RAP1GAP2	RAP1 GTPase activating protein 2	0.682353	1	0.875	0.675676	0.411765	0.446429	0.625	0.617021	0.794118	0.76087	0.47619	0.714286	0.829787	0.580645	0.637681	0.666667	0.866667	0.272727
chr17_3753501	chr17	3753501	3754000	500	*	2.80618e-12	2.45309e-10	17.1167	Promoter (<=1kb)	17	3751870	3754696	2827	2	3682	ENST00000572121.1	696	ENSG00000083457	ITGAE	integrin subunit alpha E	0.876712	1	0.88764	0.936667	0.947712	0.916667	0.863636	0.955102	0.78453	0.765472	0.666667	0.886228	0.882979	0.88	0.945274	0.954023	0.927152	0.666667
chr5_52889501	chr5	52889501	52890000	500	*	0.00567638	0.0373731	-15.0947	Exon (ENST00000509174.1/ENST00000509174.1, exon 1 of 1)	5	52901779	52952512	50734	1	3672	ENST00000504669.5	-11779	ENSG00000213949	ITGA1	integrin subunit alpha 1	0.616438	0.857143	0.833333	0.87	0.8125	0.75	0.790698	0.605263	0.630137	0.727273	0.653846	0.804688	0.875	0.770492	0.816327	0.857143	0.777778	0.625
chr11_44926501	chr11	44926501	44927000	500	*	1.64721e-08	9.90536e-07	-15.428	Promoter (<=1kb)	11	44926367	44929556	3190	1	90139	ENST00000520278.1	134	ENSG00000157570	TSPAN18	tetraspanin 18	0.80597	1	0.778846	0.872549	0.785714	0.770833	0.796296	0.65368	0.721854	0.802469	0.802817	0.755102	0.841772	0.88785	0.846154	0.959184	1	0.5
chr17_3775501	chr17	3775501	3776000	500	*	1.07718e-05	0.000104338	-15.0499	Intron (ENST00000263087.9/3682, intron 2 of 30)	17	3751870	3754696	2827	2	3682	ENST00000572121.1	-20805	ENSG00000083457	ITGAE	integrin subunit alpha E	0.748148	0.875	0.898305	0.942857	0.888889	0.878788	0.933333	0.907895	0.955556	0.843137	0.909091	0.864035	0.854545	0.860759	0.897059	0.733333	1	0.909091
chr17_2861501	chr17	2861501	2862000	500	*	1.24507e-08	3.61093e-07	-19.6737	Intron (ENST00000637138.1/23108, intron 3 of 25)	17	2796482	3034771	238290	1	23108	ENST00000542807.1	65019	ENSG00000132359	RAP1GAP2	RAP1 GTPase activating protein 2	0.696721	1	0.956522	0.872222	0.9	0.92	0.91	0.895833	0.87963	0.943662	0.942857	0.835938	0.968992	0.935897	0.934426	0.839286	0.894737	0.957746
chr17_3034001	chr17	3034001	3034500	500	*	0.00045253	0.00227633	-16.0641	3' UTR	17	3008101	3026248	18148	1	23108	ENST00000575979.1	25900	ENSG00000132359	RAP1GAP2	RAP1 GTPase activating protein 2	0.686275	0.846154	0.914634	0.896414	0.876404	0.8625	0.83	0.883871	0.807692	0.86	0.847826	0.833333	0.872222	0.835526	0.935252	0.868421	0.878049	0.928571
chr6_39204001	chr6	39204001	39204500	500	*	1.04351e-05	0.00012145	-16.4819	Intron (ENST00000359534.4/8645, intron 1 of 4)	6	39188971	39229475	40505	2	8645	ENST00000359534.4	24975	ENSG00000164626	KCNK5	potassium two pore domain channel subfamily K member 5	0.746032	1	0.963636	0.9625	0.950495	0.989691	0.852941	0.929293	0.860294	0.893401	0.903226	0.907975	0.955882	0.932515	0.941176	0.903226	0.948718	0.941176
chr17_2862001	chr17	2862001	2862500	500	*	1.30203e-26	8.23842e-24	-34.8571	Intron (ENST00000637138.1/23108, intron 3 of 25)	17	2796482	3034771	238290	1	23108	ENST00000542807.1	65519	ENSG00000132359	RAP1GAP2	RAP1 GTPase activating protein 2	0.510345	1	0.962025	0.927083	1	0.975309	0.869565	0.929134	0.96	0.918699	0.939394	0.921739	0.943925	0.945578	0.948718	0.923077	0.985075	0.934783
chr11_44805501	chr11	44805501	44806000	500	*	0.0051208	0.016724	-16.8218	Intron (ENST00000533786.5/90139, intron 2 of 6)	11	44764426	44932421	167996	1	90139	ENST00000340160.7	41075	ENSG00000157570	TSPAN18	tetraspanin 18	0.446429	0.764706	0.631579	0.8	0.677419	0.588235	0.611765	0.606557	0.715686	0.758065	0.607843	0.575916	0.728395	0.747475	0.72973	0.738095	0.83871	0.8
chr17_51749001	chr17	51749001	51749500	500	*	2.59127e-05	0.000260445	-21.1951	Promoter (<=1kb)	17	51635855	51748544	112690	2	56934	ENST00000571918.1	-457	ENSG00000154975	CA10	carbonic anhydrase 10	0.619048	0.854167	0.869048	0.818627	0.881356	0.934783	0.877193	0.824324	0.866667	0.855172	0.818182	0.742574	0.864407	0.857143	0.821918	0.94	0.914634	0.9375
chr11_44742501	chr11	44742501	44743000	500	*	4.16988e-05	0.000326828	-15.8683	Intron (ENST00000533786.5/90139, intron 1 of 6)	11	44727174	44919321	192148	1	90139	ENST00000520999.6	15327	ENSG00000157570	TSPAN18	tetraspanin 18	0.677852	0.833333	0.849462	0.854772	0.801587	0.808696	0.85124	0.765027	0.778378	0.833333	0.83908	0.782178	0.826923	0.813665	0.845361	0.873418	0.880342	0.8
chr6_39210501	chr6	39210501	39211000	500	*	7.48504e-11	3.85691e-09	-30.7837	Intron (ENST00000359534.4/8645, intron 1 of 4)	6	39188971	39229475	40505	2	8645	ENST00000359534.4	18475	ENSG00000164626	KCNK5	potassium two pore domain channel subfamily K member 5	0.506849	0.76	0.904762	0.853933	0.848485	0.777778	0.761905	0.753846	0.822222	0.935897	0.882353	0.853211	0.921569	0.863636	0.857143	0.933333	1	0.885714
chr17_3003001	chr17	3003001	3003500	500	*	7.0045e-05	0.000487227	-17.3717	Intron (ENST00000637138.1/23108, intron 15 of 25)	17	3008101	3026248	18148	1	23108	ENST00000575979.1	-4601	ENSG00000132359	RAP1GAP2	RAP1 GTPase activating protein 2	0.640777	0.857143	0.934579	0.915556	0.876712	0.930233	0.755814	0.941176	0.852459	0.903409	0.734694	0.728477	0.858333	0.918699	0.820513	0.86	0.942857	0.815789
chr17_2995501	chr17	2995501	2996000	500	*	2.50331e-10	1.13455e-08	-23.8564	Intron (ENST00000637138.1/23108, intron 14 of 25)	17	2991345	3008090	16746	1	23108	ENST00000574515.1	4156	ENSG00000132359	RAP1GAP2	RAP1 GTPase activating protein 2	0.666667	0.8	0.993377	0.97191	0.898477	0.94375	0.858586	0.955665	0.945701	0.933526	0.829268	0.834711	0.970588	0.978182	0.872	0.9375	0.89011	0.9375
chr17_2790501	chr17	2790501	2791000	500	*	2.55778e-07	4.92839e-06	-19.5604	Intron (ENST00000637138.1/23108, intron 2 of 25)	17	2796438	3037739	241302	1	23108	ENST00000366401.8	-5438	ENSG00000132359	RAP1GAP2	RAP1 GTPase activating protein 2	0.66129	0.666667	0.884956	0.846154	0.891667	0.8875	0.753086	0.866667	0.854305	0.802395	0.804348	0.85022	0.896552	0.858974	0.840183	0.8	0.88785	0.75
chr9_136976501	chr9	136976501	136977000	500	*	1.00614e-06	1.5822e-05	-17.8058	Promoter (<=1kb)	9	136977504	136981742	4239	1	5730	ENST00000371625.8	-504	ENSG00000107317	PTGDS	prostaglandin D2 synthase	0.602941	0.692308	0.808696	0.868726	0.776119	0.872727	0.820513	0.813008	0.841727	0.817734	0.814286	0.727848	0.868421	0.805263	0.862319	0.741379	0.828947	0.727273
chr11_44737001	chr11	44737001	44737500	500	*	0.00406352	0.0205903	18.3885	Intron (ENST00000533786.5/90139, intron 1 of 6)	11	44727174	44919321	192148	1	90139	ENST00000520999.6	9827	ENSG00000157570	TSPAN18	tetraspanin 18	0.057971	0.0769231	0.75	0.794118	0.615385	0.636364	0.6	0.61039	0.681818	0.74	0.666667	0.322034	0.575	0.673913	0.55814	0.516129	0.8	0.428571
chr12_89354501	chr12	89354501	89355000	500	*	1.47305e-07	3.0617e-06	22.1579	Promoter (1-2kb)	12	89347235	89352501	5267	2	1848	ENST00000279488.8	-2000	ENSG00000139318	DUSP6	dual specificity phosphatase 6	0.431034	0.0666667	0.0462963	0.0393701	0.122807	0	0.0309278	0	0.11215	0.037037	0.0454545	0.0384615	0.046729	0.162791	0.0470588	0.05	0.0740741	0.266667
chr1_204081501	chr1	204081501	204082000	500	*	1.00679e-05	0.000212968	-21.3243	Intron (ENST00000367203.8/9580, intron 1 of 6)	1	204078129	204116627	38499	1	9580	ENST00000528591.5	3372	ENSG00000143842	SOX13	SRY-box transcription factor 13	0.901235	0.222222	0.542857	0.495935	0.478261	0.563636	0.444444	0.315789	0.505747	0.395973	0.482759	0.621429	0.577982	0.560748	0.556391	0.5	0.72973	0.6
chr1_204072501	chr1	204072501	204073000	500	*	8.69447e-07	1.27442e-05	27.8998	Promoter (<=1kb)	1	204073115	204119859	46745	1	9580	ENST00000367203.8	-115	ENSG00000143842	SOX13	SRY-box transcription factor 13	0.572254	0.333333	0.246575	0.313725	0.545455	0.52	0.402174	0	0.356436	0.574468	0.475	0.362069	0.464286	0.5	0.517857	0.297297	0.409091	0.615385
chr6_39217501	chr6	39217501	39218000	500	*	4.11344e-08	9.38691e-07	29.1799	Intron (ENST00000359534.4/8645, intron 1 of 4)	6	39188971	39229475	40505	2	8645	ENST00000359534.4	11475	ENSG00000164626	KCNK5	potassium two pore domain channel subfamily K member 5	0.976378	0.875	1	0.962963	0.928571	1	0.777778	0.586207	1	0.73913	1	0.863014	0.972973	1	1	0.894737	1	0.956522
chr16_28306501	chr16	28306501	28307000	500	*	0.000252789	0.00392443	-18.3972	Intron (ENST00000671413.3/388228, intron 1 of 3)	16	28292525	28323849	31325	1	388228	ENST00000341901.5	13976	ENSG00000188322	SBK1	SH3 domain binding kinase 1	0.838384	0.78125	0.875	1	0.851852	0.9375	0.904762	0.634146	0.903226	0.897059	0.933333	0.741935	0.942029	0.809524	0.934783	0.909091	0.962963	0.939394
chr11_122868001	chr11	122868001	122868500	500	*	0.000423111	0.00388708	-16.0317	Exon (ENST00000227348.9/56253, exon 9 of 10)	11	122864591	122871497	6907	1	56253	ENST00000533416.1	3410	ENSG00000109943	CRTAM	cytotoxic and regulatory T cell molecule	0.893333	1	0.809524	0.9375	0.823529	0.906977	0.9375	0.545455	0.92	0.901639	0.857143	0.946309	1	0.934579	0.904762	0.904762	1	0.92
chr11_44728501	chr11	44728501	44729000	500	*	0.00187868	0.0175593	-15.7311	Promoter (1-2kb)	11	44727174	44919321	192148	1	90139	ENST00000520999.6	1327	ENSG00000157570	TSPAN18	tetraspanin 18	0.864865	0.714286	0.93617	0.909091	0.833333	0.870968	1	0	0.71875	0.75	0.869565	0.912621	0.896552	0.807018	0.863636	1	0.852941	0.8
chr11_44821501	chr11	44821501	44822000	500	*	4.45918e-05	0.000693016	-22.8025	Intron (ENST00000533786.5/90139, intron 2 of 6)	11	44859603	44909839	50237	1	90139	ENST00000520837.5	-37603	ENSG00000157570	TSPAN18	tetraspanin 18	0.84	0.75	0.787234	0.886076	0.95	0.875	0.846154	0.386364	0.892308	0.955882	0.73913	0.757143	0.882353	0.794118	0.849057	0.913043	0.9	0.9375
chr11_44799001	chr11	44799001	44799500	500	*	0.000180718	0.0020366	-15.1797	Intron (ENST00000533786.5/90139, intron 2 of 6)	11	44764426	44932421	167996	1	90139	ENST00000340160.7	34575	ENSG00000157570	TSPAN18	tetraspanin 18	0.848921	1	0.857143	0.863014	0.8	0.6875	0.730769	0.714286	0.795699	0.844444	0.851852	0.922414	0.854545	0.83871	0.884298	0.8125	0.833333	0.823529
chr1_206798501	chr1	206798501	206799000	500	*	3.57564e-05	0.000281239	38.9205	5' UTR	1	206768417	206774541	6125	2	3586	ENST00000664374.1	-23960	ENSG00000136634	IL10	interleukin 10	0.76	0.857143	0.574074	0.634328	0.521127	0.5	0.487805	0.362963	0.695652	0.570513	0.69697	0.625	0.727273	0.465909	0.621053	0.777778	0.689655	0.555556
chr11_44929001	chr11	44929001	44929500	500	*	2.03039e-08	1.18659e-06	-15.3907	Promoter (2-3kb)	11	44926367	44929556	3190	1	90139	ENST00000520278.1	2634	ENSG00000157570	TSPAN18	tetraspanin 18	0.69697	1	0.756522	0.678049	0.741935	0.596491	0.764151	0.507538	0.723958	0.686508	0.829787	0.771186	0.709184	0.641379	0.720588	0.741573	0.746667	1
chr16_28264501	chr16	28264501	28265000	500	*	6.61294e-05	0.000525488	25.1073	Intron (ENST00000635780.1/ENST00000635780.1, intron 1 of 1)	16	28259246	28320921	61676	1	388228	ENST00000671413.3	5255	ENSG00000188322	SBK1	SH3 domain binding kinase 1	0.743802	0.75	0.655172	0.782609	0.55	0.730769	0.315789	0.235294	0.6875	0.724138	0.5	0.673469	0.578947	0.285714	0.75	0.666667	0.75	0.666667
chr16_28281001	chr16	28281001	28281500	500	*	0.00401817	0.0204233	-16.5598	Intron (ENST00000635780.1/ENST00000635780.1, intron 1 of 1)	16	28292525	28323849	31325	1	388228	ENST00000341901.5	-11025	ENSG00000188322	SBK1	SH3 domain binding kinase 1	0.836066	0.892857	0.868852	0.902439	0.823529	0.847826	0.65	0.692308	0.849057	0.819672	0.923077	0.85	0.84375	0.8125	0.871795	0.904762	0.846154	0.918919
chr9_137043501	chr9	137043501	137044000	500	*	0.00225285	0.0118897	-16.4781	Promoter (<=1kb)	9	137039470	137044092	4623	2	56654	ENST00000371600.7	92	ENSG00000107281	NPDC1	neural proliferation, differentiation and control 1	0.753425	0.888889	0.881579	0.910828	0.862745	0.790323	0.710526	0.641667	0.81	0.868613	0.864865	0.797468	0.814815	0.752137	0.757895	0.810811	0.76087	0.820513
chr17_3771001	chr17	3771001	3771500	500	*	1.81425e-18	3.82054e-16	31.5133	Intron (ENST00000263087.9/3682, intron 2 of 30)	17	3751870	3754696	2827	2	3682	ENST00000572121.1	-16305	ENSG00000083457	ITGAE	integrin subunit alpha E	0.840764	0.77686	0.636364	0.703125	0.818182	0.818182	0.703704	0.470297	0.819549	0.679012	0.72	0.860606	0.851562	0.892473	0.77	0.888889	0.6	0.814815
chr11_44917001	chr11	44917001	44917500	500	*	0.000153627	0.000917446	23.3538	Promoter (<=1kb)	11	44917582	44929280	11699	1	90139	ENST00000520245.5	-82	ENSG00000157570	TSPAN18	tetraspanin 18	0.89899	1	0.769231	0.833333	0.925926	0.911765	0.764706	0.56	0.8	0.734694	0.939394	0.788991	0.966667	0.842105	0.76	1	0.843137	0.933333
chr6_39213501	chr6	39213501	39214000	500	*	0.00353307	0.0167613	-16.2232	Intron (ENST00000359534.4/8645, intron 1 of 4)	6	39188971	39229475	40505	2	8645	ENST00000359534.4	15475	ENSG00000164626	KCNK5	potassium two pore domain channel subfamily K member 5	0.806452	1	0.891892	0.928571	0.945946	0.967742	0.676471	0.931034	0.928571	0.810127	1	0.782051	0.875	0.979167	0.95	0.863636	0.944444	1
chr4_38662501	chr4	38662501	38663000	500	*	6.88034e-05	0.000761722	-18.8408	Promoter (1-2kb)	4	38664197	38690751	26555	1	51274	ENST00000514033.1	-1197	ENSG00000109787	KLF3	KLF transcription factor 3	0.75576	0.881081	0.839623	0.865979	0.854545	0.888889	0.580882	0.733083	0.871429	0.863636	0.9375	0.601852	0.857143	0.911392	0.810345	0.444444	0.666667	0.867816
chr17_3738501	chr17	3738501	3739000	500	*	5.36589e-05	0.000392124	15.3371	Promoter (<=1kb)	17	3724318	3738953	14636	2	3682	ENST00000571185.1	0	ENSG00000083457	ITGAE	integrin subunit alpha E	0.258706	0.439394	0.407895	0.25	0.505376	0.345133	0.130952	0.161765	0.216981	0.321678	0.310811	0.283019	0.283688	0.401099	0.325758	0.390625	0.371795	0.352941
chr11_44878001	chr11	44878001	44878500	500	*	1.27302e-11	1.65442e-09	-16.5891	Intron (ENST00000533786.5/90139, intron 3 of 6)	11	44859603	44909839	50237	1	90139	ENST00000520837.5	18398	ENSG00000157570	TSPAN18	tetraspanin 18	0.850575	0.870968	0.923077	0.875	0.947368	0.934911	0.691358	0.886076	0.919048	0.943182	0.929825	0.9	0.911917	0.89	0.92233	0.952941	0.984127	0.927536
chr11_44866001	chr11	44866001	44866500	500	*	1.50732e-05	0.000164832	-16.0707	Intron (ENST00000533786.5/90139, intron 3 of 6)	11	44859603	44909839	50237	1	90139	ENST00000520837.5	6398	ENSG00000157570	TSPAN18	tetraspanin 18	0.786667	0.870968	0.903846	0.897959	1	0.956989	0.707317	0.89759	0.915254	0.947761	0.95	0.736111	0.909774	0.89781	0.853333	1	0.92	0.949153
chr2_241856001	chr2	241856001	241856500	500	*	0.00040497	0.00376067	-17.406	Promoter (2-3kb)	2	241850697	241858865	8169	2	5133	ENST00000418831.1	2365	ENSG00000188389	PDCD1	programmed cell death 1	0.888889	0.2	0.15873	0.361446	0.695652	0.603774	0.514286	0.4	0.561404	0.609756	0.638889	0.634615	0.492754	0.556818	0.639344	0.710526	0.652778	0.333333
chr17_3751001	chr17	3751001	3751500	500	*	0.000115422	0.00204531	19.9971	Intron (ENST00000263087.9/3682, intron 15 of 30)	17	3751870	3754696	2827	2	3682	ENST00000572121.1	3196	ENSG00000083457	ITGAE	integrin subunit alpha E	0.217391	0	0.0526316	0.211765	0.423529	0.302326	0.34375	0.294118	0.266667	0.326531	0.354839	0.0222222	0.296296	0.148936	0.314286	0.333333	0.114286	0.111111
chr11_44911001	chr11	44911001	44911500	500	*	0.00287079	0.0143049	-16.5459	Promoter (1-2kb)	11	44909523	44919974	10452	1	90139	ENST00000519051.5	1478	ENSG00000157570	TSPAN18	tetraspanin 18	0.262295	0.125	0.333333	0.311111	0.431373	0.387755	0.469388	0.183333	0.380531	0.276786	0.327273	0.273504	0.207921	0.245283	0.368932	0.512821	0.318182	0.357143
chr17_74214001	chr17	74214001	74214500	500	*	2.65492e-07	7.46965e-06	-16.7948	Promoter (<=1kb)	17	74213571	74262020	48450	1	94015	ENST00000269346.9	430	ENSG00000141540	TTYH2	tweety family member 2	0.0443038	0	0.146341	0.194872	0.315789	0.25641	0.134228	0.0775194	0.151659	0.227437	0.23913	0.0682731	0.163551	0.245283	0.112583	0.261261	0.187097	0.217391
chr2_241854001	chr2	241854001	241854500	500	*	1.98875e-08	1.83436e-06	15.4924	Promoter (1-2kb)	2	241851233	241852886	1654	2	5133	ENST00000343705.3	-1115	ENSG00000188389	PDCD1	programmed cell death 1	0.662162	0.727273	0.647436	0.646617	0.794118	0.78	0.663158	0.919355	0.775401	0.822581	0.792208	0.718644	0.761194	0.805405	0.805556	0.88189	0.893258	0.5625
chr17_3003501	chr17	3003501	3004000	500	*	1.3951e-05	0.000154571	-18.0997	Intron (ENST00000637138.1/23108, intron 15 of 25)	17	3008101	3026248	18148	1	23108	ENST00000575979.1	-4101	ENSG00000132359	RAP1GAP2	RAP1 GTPase activating protein 2	0.721519	0.846154	0.781457	0.780142	0.93662	0.906433	0.711111	0.885417	0.894737	0.875648	0.873684	0.742331	0.843575	0.876289	0.858696	0.806723	0.880597	0.78125
chr2_241855501	chr2	241855501	241856000	500	*	3.14884e-27	2.06874e-24	-29.3125	Promoter (2-3kb)	2	241851233	241852886	1654	2	5133	ENST00000343705.3	-2615	ENSG00000188389	PDCD1	programmed cell death 1	0.488599	0.588235	0.460094	0.462451	0.896774	0.89697	0.68254	0.873239	0.813853	0.776025	0.801242	0.747685	0.810811	0.818565	0.815217	0.737288	0.894118	0.771429
chr2_241857001	chr2	241857001	241857500	500	*	8.15644e-07	1.32392e-05	-39.5247	Promoter (1-2kb)	2	241850697	241858865	8169	2	5133	ENST00000418831.1	1365	ENSG00000188389	PDCD1	programmed cell death 1	0	0.5	0.253333	0.220183	0.85	0.805556	0.53012	0.376543	0.643678	0.587755	0.643564	0.539007	0.665072	0.678392	0.627778	0.58427	0.614379	0.538462
chr2_241857501	chr2	241857501	241858000	500	*	2.97758e-09	1.0285e-07	-41.4266	Promoter (<=1kb)	2	241850697	241858865	8169	2	5133	ENST00000418831.1	865	ENSG00000188389	PDCD1	programmed cell death 1	0.0789474	0	0.120879	0.075	0.828358	0.600985	0.34375	0.179104	0.55	0.397059	0.57732	0.35	0.466667	0.504348	0.509434	0.565789	0.424084	0.5
chr17_3752001	chr17	3752001	3752500	500	*	5.00746e-09	1.54996e-07	-17.1543	Promoter (2-3kb)	17	3751870	3754696	2827	2	3682	ENST00000572121.1	2196	ENSG00000083457	ITGAE	integrin subunit alpha E	0.787645	0.83871	0.905172	0.930556	0.984375	0.955224	0.965035	0.912281	0.747059	0.882812	0.934211	0.697368	0.912281	0.923858	0.868421	0.904762	0.948718	0.75
chr17_2779501	chr17	2779501	2780000	500	*	0.000108742	0.00078857	-20.3285	Promoter (2-3kb)	17	2777056	3034207	257152	1	23108	ENST00000540393.6	2445	ENSG00000132359	RAP1GAP2	RAP1 GTPase activating protein 2	0.328767	0.363636	0.670103	0.807692	0.642857	0.482143	0.641509	0.471264	0.6	0.611511	0.549296	0.308824	0.590909	0.609756	0.567164	0.630435	0.716418	0.357143
chr11_44812001	chr11	44812001	44812500	500	*	0.000208706	0.00323042	-24.2486	Intron (ENST00000533786.5/90139, intron 2 of 6)	11	44859603	44909839	50237	1	90139	ENST00000520837.5	-47103	ENSG00000157570	TSPAN18	tetraspanin 18	0.457627	0.5	0.857143	0.881579	0.585366	0.7	0.521739	0.904762	0.772727	0.777778	0.733333	0.65625	0.777778	0.626667	0.810345	1	0.827586	0.344828
chr16_28285001	chr16	28285001	28285500	500	*	0.0023295	0.00829992	-16.6943	Exon (ENST00000501520.1/ENST00000501520.1, exon 2 of 2)	16	28292525	28323849	31325	1	388228	ENST00000341901.5	-7025	ENSG00000188322	SBK1	SH3 domain binding kinase 1	0.71831	0.714286	0.904762	0.868421	0.758621	0.844444	0.84375	0.735043	0.783333	0.810526	0.888889	0.847561	0.938272	0.793651	0.892857	0.895833	0.926829	0.72
chr16_28298001	chr16	28298001	28298500	500	*	0.00121106	0.00496017	-15.6341	Intron (ENST00000671413.3/388228, intron 1 of 3)	16	28292525	28323849	31325	1	388228	ENST00000341901.5	5476	ENSG00000188322	SBK1	SH3 domain binding kinase 1	0.731707	0.468085	0.777778	0.8	0.813559	0.75	0.721519	0.568627	0.724138	0.72549	0.735849	0.680203	0.840708	0.64	0.884211	0.774194	0.813559	0.409091
chr3_45929001	chr3	45929001	45929500	500	*	2.51483e-05	0.00044087	-24.6749	Intron (ENST00000535325.5/79443, intron 17 of 18)	3	45940933	45948337	7405	1	10663	ENST00000438735.1	-11433	ENSG00000172215	CXCR6	C-X-C motif chemokine receptor 6	0.333333	0.666667	0.525	0.5	0.945946	0.673077	0.571429	0.139535	0.788732	0.654135	0.698113	0.5	0.602273	0.510204	0.724138	0.744186	0.613636	0
chr9_136978501	chr9	136978501	136979000	500	*	5.59293e-13	4.03188e-11	-23.2767	Promoter (<=1kb)	9	136978812	136981692	2881	1	5730	ENST00000492068.2	0	ENSG00000107317	PTGDS	prostaglandin D2 synthase	0.0810811	0.214286	0.336683	0.197248	0.312217	0.345622	0.157191	0.0519481	0.217391	0.29257	0.431111	0.163636	0.230277	0.289062	0.248485	0.189655	0.284211	0.193548
chr11_44851001	chr11	44851001	44851500	500	*	9.42079e-05	0.000765024	-17.2429	Intron (ENST00000533786.5/90139, intron 2 of 6)	11	44859603	44909839	50237	1	90139	ENST00000520837.5	-8103	ENSG00000157570	TSPAN18	tetraspanin 18	0.759494	0.823529	0.810526	0.884615	0.926829	0.966102	0.818182	0.763736	0.92	0.932927	0.932203	0.877049	0.875	0.891156	0.924138	0.772727	0.933333	0.809524
chr17_3002501	chr17	3002501	3003000	500	*	0.000217175	0.00192389	-19.1304	Intron (ENST00000637138.1/23108, intron 15 of 25)	17	3008101	3026248	18148	1	23108	ENST00000575979.1	-5101	ENSG00000132359	RAP1GAP2	RAP1 GTPase activating protein 2	0.614286	0.5625	0.644068	0.782609	0.803279	0.796875	0.571429	0.622517	0.779528	0.819209	0.842105	0.745902	0.722772	0.731034	0.683824	0.730769	0.739726	0.701493

## Sheet: CD8 CD69+_PCA&Heatmap
dmrids	seqnames	start	end	width	strand	pvalue	qvalue	V5	annotation	geneChr	geneStart	geneEnd	geneLength	geneStrand	geneId	transcriptId	distanceToTSS	ENSEMBL	SYMBOL	GENENAME	Hf08_BmTM8_SP1	Hf28_BmTM8_SP1	Hf16_SpTM8_SP1	Hf17_SpTM8_SP1	Hf23_LuTM8_SP1	Hf24_LuTM8_SP1	Hf18_InTM8_SP1	Hf27_InTM8_SP1	Hf14_SkTM8_SP1	Hf15_SkTM8_SP1	Hf20_SkTM8_SP1	Hf08_BlTM8_Ct	Hf14_BlTM8_Ct	Hf15_BlTM8_Ct	Hf18_BlTM8_Ct	Hf19_BlTM8_Ct	Hf20_BlTM8_Ct	Hf28_BlTM8_Ct
chr1_101239001	chr1	101239001	101239500	500	*	1.14421e-13	1.41705e-11	17.5484	Promoter (<=1kb)	1	101238335	101241308	2974	1	1901	ENST00000648480.1	666	ENSG00000170989	S1PR1	sphingosine-1-phosphate receptor 1	0.283654	0.126984	0.23125	0.272059	0.142857	0.258065	0.15	0.0642857	0.103774	0.235294	0.175439	0.0608974	0.0849673	0.109589	0.0833333	0.0547945	0	0.0428571
chr1_101239501	chr1	101239501	101240000	500	*	2.23666e-23	1.28647e-20	23.6873	Promoter (1-2kb)	1	101238335	101241308	2974	1	1901	ENST00000648480.1	1166	ENSG00000170989	S1PR1	sphingosine-1-phosphate receptor 1	0.630476	0.708333	0.561947	0.684426	0.473684	0.777778	0.509804	0.462963	0.415929	0.731183	0.615385	0.443357	0.25	0.528455	0.385965	0.236364	0.352941	0.371859
chr1_101240001	chr1	101240001	101240500	500	*	1.2031e-19	4.1117e-17	32.115	Promoter (1-2kb)	1	101238335	101241308	2974	1	1901	ENST00000648480.1	1666	ENSG00000170989	S1PR1	sphingosine-1-phosphate receptor 1	0.904762	0.833333	0.84	0.935897	0.758621	0.714286	0.923077	0.75641	0.68	0.85	0.846154	0.519164	0.459459	0.675325	0.711538	0.2	0.416667	0.536585
chr1_192551501	chr1	192551501	192552000	500	*	0.000964326	0.00546405	-18.1644	Intron (ENST00000642855.1/ENST00000642855.1, intron 4 of 7)	1	192575763	192577276	1514	1	5996	ENST00000474373.1	-23763	ENSG00000090104	RGS1	regulator of G protein signaling 1	0.231579	0.428571	0.666667	0.409836	0.516129	0	0.826087	0.804348	0.326531	0.333333	0.578947	0.321429	0.55	0.477273	0.423077	0.5625	0.444444	0.4
chr11_44915001	chr11	44915001	44915500	500	*	0.000479759	0.00317589	-17.21	Promoter (2-3kb)	11	44917582	44929280	11699	1	90139	ENST00000520245.5	-2082	ENSG00000157570	TSPAN18	tetraspanin 18	0.659091	0.642857	0.821429	0.888889	0.885714	0.909091	0.724138	0.814159	0.8125	0.8125	0.954545	0.728814	0.851351	0.76087	0.741935	0.933333	0.777778	0.846154
chr11_44927001	chr11	44927001	44927500	500	*	8.16565e-13	8.47193e-11	24.5383	Promoter (<=1kb)	11	44926367	44929556	3190	1	90139	ENST00000520278.1	634	ENSG00000157570	TSPAN18	tetraspanin 18	0.522167	0.666667	0.155172	0.2375	0.0149254	0.285714	0.330357	0.29918	0.273504	0.21875	0.16129	0.42735	0.227941	0.201299	0.25	0.247059	0.180328	0.614754
chr11_44929001	chr11	44929001	44929500	500	*	0.000936515	0.005342	16.8677	Promoter (2-3kb)	11	44926367	44929556	3190	1	90139	ENST00000520278.1	2634	ENSG00000157570	TSPAN18	tetraspanin 18	0.753247	0.941176	0.602888	0.612903	0.605634	0.574074	0.594203	0.551643	0.692308	0.586207	0.680851	0.647619	0.524038	0.528	0.702128	0.564706	0.872093	0.913043
chr17_2756501	chr17	2756501	2757000	500	*	2.92642e-06	5.04779e-05	22.5714	Promoter (<=1kb)	17	2755705	3034207	278503	1	23108	ENST00000637138.1	796	ENSG00000132359	RAP1GAP2	RAP1 GTPase activating protein 2	0.408602	0.5	0.155738	0.15873	0.144737	0.28	0.202703	0.223404	0.152778	0.155556	0.0862069	0.160494	0.160377	0.207317	0.214286	0.185185	0.111111	0.5
chr17_2815501	chr17	2815501	2816000	500	*	5.23404e-11	3.58634e-09	16.4136	Intron (ENST00000637138.1/23108, intron 3 of 25)	17	2796482	3034771	238290	1	23108	ENST00000542807.1	19019	ENSG00000132359	RAP1GAP2	RAP1 GTPase activating protein 2	0.909091	0.83125	0.848185	0.764873	0.818182	0.775	0.695364	0.763736	0.801418	0.78125	0.61194	0.673307	0.690722	0.730769	0.738739	0.764706	0.567164	0.855422
chr17_2841501	chr17	2841501	2842000	500	*	7.59423e-05	0.000735554	-17.3792	Intron (ENST00000637138.1/23108, intron 3 of 25)	17	2796482	3034771	238290	1	23108	ENST00000542807.1	45019	ENSG00000132359	RAP1GAP2	RAP1 GTPase activating protein 2	0.682353	0.866667	0.898734	0.940476	0.952381	0.837838	0.849057	0.935484	0.808511	0.892857	0.95	0.876712	0.864865	0.924528	0.870968	0.882353	0.884615	0.888889
chr17_2978501	chr17	2978501	2979000	500	*	1.41273e-05	0.000186887	-26.1213	Intron (ENST00000637138.1/23108, intron 9 of 25)	17	2991345	3008090	16746	1	23108	ENST00000574515.1	-12345	ENSG00000132359	RAP1GAP2	RAP1 GTPase activating protein 2	0.558824	0.769231	0.839286	0.815789	0.865672	0.773585	0.77193	0.888078	0.814159	0.758621	0.847222	0.75	0.912442	0.851485	0.855856	0.946667	0.861386	0.833333
chr17_3026501	chr17	3026501	3027000	500	*	1.18664e-10	7.43878e-09	-23.7457	Exon (ENST00000637138.1/23108, exon 23 of 26)	17	3008101	3026248	18148	1	23108	ENST00000575979.1	18400	ENSG00000132359	RAP1GAP2	RAP1 GTPase activating protein 2	0.62069	1	0.907258	0.85906	0.876106	0.75	0.852941	0.839695	0.833333	0.78125	0.72973	0.918367	0.931579	0.913793	0.87931	0.961165	0.945455	0.923077
chr17_3740501	chr17	3740501	3741000	500	*	6.1222e-15	9.60141e-13	36.6842	Promoter (1-2kb)	17	3724318	3738953	14636	2	3682	ENST00000571185.1	-1548	ENSG00000083457	ITGAE	integrin subunit alpha E	0.583333	0.416667	0.101852	0.146789	0.0175439	0.166667	0.3	0.0895522	0.294118	0.361111	0.266667	0.222222	0.117117	0.173913	0.272727	0.0238095	0.188679	0.348837
chr17_74222001	chr17	74222001	74222500	500	*	0.00162004	0.00816193	-16.0197	Promoter (<=1kb)	17	74222644	74244073	21430	1	94015	ENST00000578825.5	-144	ENSG00000141540	TTYH2	tweety family member 2	0.703704	0.636364	0.886555	0.829431	0.853147	0.867769	0.959459	0.882641	0.886076	0.833333	0.946903	0.721649	0.869258	0.865471	0.831858	0.887701	0.857143	0.5
chr17_74245001	chr17	74245001	74245500	500	*	0.00261016	0.0117825	-20.8004	Promoter (1-2kb)	17	74243374	74252288	8915	1	94015	ENST00000528128.2	1627	ENSG00000141540	TTYH2	tweety family member 2	0.655172	0.368421	0.785455	0.680769	0.752809	0.762712	0.777778	0.830619	0.828829	0.684211	0.742424	0.645161	0.71123	0.823171	0.765957	0.741935	0.75	0.771429
chr17_74258501	chr17	74258501	74259000	500	*	6.03499e-05	0.000611107	-21.4056	Intron (ENST00000269346.9/94015, intron 13 of 13)	17	74249957	74260206	10250	1	94015	ENST00000526858.1	8544	ENSG00000141540	TTYH2	tweety family member 2	0.589286	0.583333	0.819209	0.651316	0.821918	0.846154	0.8125	0.895062	0.768293	0.727273	0.777778	0.7	0.810811	0.814815	0.828571	0.805195	0.860215	0.56
chr2_241854001	chr2	241854001	241854500	500	*	0.000258577	0.00195256	-15.0579	Promoter (1-2kb)	2	241851233	241852886	1654	2	5133	ENST00000343705.3	-1115	ENSG00000188389	PDCD1	programmed cell death 1	0.682243	0.4	0.870968	0.795181	0.829457	0.891566	0.793814	0.818359	0.793103	0.639175	0.727273	0.764706	0.787037	0.818182	0.75	0.793103	0.767442	0.857143
chr2_241855001	chr2	241855001	241855500	500	*	0.00379719	0.0156228	-15.5193	Promoter (2-3kb)	2	241851233	241852886	1654	2	5133	ENST00000343705.3	-2115	ENSG00000188389	PDCD1	programmed cell death 1	0.3125	0.448276	0.464286	0.370787	0.419355	0.514286	0.431818	0.336066	0.476923	0.194444	0.432432	0.503817	0.622222	0.453608	0.548387	0.272727	0.578947	0.541667
chr2_241857501	chr2	241857501	241858000	500	*	9.89559e-13	1.00436e-10	-48.0032	Promoter (<=1kb)	2	241850697	241858865	8169	2	5133	ENST00000418831.1	865	ENSG00000188389	PDCD1	programmed cell death 1	0.191489	0.125	0.572626	0.51746	0.863014	0.689655	0.581818	0.725926	0.592593	0.21875	0.428571	0.5625	0.718487	0.642857	0.766667	0.621891	0.659091	0.615385
chr9_137043001	chr9	137043001	137043500	500	*	4.7515e-13	5.17513e-11	-21.6417	Promoter (<=1kb)	9	137039470	137044092	4623	2	56654	ENST00000371600.7	592	ENSG00000107281	NPDC1	neural proliferation, differentiation and control 1	0.680556	1	0.901961	0.893528	0.954839	0.911392	0.928	0.869565	0.923977	0.931818	0.9125	0.87013	0.934932	0.939655	0.918239	0.937107	0.895	0.985915
chr9_137045001	chr9	137045001	137045500	500	*	3.31118e-10	1.88076e-08	25.6979	Promoter (<=1kb)	9	137040813	137046056	5244	2	56654	ENST00000488145.1	556	ENSG00000107281	NPDC1	neural proliferation, differentiation and control 1	0.348837	0.4	0.0997567	0.183771	0.124294	0.165354	0.145833	0.0903686	0.0735294	0.114286	0.125	0.0447761	0.11157	0.125	0.0521739	0.0699301	0.0759494	0.105263
chr1_204081501	chr1	204081501	204082000	500	*	4.08963e-10	9.91195e-09	25.6285	Intron (ENST00000367203.8/9580, intron 1 of 6)	1	204078129	204116627	38499	1	9580	ENST00000528591.5	3372	ENSG00000143842	SOX13	SRY-box 13	0.713115	0.565217	0.517857	0.534722	0.625	0.228571	0.365385	0.45977	0.6	0.605263	0.439394	0.803571	0.613208	0.518519	0.616279	0.5	0.512821	0.428571
chr1_206798501	chr1	206798501	206799000	500	*	4.86649e-05	0.000287454	25.7669	5' UTR	1	206768417	206774541	6125	2	3586	ENST00000664374.1	-23960	ENSG00000136634	IL10	interleukin 10	0.8	0.896552	0.647059	0.733333	0.47619	0.611111	0.525	0.596567	0.835821	0.714286	0.805556	0.9	0.702128	0.836538	0.759259	0.732143	0.7	1
chr11_44737001	chr11	44737001	44737500	500	*	1.02177e-07	1.39356e-06	-34.8025	Intron (ENST00000533786.5/90139, intron 1 of 6)	11	44727174	44919321	192148	1	90139	ENST00000520999.6	9827	ENSG00000157570	TSPAN18	tetraspanin 18	0.0625	0.266667	0.8125	0.717391	0.684211	0.388889	0.478261	0.491228	0.722222	0.5	0.857143	0.186441	0.65	0.785714	0.318182	0.6	0.6	0.142857
chr11_44792501	chr11	44792501	44793000	500	*	0.00122444	0.0041032	-17.3635	Intron (ENST00000533786.5/90139, intron 2 of 6)	11	44764426	44932421	167996	1	90139	ENST00000340160.7	28075	ENSG00000157570	TSPAN18	tetraspanin 18	0.538462	0.702128	0.811321	0.515152	0.821429	0.666667	0.8	0.745455	0.837838	0.4	0.785714	0.682927	0.56	0.673913	0.690476	0.818182	1	0.66
chr11_44793501	chr11	44793501	44794000	500	*	0.00359312	0.00970956	-17.3008	Intron (ENST00000533786.5/90139, intron 2 of 6)	11	44764426	44932421	167996	1	90139	ENST00000340160.7	29075	ENSG00000157570	TSPAN18	tetraspanin 18	0.636364	0.666667	0.815217	0.758621	0.895833	0.833333	0.78125	0.824176	0.837838	0.828571	0.666667	0.752381	0.753425	0.75	0.83871	0.857143	0.65625	0.794118
chr11_44885001	chr11	44885001	44885500	500	*	0.00240831	0.00704916	18.6189	Intron (ENST00000533786.5/90139, intron 3 of 6)	11	44906407	44931336	24930	1	90139	ENST00000518429.2	-20907	ENSG00000157570	TSPAN18	tetraspanin 18	0.712871	0.785714	0.886364	0.734694	0.692308	0.777778	0.571429	0.536232	0.777778	0.789474	0.5	0.726316	0.816901	0.843137	0.666667	0.615385	0.666667	0.617647
chr12_89354501	chr12	89354501	89355000	500	*	1.12714e-05	8.30607e-05	23.5764	Promoter (1-2kb)	12	89347235	89352501	5267	2	1848	ENST00000279488.8	-2000	ENSG00000139318	DUSP6	dual specificity phosphatase 6	0.0606061	0.575758	0.12381	0.184615	0.0526316	0	0.0645161	0.0916667	0.210526	0.150685	0.184211	0.306452	0.1875	0.174497	0.225806	0.0784314	0.177419	0.238095
chr16_28275501	chr16	28275501	28276000	500	*	4.13782e-10	1.00223e-08	-17.0653	Intron (ENST00000635780.1/ENST00000635780.1, intron 1 of 1)	16	28259246	28320921	61676	1	388228	ENST00000671413.3	16255	ENSG00000188322	SBK1	SH3 domain binding kinase 1	0.670175	0.770588	0.741722	0.81383	0.75	0.796875	0.830986	0.888235	0.842975	0.755102	0.846154	0.715152	0.681818	0.7	0.764045	0.790323	0.752941	0.791111
chr16_28276501	chr16	28276501	28277000	500	*	0.000432611	0.00176491	19.5055	Intron (ENST00000635780.1/ENST00000635780.1, intron 1 of 1)	16	28292525	28323849	31325	1	388228	ENST00000341901.5	-15525	ENSG00000188322	SBK1	SH3 domain binding kinase 1	0.821192	0.822222	0.828571	0.6875	1	1	0.75	0.591549	0.875	0.5	0.8	0.547619	0.733333	0.714286	0.933333	0.833333	0.722222	0.795455
chr16_28291501	chr16	28291501	28292000	500	*	1.09741e-05	8.12193e-05	-16.137	Promoter (<=1kb)	16	28292525	28323849	31325	1	388228	ENST00000341901.5	-525	ENSG00000188322	SBK1	SH3 domain binding kinase 1	0.129555	0.385714	0.361446	0.317757	0.272727	0.272727	0.464286	0.291429	0.114754	0.0434783	0.237288	0.452703	0.323944	0.166667	0.341176	0.227273	0.285714	0.164384
chr16_28293501	chr16	28293501	28294000	500	*	1.36691e-05	9.78688e-05	15.2856	Promoter (<=1kb)	16	28292525	28323849	31325	1	388228	ENST00000341901.5	976	ENSG00000188322	SBK1	SH3 domain binding kinase 1	0.373333	0.40625	0.340659	0.375	0.419048	0.375	0.36	0.161491	0.305389	0.390805	0.372093	0.365696	0.283898	0.293651	0.441441	0.21519	0.263158	0.591549
chr16_28309501	chr16	28309501	28310000	500	*	1.04615e-21	1.62901e-19	-27.3195	Intron (ENST00000671413.3/388228, intron 1 of 3)	16	28292525	28323849	31325	1	388228	ENST00000341901.5	16976	ENSG00000188322	SBK1	SH3 domain binding kinase 1	0.0320285	0.025	0.0779221	0.0543478	0.0344828	0.103448	0.295775	0.307317	0.10101	0.0192308	0.0882353	0.0526316	0.00854701	0.0373134	0.0294118	0	0.0487805	0.0666667
chr16_28312001	chr16	28312001	28312500	500	*	2.08894e-08	3.41058e-07	23.9913	Intron (ENST00000671413.3/388228, intron 1 of 3)	16	28292525	28323849	31325	1	388228	ENST00000341901.5	19476	ENSG00000188322	SBK1	SH3 domain binding kinase 1	0.733096	0.924528	0.586207	0.857143	0	0.527778	0.756757	0.467532	0.628571	0.703704	0.555556	0.735537	0.607143	0.6	0.860465	0.4	0.5	0.666667
chr17_2792501	chr17	2792501	2793000	500	*	1.33339e-10	3.57599e-09	-22.106	Intron (ENST00000637138.1/23108, intron 2 of 25)	17	2796438	3037739	241302	1	23108	ENST00000366401.8	-3438	ENSG00000132359	RAP1GAP2	RAP1 GTPase activating protein 2	0	0.047619	0.0792291	0.0310421	0.0743243	0.08	0.121495	0.251799	0.311258	0.0227273	0.107143	0.016129	0.0481481	0.0817121	0.0403226	0.0551724	0.0564516	0
chr17_2793001	chr17	2793001	2793500	500	*	1.31506e-11	4.34711e-10	-20.5285	Promoter (2-3kb)	17	2796438	3037739	241302	1	23108	ENST00000366401.8	-2938	ENSG00000132359	RAP1GAP2	RAP1 GTPase activating protein 2	0.0134228	0.056338	0.0972222	0.037037	0.190476	0.0333333	0.34	0.2	0.125	0.230769	0.185185	0.0126582	0.025	0.142857	0	0.148148	0	0
chr17_3033501	chr17	3033501	3034000	500	*	1.18873e-07	1.59493e-06	-16.3564	3' UTR	17	3008101	3026248	18148	1	23108	ENST00000575979.1	25400	ENSG00000132359	RAP1GAP2	RAP1 GTPase activating protein 2	0.705202	0.717949	0.88403	0.834921	0.815217	0.807339	0.88	0.87	0.886792	0.79661	0.767442	0.829268	0.884488	0.829167	0.808219	0.855263	0.873016	0.823529
chr17_3738501	chr17	3738501	3739000	500	*	2.21819e-08	3.59675e-07	21.5414	Promoter (<=1kb)	17	3724318	3738953	14636	2	3682	ENST00000571185.1	0	ENSG00000083457	ITGAE	integrin subunit alpha E	0.473171	0.21875	0.274611	0.201413	0.328358	0.461538	0.131313	0.256318	0.267442	0.191781	0.142857	0.263736	0.17	0.366412	0.342466	0.230769	0.287879	0.506173
chr17_3766001	chr17	3766001	3766500	500	*	4.32591e-09	8.32562e-08	24.3875	Intron (ENST00000263087.9/3682, intron 2 of 30)	17	3751870	3754696	2827	2	3682	ENST00000572121.1	-11305	ENSG00000083457	ITGAE	integrin subunit alpha E	0.855932	0.930233	0.870588	0.854077	0.764706	0.80303	0.621622	0.633218	0.920635	0.861111	0.783784	0.78903	0.828221	0.870229	0.843137	0.791667	0.886364	0.846154
chr17_3771001	chr17	3771001	3771500	500	*	1.47613e-58	4.3027e-55	55.1588	Intron (ENST00000263087.9/3682, intron 2 of 30)	17	3751870	3754696	2827	2	3682	ENST00000572121.1	-16305	ENSG00000083457	ITGAE	integrin subunit alpha E	0.706977	0.768116	0.439394	0.410853	0.475	0.444444	0.111111	0.197568	0.813333	0.723404	0.863636	0.660494	0.770115	0.803922	0.842105	0.733333	0.794872	0.885906
chr17_3794501	chr17	3794501	3795000	500	*	1.8686e-11	5.98127e-10	27.5352	Intron (ENST00000263087.9/3682, intron 1 of 30)	17	3714628	3801188	86561	2	3682	ENST00000263087.9	6188	ENSG00000083457	ITGAE	integrin subunit alpha E	0.682927	0.79661	0.517891	0.667519	0.314961	0.730159	0.426829	0.440367	0.695364	0.371795	0.435484	0.690821	0.52	0.647841	0.473118	0.610811	0.58046	0.791667
chr17_3798001	chr17	3798001	3798500	500	*	2.87364e-19	3.23525e-17	37.2455	Promoter (2-3kb)	17	3714628	3801188	86561	2	3682	ENST00000263087.9	2688	ENSG00000083457	ITGAE	integrin subunit alpha E	0.830645	0.890411	0.859649	0.957237	0.621622	0.763889	0.275	0.506329	0.877698	0.88764	0.83871	0.919463	0.938389	0.935484	0.978022	0.937008	1	0.988506
chr17_3799001	chr17	3799001	3799500	500	*	2.63576e-45	3.32232e-42	67.0238	Promoter (1-2kb)	17	3714628	3801188	86561	2	3682	ENST00000263087.9	1688	ENSG00000083457	ITGAE	integrin subunit alpha E	0.875	0.954545	0.73622	0.918919	0.511111	0.643678	0.115385	0.242331	0.895833	0.9	0.681159	0.894118	0.918699	0.916667	0.931034	0.924051	0.884298	1
chr17_3801001	chr17	3801001	3801500	500	*	2.45822e-33	1.31024e-30	60.2413	Promoter (<=1kb)	17	3714628	3801188	86561	2	3682	ENST00000263087.9	0	ENSG00000083457	ITGAE	integrin subunit alpha E	0.759124	0.811321	0.505747	0.777778	0.55	0.190476	0.0540541	0.252336	0.6	0.6	0.333333	0.840659	0.752941	0.765306	0.888889	0.6	0.72	0.794521
chr17_74233501	chr17	74233501	74234000	500	*	1.05288e-06	1.07808e-05	-21.6712	Intron (ENST00000269346.9/94015, intron 3 of 13)	17	74240800	74250014	9215	1	94015	ENST00000534346.5	-6800	ENSG00000141540	TTYH2	tweety family member 2	0.657303	0.62963	0.706897	0.814815	0.625	0.423077	0.893617	0.86087	0.777778	0.85	0.714286	0.72043	0.68	0.929825	0.75	0.652174	0.642857	0.790698
chr17_74236501	chr17	74236501	74237000	500	*	0.00208408	0.0062827	-20.8399	Intron (ENST00000269346.9/94015, intron 3 of 13)	17	74240800	74250014	9215	1	94015	ENST00000534346.5	-3800	ENSG00000141540	TTYH2	tweety family member 2	0.625	0.777778	0.78836	0.7	0.569892	0.705882	0.848485	0.869767	0.895833	0.714286	0.649485	0.810811	0.775701	0.697917	0.843137	0.809524	0.631579	0.833333
chr2_241854501	chr2	241854501	241855000	500	*	6.11426e-07	6.71585e-06	-20.9218	Promoter (1-2kb)	2	241851233	241852886	1654	2	5133	ENST00000343705.3	-1615	ENSG00000188389	PDCD1	programmed cell death 1	0.598425	0.758621	0.743119	0.685	0.715686	0.8	0.728155	0.887892	0.755556	0.702381	0.702703	0.721154	0.753247	0.682635	0.854839	0.768421	0.802632	0.861538
chr2_241858001	chr2	241858001	241858500	500	*	0.0128537	0.0263247	-16.1476	Promoter (<=1kb)	2	241850697	241858865	8169	2	5133	ENST00000418831.1	365	ENSG00000188389	PDCD1	programmed cell death 1	0.415385	0.6	0.538813	0.466292	0.860465	0.45	0.690909	0.578704	0.30303	0.282051	0.266667	0.434783	0.738636	0.459459	0.651163	0.623762	0.384615	0.833333
chr3_45929501	chr3	45929501	45930000	500	*	2.33823e-08	3.76619e-07	26.8151	Intron (ENST00000535325.5/79443, intron 17 of 18)	3	45940933	45948337	7405	1	10663	ENST00000438735.1	-10933	ENSG00000172215	CXCR6	C-X-C motif chemokine receptor 6	0.870968	0.827586	0.63125	0.582278	0.634921	0.666667	0.716418	0.525424	0.864865	0.658228	0.83871	0.847953	0.672897	0.663043	0.820513	0.621622	0.564516	0.918033
chr6_39203501	chr6	39203501	39204000	500	*	0.00217109	0.00649048	-17.2286	Intron (ENST00000359534.4/8645, intron 1 of 4)	6	39188971	39229475	40505	2	8645	ENST00000359534.4	25475	ENSG00000164626	KCNK5	potassium two pore domain channel subfamily K member 5	0.537815	0.757576	0.709677	0.712644	0.416667	0.8	0.764706	0.755319	0.742857	0.8125	0.55	0.527778	0.744681	0.780488	0.654545	0.571429	0.8	0.74
chr9_137043501	chr9	137043501	137044000	500	*	7.26324e-09	1.32683e-07	19.3167	Promoter (<=1kb)	9	137039470	137044092	4623	2	56654	ENST00000371600.7	92	ENSG00000107281	NPDC1	neural proliferation, differentiation and control 1	0.922705	0.888889	0.783333	0.793296	0.964912	0.851852	0.816667	0.697561	0.792793	0.892857	0.6	0.778846	0.839286	0.794643	0.837838	0.90625	0.8	0.925926
chr1_206784001	chr1	206784001	206784500	500	*	0.00849867	0.0291702	16.4751	Intron (ENST00000662320.1/29949, intron 1 of 2)	1	206768417	206774541	6125	2	3586	ENST00000664374.1	-9460	ENSG00000136634	IL10	interleukin 10	0.507576	0.617647	0.550388	0.333333	0.291667	0.428571	0.574468	0.512605	0.40625	0.296296	0.4	0.642105	0.306667	0.34375	0.444444	0.636364	0.5	0.59375
chr11_44869501	chr11	44869501	44870000	500	*	2.10606e-06	3.85391e-05	-20.186	Intron (ENST00000533786.5/90139, intron 3 of 6)	11	44859603	44909839	50237	1	90139	ENST00000520837.5	9898	ENSG00000157570	TSPAN18	tetraspanin 18	0.651341	0.833333	0.836257	0.900621	0.836735	0.916667	0.804348	0.833333	0.797297	0.897959	0.903226	0.630303	0.880435	0.891892	0.757576	0.956522	0.871795	0.8375
chr17_2860001	chr17	2860001	2860500	500	*	0.00376015	0.0160001	-15.1053	Intron (ENST00000637138.1/23108, intron 3 of 25)	17	2796482	3034771	238290	1	23108	ENST00000542807.1	63519	ENSG00000132359	RAP1GAP2	RAP1 GTPase activating protein 2	0.776923	0.810811	0.849558	0.811765	0.904762	1	0.904762	0.850299	0.816327	0.880952	0.809524	0.883117	0.846154	0.864865	0.970588	0.869565	0.888889	0.854167
chr17_3003001	chr17	3003001	3003500	500	*	6.4655e-05	0.00066442	-16.7228	Intron (ENST00000637138.1/23108, intron 15 of 25)	17	3008101	3026248	18148	1	23108	ENST00000575979.1	-4601	ENSG00000132359	RAP1GAP2	RAP1 GTPase activating protein 2	0.716867	0.734694	0.815789	0.801242	0.891566	0.884058	0.592593	0.825758	0.822222	0.779221	0.90411	0.759124	0.868421	0.825	0.891304	0.882353	0.924528	0.861111
chr17_3003501	chr17	3003501	3004000	500	*	1.62119e-11	1.14971e-09	-23.279	Intron (ENST00000637138.1/23108, intron 15 of 25)	17	3008101	3026248	18148	1	23108	ENST00000575979.1	-4101	ENSG00000132359	RAP1GAP2	RAP1 GTPase activating protein 2	0.682796	0.71875	0.776892	0.787755	0.95122	0.896774	0.730769	0.824834	0.825397	0.887324	0.897196	0.8125	0.786458	0.829016	0.844828	0.784615	0.864583	0.821429
chr17_3798501	chr17	3798501	3799000	500	*	4.97984e-09	1.99781e-07	29.8316	Promoter (2-3kb)	17	3714628	3801188	86561	2	3682	ENST00000263087.9	2188	ENSG00000083457	ITGAE	integrin subunit alpha E	0.93	0.958333	0.853535	0.931915	0.628571	0.651163	0.230769	0.322581	0.894737	0.92	0.916667	0.969697	0.947977	0.920245	0.893617	0.955224	0.966102	0.923077
chr17_52158501	chr17	52158501	52159000	500	*	0.00110123	0.00630027	-19.2172	Promoter (<=1kb)	17	51630320	52158714	528395	2	56934	ENST00000451037.7	0	ENSG00000154975	CA10	carbonic anhydrase 10	0.0980392	0.142857	0.115385	0.146707	0.308108	0.269663	0.0681818	0.144796	0.0706522	0.144928	0.193878	0.425532	0.213483	0.201365	0.357143	0.2	0.253333	0.314286
chr17_74221001	chr17	74221001	74221500	500	*	0.00157514	0.00829591	-15.2122	Promoter (1-2kb)	17	74222644	74244073	21430	1	94015	ENST00000578825.5	-1144	ENSG00000141540	TTYH2	tweety family member 2	0.813725	0.590909	0.96648	0.875817	0.930556	0.913043	0.733333	0.901408	0.846154	0.771429	0.921053	0.87931	0.931034	0.871212	0.9	0.981481	0.963636	0.764706
chr17_74237501	chr17	74237501	74238000	500	*	0.000898192	0.0053739	23.5563	Promoter (2-3kb)	17	74240800	74250014	9215	1	94015	ENST00000534346.5	-2800	ENSG00000141540	TTYH2	tweety family member 2	0.776316	0.9	0.817073	0.441176	0.580645	0.571429	0.697674	0.744966	0.75	0.652174	0.594595	0.72549	0.745763	0.826087	0.744681	0.642857	0.659091	0.88
chr4_77587501	chr4	77587501	77588000	500	*	8.60033e-07	1.79033e-05	19.7629	Intron (ENST00000286758.4/10563, intron 1 of 4)	4	77605832	77610922	5091	1	10563	ENST00000506590.1	-17832	ENSG00000156234	CXCL13	C-X-C motif chemokine ligand 13	0.862416	0.809524	0.810345	0.830986	0.704225	0.602564	0.795455	0.788945	0.626168	0.468085	0.633333	0.586957	0.846847	0.546667	0.333333	0.957447	0.848485	0.696721
chr9_127716501	chr9	127716501	127717000	500	*	0.000499581	0.00339532	16.4065	Promoter (<=1kb)	9	127716079	127731590	15512	1	158248	ENST00000373289.4	422	ENSG00000167094	TTC16	tetratricopeptide repeat domain 16	0.888235	0.875	0.813131	0.754902	0.7	0.756757	0.815789	0.816216	0.753425	0.861538	0.723404	0.853061	0.83871	0.781457	0.805556	0.763889	0.793103	0.857143
chr9_136979501	chr9	136979501	136980000	500	*	0.00644929	0.0238356	-16.6392	Promoter (<=1kb)	9	136979916	136981056	1141	1	5730	ENST00000462514.1	0	ENSG00000107317	PTGDS	prostaglandin D2 synthase	0.836735	0.733333	0.940299	0.913978	1	0.9375	0.915493	0.9	0.938776	0.906667	1	0.767677	0.907407	0.973684	0.875	0.833333	1	0.918919
chr9_137039001	chr9	137039001	137039500	500	*	6.0728e-05	0.000631384	17.7463	Promoter (<=1kb)	9	137039668	137040156	489	2	56654	ENST00000496498.1	656	ENSG00000107281	NPDC1	neural proliferation, differentiation and control 1	0.914729	0.962963	0.786408	0.699029	0.755814	0.714286	0.816327	0.805195	0.868421	0.727273	0.833333	0.745455	0.782946	0.80531	0.892308	0.830508	0.769231	0.860465
chr9_137044001	chr9	137044001	137044500	500	*	1.64558e-05	0.00021523	17.7209	Promoter (<=1kb)	9	137039470	137044092	4623	2	56654	ENST00000371600.7	0	ENSG00000107281	NPDC1	neural proliferation, differentiation and control 1	0.861702	0.871429	0.644776	0.716912	0.574803	0.787671	0.861538	0.719298	0.627907	0.76	0.732673	0.833333	0.676364	0.717593	0.747253	0.59	0.653846	0.83871
chr1_206784501	chr1	206784501	206785000	500	*	3.58772e-12	3.83521e-10	19.9684	Intron (ENST00000662320.1/29949, intron 1 of 2)	1	206768417	206774541	6125	2	3586	ENST00000664374.1	-9960	ENSG00000136634	IL10	interleukin 10	0.269592	0.127273	0.158192	0.0533333	0.0833333	0.137931	0.226804	0.135659	0.038835	0.0547945	0.057971	0.22093	0.0948905	0.0681818	0.164706	0.225352	0.101695	0.0722892
chr11_44849501	chr11	44849501	44850000	500	*	0.000410517	0.00358517	-15.0841	Intron (ENST00000533786.5/90139, intron 2 of 6)	11	44859603	44909839	50237	1	90139	ENST00000520837.5	-9603	ENSG00000157570	TSPAN18	tetraspanin 18	0.8	0.909091	0.964706	0.824742	0.911111	1	0.789474	0.898148	0.952381	1	0.973684	0.924051	0.857143	0.868421	0.975	0.941176	0.981132	0.896552
chr11_44904501	chr11	44904501	44905000	500	*	2.35007e-05	0.000363475	-28.6255	Promoter (1-2kb)	11	44906407	44931336	24930	1	90139	ENST00000518429.2	-1407	ENSG00000157570	TSPAN18	tetraspanin 18	0.546392	0.791667	0.884615	0.57377	0.75	1	0.755556	0.729167	0.857143	0.863636	0.923077	0.672269	0.731707	0.656716	0.8	1	1	0.884615
chr11_44911501	chr11	44911501	44912000	500	*	0.000151667	0.00164061	17.5794	Promoter (1-2kb)	11	44909523	44919974	10452	1	90139	ENST00000519051.5	1978	ENSG00000157570	TSPAN18	tetraspanin 18	0.41196	0.333333	0.442478	0.155556	0.519231	0.372549	0.327586	0.534591	0.239437	0.111111	0.384615	0.264151	0.284404	0.23913	0.301075	0.5	0.315789	0.322034
chr12_89350501	chr12	89350501	89351000	500	*	0.000402874	0.0035325	-24.1519	Promoter (<=1kb)	12	89349072	89351171	2100	2	1848	ENST00000547291.1	171	ENSG00000139318	DUSP6	dual specificity phosphatase 6	0.214765	0.575758	0.22807	0.552632	0.181818	0.8	0.322581	0.210526	0.641026	0.470588	0.230769	0.244898	0.410714	0.514286	0.235294	0	1	0.577778
chr16_28239501	chr16	28239501	28240000	500	*	0.00178027	0.0110068	15.5844	Exon (ENST00000513369.2/ENST00000513369.2, exon 1 of 1)	16	28259246	28320921	61676	1	388228	ENST00000671413.3	-19246	ENSG00000188322	SBK1	SH3 domain binding kinase 1	0.953846	0.875	0.849057	0.74	0.875	0.666667	0.709677	0.860465	0.833333	0.761905	0.727273	0.8	0.655172	0.835616	0.785714	0.75	0.8125	0.866667
chr17_3751501	chr17	3751501	3752000	500	*	0.000318066	0.00294397	-16.1467	Promoter (2-3kb)	17	3751870	3754696	2827	2	3682	ENST00000572121.1	2696	ENSG00000083457	ITGAE	integrin subunit alpha E	0.758389	0.952381	0.969512	0.977778	0.909091	0.957447	0.757576	0.862559	0.938462	1	0.958333	0.918605	0.945946	0.925373	0.880952	0.95082	0.870968	1
chr17_3752001	chr17	3752001	3752500	500	*	1.76848e-05	0.000288165	15.3042	Promoter (2-3kb)	17	3751870	3754696	2827	2	3682	ENST00000572121.1	2196	ENSG00000083457	ITGAE	integrin subunit alpha E	0.879195	0.878788	0.894495	0.925781	0.971014	0.910448	0.941606	0.889764	0.622807	0.816901	0.775701	0.71028	0.899522	0.902542	0.921569	0.9375	0.950413	0.807692
chr1_204108501	chr1	204108501	204109000	500	*	0.000114655	0.000717342	-15.8302	Intron (ENST00000367203.8/9580, intron 1 of 6)	1	204112916	204127741	14826	1	9580	ENST00000618875.4	-3916	ENSG00000143842	SOX13	SRY-box 13	0.788462	0.75	0.966667	0.894309	0.919355	0.853659	0.76087	0.928775	0.90625	1	0.758621	0.895833	0.921739	0.885246	0.931818	0.904762	0.949153	0.916667
chr11_44918501	chr11	44918501	44919000	500	*	0.00055119	0.00261204	-15.3531	Promoter (<=1kb)	11	44919666	44929456	9791	1	90139	ENST00000517621.5	-666	ENSG00000157570	TSPAN18	tetraspanin 18	0.714286	0.818182	0.886364	0.891304	0.895522	0.794118	0.897059	0.855372	0.829787	0.756757	0.868421	0.808989	0.845238	0.809524	0.833333	0.833333	0.766667	0.85
chr16_28298001	chr16	28298001	28298500	500	*	2.91886e-07	4.32923e-06	-18.6856	Intron (ENST00000671413.3/388228, intron 1 of 3)	16	28292525	28323849	31325	1	388228	ENST00000341901.5	5476	ENSG00000188322	SBK1	SH3 domain binding kinase 1	0.628713	0.515625	0.80102	0.774725	0.859155	0.574468	0.681159	0.702128	0.786517	0.780822	0.625	0.541176	0.75	0.804348	0.805556	0.66129	0.742857	0.444444
chr17_2779501	chr17	2779501	2780000	500	*	0.00287362	0.00972432	-15.4232	Promoter (2-3kb)	17	2777056	3034207	257152	1	23108	ENST00000540393.6	2445	ENSG00000132359	RAP1GAP2	RAP1 GTPase activating protein 2	0.666667	0.280702	0.66879	0.65	0.504854	0.717949	0.512195	0.617834	0.555556	0.487805	0.75	0.362319	0.652893	0.644628	0.666667	0.571429	0.583333	0.292308
chr17_2844001	chr17	2844001	2844500	500	*	3.56655e-05	0.000269675	-16.0539	Intron (ENST00000637138.1/23108, intron 3 of 25)	17	2796482	3034771	238290	1	23108	ENST00000542807.1	47519	ENSG00000132359	RAP1GAP2	RAP1 GTPase activating protein 2	0.78125	0.906977	0.931818	1	0.896552	0.833333	0.913043	0.95	0.947368	0.9375	1	0.994083	0.942308	1	0.970149	1	0.888889	0.886792
chr17_2995501	chr17	2995501	2996000	500	*	1.23284e-08	2.63347e-07	-16.4268	Intron (ENST00000637138.1/23108, intron 14 of 25)	17	2991345	3008090	16746	1	23108	ENST00000574515.1	4156	ENSG00000132359	RAP1GAP2	RAP1 GTPase activating protein 2	0.801724	0.65	0.934211	0.956268	0.892308	0.914894	0.753623	0.76	0.910959	0.970588	0.898551	0.8	0.938525	0.952632	0.766667	0.92638	0.927419	0.826087
chr17_51721501	chr17	51721501	51722000	500	*	0.00109378	0.00452143	15.981	Intron (ENST00000570565.5/56934, intron 4 of 8)	17	51661593	51747788	86196	2	56934	ENST00000575097.1	25788	ENSG00000154975	CA10	carbonic anhydrase 10	0.726667	0.777778	0.464789	0.654206	0.652174	0.892857	0.928571	0.803704	0.804348	0.868421	0.888889	0.875	0.717949	0.622449	0.747368	0.885714	1	0.888889
chr17_74250001	chr17	74250001	74250500	500	*	2.71544e-05	0.000214698	22.0812	Promoter (<=1kb)	17	74249957	74260206	10250	1	94015	ENST00000526858.1	44	ENSG00000141540	TTYH2	tweety family member 2	0.648352	0.868421	0.516556	0.459459	0.705882	0.764706	0.605263	0.667546	0.746269	0.727273	0.655738	0.568182	0.686747	0.759259	0.805556	0.6	0.80597	0.888889
chr4_77412501	chr4	77412501	77413000	500	*	4.91989e-05	0.000353468	-21.3295	Intron (ENST00000497512.5/901, intron 10 of 11)	4	77511753	77611834	100082	1	10563	ENST00000286758.4	-98753	ENSG00000156234	CXCL13	C-X-C motif chemokine ligand 13	0.457447	0.65	0.682692	0.835616	0.75	0.758621	0.828571	0.844156	0.628571	0.425532	0.533333	0.570248	0.641304	0.583333	0.8	0.705882	0.692308	0.561644
chr1_204125001	chr1	204125001	204125500	500	*	0.00179836	0.00922409	15.6538	Promoter (2-3kb)	1	204122386	204123729	1344	1	9580	ENST00000525258.1	2615	ENSG00000143842	SOX13	SRY-box 13	0.606061	0.540541	0.814286	0.670732	0.842105	0.806452	0.681818	0.833333	0.738095	0.578947	0.583333	0.578431	0.777778	0.657143	0.708333	0.444444	0.641026	0.614035
chr11_44747001	chr11	44747001	44747500	500	*	8.66616e-05	0.00085828	17.8748	Intron (ENST00000533786.5/90139, intron 1 of 6)	11	44764426	44932421	167996	1	90139	ENST00000340160.7	-16926	ENSG00000157570	TSPAN18	tetraspanin 18	0.777778	0.75	0.773973	0.677778	0.660714	0.553191	0.782609	0.849057	0.736842	0.5625	0.814815	0.694444	0.691589	0.56338	0.764706	0.75	0.610169	1
chr11_44832001	chr11	44832001	44832500	500	*	1.90911e-06	3.68195e-05	18.1317	Intron (ENST00000533786.5/90139, intron 2 of 6)	11	44859603	44909839	50237	1	90139	ENST00000520837.5	-27103	ENSG00000157570	TSPAN18	tetraspanin 18	0.727273	0.971429	0.75	0.888889	1	1	0.913043	0.949721	0.857143	1	0.75	0.693182	0.846154	0.96	0.942857	0.909091	1	0.903226
chr16_28259501	chr16	28259501	28260000	500	*	1.27679e-05	0.000179826	18.9814	Promoter (<=1kb)	16	28259246	28320921	61676	1	388228	ENST00000671413.3	255	ENSG00000188322	SBK1	SH3 domain binding kinase 1	0.492063	0.8	0.266667	0.316239	0.380282	0.259259	0.47619	0.530172	0.378378	0.517241	0.326531	0.421053	0.375	0.295082	0.571429	0.288462	0.219512	0.619048
chr16_28313501	chr16	28313501	28314000	500	*	1.16941e-05	0.000167283	-22.3214	Intron (ENST00000671413.3/388228, intron 1 of 3)	16	28292525	28323849	31325	1	388228	ENST00000341901.5	20976	ENSG00000188322	SBK1	SH3 domain binding kinase 1	0.883721	0.857143	0.823529	0.925926	0.807692	0.818182	0.88	0.634783	1	0.875	0.923077	0.808219	0.877193	0.914894	0.88	0.625	1	1
chr17_2792001	chr17	2792001	2792500	500	*	1.97485e-10	1.19946e-08	17.1351	Intron (ENST00000637138.1/23108, intron 2 of 25)	17	2796438	3037739	241302	1	23108	ENST00000366401.8	-3938	ENSG00000132359	RAP1GAP2	RAP1 GTPase activating protein 2	0.569231	0.803922	0.64876	0.575107	0.650485	0.727273	0.820755	0.755814	0.706349	0.676923	0.628571	0.638655	0.57	0.664894	0.630769	0.526882	0.468354	0.583333
chr17_2849001	chr17	2849001	2849500	500	*	0.0145755	0.0438346	-15.5947	Intron (ENST00000637138.1/23108, intron 3 of 25)	17	2796482	3034771	238290	1	23108	ENST00000542807.1	52519	ENSG00000132359	RAP1GAP2	RAP1 GTPase activating protein 2	0.425676	0.367347	0.545455	0.529412	0.222222	0.4	0.526316	0.25	0.266667	0.2	0.1	0.333333	0.608696	0.487179	0.473684	0.5	0.285714	0.411765
chr17_2868001	chr17	2868001	2868500	500	*	7.07562e-06	0.000110512	19.2473	Intron (ENST00000637138.1/23108, intron 3 of 25)	17	2796482	3034771	238290	1	23108	ENST00000542807.1	71519	ENSG00000132359	RAP1GAP2	RAP1 GTPase activating protein 2	0.454545	0.666667	0.59887	0.5	0.753247	0.786517	0.25	0.747191	0.774194	0.769231	0.878788	0.34375	0.470085	0.564356	0.416667	0.633803	0.633333	0.25
chr17_3004001	chr17	3004001	3004500	500	*	7.32626e-09	3.05358e-07	-18.7415	Intron (ENST00000637138.1/23108, intron 15 of 25)	17	3008101	3026248	18148	1	23108	ENST00000575979.1	-3601	ENSG00000132359	RAP1GAP2	RAP1 GTPase activating protein 2	0.387352	0.380952	0.319635	0.459016	0.361446	0.513514	0.180556	0.323276	0.380952	0.376238	0.385714	0.6	0.343891	0.417112	0.351351	0.493827	0.554455	0.780822
chr17_3013001	chr17	3013001	3013500	500	*	2.63402e-07	6.84839e-06	-16.4663	Intron (ENST00000637138.1/23108, intron 18 of 25)	17	3008101	3026248	18148	1	23108	ENST00000575979.1	4900	ENSG00000132359	RAP1GAP2	RAP1 GTPase activating protein 2	0.641026	0.627119	0.75463	0.684211	0.604938	0.55	0.566667	0.56	0.686957	0.621622	0.658537	0.782609	0.710938	0.699346	0.780488	0.763889	0.651515	0.681818
chr17_3797501	chr17	3797501	3798000	500	*	1.61541e-112	2.23829e-108	-67.5227	Intron (ENST00000263087.9/3682, intron 1 of 30)	17	3714628	3801188	86561	2	3682	ENST00000263087.9	3188	ENSG00000083457	ITGAE	integrin subunit alpha E	0.888889	1	0.814346	0.920319	0.792208	0.737705	0.297297	0.237952	0.917241	0.969697	0.742424	0.85	0.928058	0.917241	0.952381	0.915888	0.933333	1
chr17_51844501	chr17	51844501	51845000	500	*	0.000108473	0.00102776	21.1468	Intron (ENST00000570565.5/56934, intron 3 of 8)	17	51635855	51748544	112690	2	56934	ENST00000571918.1	-95957	ENSG00000154975	CA10	carbonic anhydrase 10	0.59542	0.815789	0.796875	0.738095	0.846154	0.647059	0.833333	0.851351	0.888889	0.567568	0.764706	0.584906	0.777778	0.722222	0.666667	0.68	1	0.744681
chr19_16310501	chr19	16310501	16311000	500	*	0.00190859	0.0096564	-16.9479	Intron (ENST00000588799.1/ENST00000588799.1, intron 1 of 1)	19	16324826	16328685	3860	1	10365	ENST00000248071.6	-13826	ENSG00000127528	KLF2	Kruppel like factor 2	0.714286	0.895833	0.857143	0.875	0.666667	0.875	0.766667	0.678571	0.969697	0.757576	0.809524	0.733333	0.85	0.8	0.969697	0.777778	0.777778	0.94
chr19_16319501	chr19	16319501	16320000	500	*	1.3744e-12	1.30669e-10	-24.4709	Intron (ENST00000588799.1/ENST00000588799.1, intron 1 of 1)	19	16324826	16328685	3860	1	10365	ENST00000248071.6	-4826	ENSG00000127528	KLF2	Kruppel like factor 2	0.194805	0.75	0.28	0.466019	0.515152	0.138462	0.131148	0.172775	0.338028	0.225806	0.232143	0.396552	0.372414	0.684211	0.188679	0.428571	0.272727	0.357143
chr19_16324001	chr19	16324001	16324500	500	*	2.66499e-10	1.57422e-08	15.0625	Promoter (<=1kb)	19	16324826	16328685	3860	1	10365	ENST00000248071.6	-326	ENSG00000127528	KLF2	Kruppel like factor 2	0.17033	0.235294	0.136364	0.18617	0.146667	0.224719	0.148936	0.324503	0.12963	0.0945946	0	0.0250896	0.230303	0.16185	0.25	0.136986	0	0.156522
chr3_45929001	chr3	45929001	45929500	500	*	1.73728e-07	4.79553e-06	-26.5698	Intron (ENST00000535325.5/79443, intron 17 of 18)	3	45940933	45948337	7405	1	10663	ENST00000438735.1	-11433	ENSG00000172215	CXCR6	C-X-C motif chemokine receptor 6	0.695652	0.333333	0.607692	0.442308	0.82	0.470588	0.34375	0.418367	0.738462	0.655172	0.928571	0.8	0.631068	0.76087	0.725	0.52	0.589744	0.333333
chr9_137039501	chr9	137039501	137040000	500	*	3.71312e-08	1.26788e-06	-15.1159	Promoter (<=1kb)	9	137039668	137040156	489	2	56654	ENST00000496498.1	156	ENSG00000107281	NPDC1	neural proliferation, differentiation and control 1	0.947368	1	0.824645	0.79562	0.804348	0.8	0.783784	0.665385	0.861789	0.888889	0.885714	0.901734	0.877193	0.770701	0.905983	0.681818	0.848101	0.75
chr1_206790501	chr1	206790501	206791000	500	*	5.01061e-05	0.000932757	-17.5808	Intron (ENST00000662320.1/29949, intron 1 of 2)	1	206768417	206774541	6125	2	3586	ENST00000664374.1	-15960	ENSG00000136634	IL10	interleukin 10	0.882353	0.858586	0.815217	0.916667	0.981481	0.9375	0.842857	0.779412	0.883721	0.953488	1	0.922078	0.857143	0.931507	0.978723	0.888889	0.96	0.882353
chr11_44799001	chr11	44799001	44799500	500	*	0.000222415	0.00314348	20.8494	Intron (ENST00000533786.5/90139, intron 2 of 6)	11	44764426	44932421	167996	1	90139	ENST00000340160.7	34575	ENSG00000157570	TSPAN18	tetraspanin 18	0.621212	1	0.8375	0.816667	0.605263	0.777778	0.933333	0.870748	0.753846	0.795455	0.8125	0.896907	0.845238	0.797468	0.865385	0.853659	0.642857	0.878378
chr16_28310001	chr16	28310001	28310500	500	*	9.53358e-10	7.02771e-08	15.9596	Intron (ENST00000671413.3/388228, intron 1 of 3)	16	28292525	28323849	31325	1	388228	ENST00000341901.5	17476	ENSG00000188322	SBK1	SH3 domain binding kinase 1	0.0464135	0.0967742	0.0547619	0.0097561	0.00840336	0.0491803	0.144	0.193878	0.027668	0.0263158	0.137931	0.0410959	0.0207254	0.026936	0.0378788	0.0569106	0.0330579	0.037037
chr17_2823001	chr17	2823001	2823500	500	*	0.00591662	0.0386411	22.8512	Intron (ENST00000637138.1/23108, intron 3 of 25)	17	2796482	3034771	238290	1	23108	ENST00000542807.1	26519	ENSG00000132359	RAP1GAP2	RAP1 GTPase activating protein 2	0.84375	0.964286	0.913793	0.777778	0.529412	0.684211	0.888889	0.829545	0.576923	1	0.75	0.966667	0.652174	0.807692	0.833333	0.947368	0.681818	0.891892
chr17_3002501	chr17	3002501	3003000	500	*	0.00133322	0.0127179	-20.4861	Intron (ENST00000637138.1/23108, intron 15 of 25)	17	3008101	3026248	18148	1	23108	ENST00000575979.1	-5101	ENSG00000132359	RAP1GAP2	RAP1 GTPase activating protein 2	0.662069	0.542857	0.619048	0.632184	0.893617	0.615385	0.659574	0.622407	0.794118	0.785714	0.824561	0.739394	0.724138	0.764706	0.666667	0.732143	0.833333	0.728571
chr17_3754501	chr17	3754501	3755000	500	*	4.30224e-06	0.000119586	-15.992	Promoter (<=1kb)	17	3751870	3754696	2827	2	3682	ENST00000572121.1	0	ENSG00000083457	ITGAE	integrin subunit alpha E	0.675	0.863636	0.757225	0.682857	0.851852	0.854167	0.622222	0.713816	0.718121	0.821429	0.688312	0.621212	0.760563	0.812808	0.670886	0.816456	0.745098	0.666667
chr17_3755001	chr17	3755001	3755500	500	*	3.60038e-13	5.10727e-11	-17.9268	Promoter (<=1kb)	17	3751870	3754696	2827	2	3682	ENST00000572121.1	-305	ENSG00000083457	ITGAE	integrin subunit alpha E	0.588785	0	0.262115	0.285714	0.587571	0.571429	0.537313	0.383866	0.263804	0.566667	0.363985	0.529412	0.342222	0.259696	0.289916	0.270588	0.286275	0.5
chr17_3769001	chr17	3769001	3769500	500	*	2.49694e-08	1.32042e-06	-18.7773	Intron (ENST00000263087.9/3682, intron 2 of 30)	17	3751870	3754696	2827	2	3682	ENST00000572121.1	-14305	ENSG00000083457	ITGAE	integrin subunit alpha E	0.878788	0.75	0.944444	0.966667	1	1	0.75	0.830508	0.96	1	0.909091	0.860759	0.924051	0.967742	0.983333	0.98	0.95	1
chr17_74239501	chr17	74239501	74240000	500	*	0.00206596	0.0177794	16.4706	Promoter (<=1kb)	17	74240800	74250014	9215	1	94015	ENST00000534346.5	-800	ENSG00000141540	TTYH2	tweety family member 2	0.784173	0.846154	0.833333	0.782178	0.807692	0.642857	0.75	0.895735	0.846154	0.833333	0.777778	0.775194	0.823529	0.833333	0.764706	0.916667	0.928571	0.931034
chr2_241858501	chr2	241858501	241859000	500	*	4.85234e-10	3.77332e-08	-33.8558	Promoter (<=1kb)	2	241849884	241858894	9011	2	5133	ENST00000334409.10	0	ENSG00000188389	PDCD1	programmed cell death 1	0.238636	0	0.370558	0.224771	0.6	0.416667	0.0784314	0.25	0.225225	0.117647	0.253968	0.398058	0.404412	0.248175	0.359375	0.197368	0.453333	0.333333
chr9_136975501	chr9	136975501	136976000	500	*	1.54615e-10	1.33532e-08	24.1584	Promoter (<=1kb)	9	136975092	136979021	3930	1	5730	ENST00000640716.1	409	ENSG00000107317	PTGDS	prostaglandin D2 synthase	0.269565	0.4	0.380403	0.368263	0.119205	0.27451	0.28866	0.427835	0.345455	0.457143	0.287037	0.298701	0.270175	0.285714	0.264706	0.333333	0.321168	0.647059
chr11_44818001	chr11	44818001	44818500	500	*	0.000282728	0.00387621	-16.1477	Intron (ENST00000533786.5/90139, intron 2 of 6)	11	44859603	44909839	50237	1	90139	ENST00000520837.5	-41103	ENSG00000157570	TSPAN18	tetraspanin 18	0.971831	1	0.882883	0.807018	0.887097	0.837838	0.906977	0.726415	0.911111	0.961538	0.965517	0.871429	0.820896	0.849057	0.884615	0.891304	0.909091	0.894737
chr12_52630001	chr12	52630001	52630500	500	*	0.001012	0.0101212	15.4624	Exon (ENST00000550729.2/ENST00000550729.2, exon 7 of 7)	12	52607570	52618559	10990	2	319101	ENST00000305748.7	-11442	ENSG00000186049	KRT73	keratin 73	0.716216	0.8	0.816667	0.833333	0.8	0.882353	0.885714	0.927835	0.826087	0.681818	0.888889	0.650943	0.884615	0.765625	0.96875	0.842105	0.8125	0.880597
chr17_2837001	chr17	2837001	2837500	500	*	0.000433647	0.00536803	17.7268	Intron (ENST00000637138.1/23108, intron 3 of 25)	17	2796482	3034771	238290	1	23108	ENST00000542807.1	40519	ENSG00000132359	RAP1GAP2	RAP1 GTPase activating protein 2	0.027027	0.0454545	0.305882	0.484472	0.0666667	0.173077	0.254902	0.37037	0.0862069	0.263158	0.428571	0.075	0.41791	0.47651	0.282609	0.368421	0.540541	0
chr17_3752501	chr17	3752501	3753000	500	*	1.93346e-05	0.000474501	22.3884	Promoter (1-2kb)	17	3751870	3754696	2827	2	3682	ENST00000572121.1	1696	ENSG00000083457	ITGAE	integrin subunit alpha E	0.920635	1	1	1	0.833333	0.974359	0.974359	0.925373	0.722222	0.9	0.636364	0.6875	0.980392	0.941176	0.918919	0.923077	0.973684	0.857143
chr17_3764001	chr17	3764001	3764500	500	*	7.52036e-11	9.76175e-09	-36.4583	Intron (ENST00000263087.9/3682, intron 2 of 30)	17	3751870	3754696	2827	2	3682	ENST00000572121.1	-9305	ENSG00000083457	ITGAE	integrin subunit alpha E	0.296296	1	0.219512	0.217687	0.135135	0.307692	0.193548	0.162304	0.647059	0.263158	0.5	0.1625	0.271845	0.444444	0.37037	0.257576	0.322581	0.315789
chr17_51682001	chr17	51682001	51682500	500	*	0.00131154	0.0122038	17.4816	Intron (ENST00000570565.5/56934, intron 4 of 8)	17	51661593	51747788	86196	2	56934	ENST00000575097.1	65288	ENSG00000154975	CA10	carbonic anhydrase 10	0.666667	0.2	0.531034	0.46	0.485294	0.659341	0.733333	0.695652	0.559322	0.473684	0.48	0.653846	0.638554	0.433333	0.633333	0.684211	0.647059	0.5
chr17_74259501	chr17	74259501	74260000	500	*	0.00195634	0.0163699	16.6056	Intron (ENST00000269346.9/94015, intron 13 of 13)	17	74249957	74260206	10250	1	94015	ENST00000526858.1	9544	ENSG00000141540	TTYH2	tweety family member 2	0.852792	0.816327	0.847826	0.911111	0.886792	0.666667	0.941176	0.955882	0.8	0.764706	0.777778	0.783784	0.892857	0.901639	0.875	0.666667	1	0.911765
chr2_241857001	chr2	241857001	241857500	500	*	2.33412e-05	0.000552231	15.6942	Promoter (1-2kb)	2	241850697	241858865	8169	2	5133	ENST00000418831.1	1365	ENSG00000188389	PDCD1	programmed cell death 1	0.6	0.8125	0.694864	0.555556	0.884298	0.663366	0.821053	0.778351	0.752577	0.45098	0.583333	0.747899	0.767635	0.693122	0.92126	0.828125	0.817391	0.833333
chr2_241860001	chr2	241860001	241860500	500	*	0.000857391	0.00893262	15.503	Promoter (1-2kb)	2	241849884	241858894	9011	2	5133	ENST00000334409.10	-1107	ENSG00000188389	PDCD1	programmed cell death 1	0.433333	0.166667	0.286667	0.181818	0.0731707	0.625	0.230769	0.341085	0.192308	0.0638298	0.2	0.307692	0.233333	0.191919	0.153846	0.116883	0.115385	0.25
chr11_44893501	chr11	44893501	44894000	500	*	4.2553e-05	0.000834898	15.2255	Intron (ENST00000533786.5/90139, intron 3 of 6)	11	44906407	44931336	24930	1	90139	ENST00000518429.2	-12407	ENSG00000157570	TSPAN18	tetraspanin 18	0.724138	0.982143	0.822034	0.602041	0.789474	0.857143	0.94	0.857143	0.962264	0.84	0.705882	0.777778	0.851852	0.864198	0.84	0.787234	0.769231	0.947368
chr17_2793501	chr17	2793501	2794000	500	*	3.6717e-05	0.00073813	16.0645	Promoter (2-3kb)	17	2796438	3037739	241302	1	23108	ENST00000366401.8	-2438	ENSG00000132359	RAP1GAP2	RAP1 GTPase activating protein 2	0.708029	0.833333	0.575949	0.59292	0.684211	0.470588	0.780952	0.725118	0.728261	0.617647	0.75	0.673077	0.585799	0.538889	0.577465	0.662651	0.557692	0.871795
chr9_136972501	chr9	136972501	136973000	500	*	2.73896e-05	0.000579525	16.0275	Promoter (2-3kb)	9	136975092	136979021	3930	1	5730	ENST00000640716.1	-2092	ENSG00000107317	PTGDS	prostaglandin D2 synthase	0.480519	0.928571	0.558824	0.441558	0.470588	0.625	0.685714	0.652542	0.592233	0.454545	0.5	0.634615	0.561983	0.566038	0.788462	0.462687	0.557692	0.777778
chr17_2797501	chr17	2797501	2798000	500	*	4.6103e-06	0.000301953	18.425	Promoter (1-2kb)	17	2796482	3034771	238290	1	23108	ENST00000542807.1	1019	ENSG00000132359	RAP1GAP2	RAP1 GTPase activating protein 2	0.756522	0.836735	0.771605	0.636816	0.851351	0.848485	0.575163	0.843085	0.752212	0.623377	0.772727	0.633065	0.611111	0.746269	0.702128	0.761905	0.763158	0.649351
chr17_2798001	chr17	2798001	2798500	500	*	4.19117e-05	0.00177367	16.9947	Promoter (1-2kb)	17	2796482	3034771	238290	1	23108	ENST00000542807.1	1519	ENSG00000132359	RAP1GAP2	RAP1 GTPase activating protein 2	0.612676	0.448276	0.597222	0.452055	0.666667	0.650602	0.569444	0.611765	0.597222	0.607143	0.534884	0.512346	0.419355	0.508197	0.42029	0.583333	0.505263	0.541667
chr17_3769501	chr17	3769501	3770000	500	*	0.00308829	0.0400319	-19.152	Intron (ENST00000263087.9/3682, intron 2 of 30)	17	3751870	3754696	2827	2	3682	ENST00000572121.1	-14805	ENSG00000083457	ITGAE	integrin subunit alpha E	0.719298	0.583333	0.648352	0.694444	0.76	0.5	0.176471	0.460526	0.885714	0.714286	0.625	0.763636	0.753846	0.877193	0.851852	0.766667	0.757576	0.903226
chr9_136976001	chr9	136976001	136976500	500	*	0.00114707	0.0205353	16.6052	Promoter (<=1kb)	9	136975092	136979021	3930	1	5730	ENST00000640716.1	909	ENSG00000107317	PTGDS	prostaglandin D2 synthase	0.613527	0.487805	0.684211	0.625	0.724638	0.774194	0.547368	0.719212	0.621359	0.575758	0.557692	0.537234	0.560811	0.621302	0.566667	0.5	0.69697	0.666667
chr3_39294501	chr3	39294501	39295000	500	*	1.14149e-06	0.000110521	22.3717	Intron (ENST00000655387.1/ENST00000655387.1, intron 3 of 3)	3	39263495	39281735	18241	2	1524	ENST00000358309.3	-12766	ENSG00000168329	CX3CR1	C-X3-C motif chemokine receptor 1	0.663934	0.684211	0.668085	0.811321	0.795082	0.829268	0.753425	0.646288	0.635514	0.666667	0.4	0.59633	0.663102	0.797203	0.701754	0.701923	0.758065	0.861111
chr17_3795001	chr17	3795001	3795500	500	*	5.87321e-05	0.00206887	-19.6579	Intron (ENST00000263087.9/3682, intron 1 of 30)	17	3714628	3801188	86561	2	3682	ENST00000263087.9	5688	ENSG00000083457	ITGAE	integrin subunit alpha E	0.18543	0.05	0.2	0.230159	0.030303	0	0.1	0.0606061	0.169492	0.147059	0	0.107692	0.2	0.275862	0.030303	0.264706	0.25	0.0517241
chr1_204086001	chr1	204086001	204086500	500	*	3.81939e-05	0.00332875	-27.0214	Intron (ENST00000367203.8/9580, intron 1 of 6)	1	204078129	204116627	38499	1	9580	ENST00000528591.5	7872	ENSG00000143842	SOX13	SRY-box 13	0.71875	0.428571	0.753425	0.761905	0.607143	0.461538	1	0.639175	0.484848	0.545455	0.590909	0.847826	0.776316	0.847826	0.857143	0.65	0.648649	0.727273
chr16_28297001	chr16	28297001	28297500	500	*	0.000805796	0.0278325	21.194	Intron (ENST00000671413.3/388228, intron 1 of 3)	16	28292525	28323849	31325	1	388228	ENST00000341901.5	4476	ENSG00000188322	SBK1	SH3 domain binding kinase 1	0.438356	0.714286	0.6	0.675	0.916667	1	0.657143	0.84375	0.882353	0.807692	0.882353	0.538462	0.744186	0.6	0.675	0.608696	0.5	0.764706
chr17_3800501	chr17	3800501	3801000	500	*	0.000808775	0.027904	-16.1371	Promoter (<=1kb)	17	3714628	3801188	86561	2	3682	ENST00000263087.9	188	ENSG00000083457	ITGAE	integrin subunit alpha E	0.805556	1	0.681818	0.856115	0.391304	0.681818	0.142857	0.220183	0.725806	1	0.6	1	0.833333	0.825	0.861111	0.892857	0.775862	0.875
chr4_77377001	chr4	77377001	77377500	500	*	0.00123793	0.0364897	-15.2042	Intron (ENST00000497512.5/901, intron 10 of 11)	4	77511753	77611834	100082	1	10563	ENST00000286758.4	-134253	ENSG00000156234	CXCL13	C-X-C motif chemokine ligand 13	0.903226	0.833333	0.761905	0.715909	0.8	1	0.731707	0.709677	0.714286	0.552632	0.548387	0.758621	0.771739	0.745098	0.648649	0.857143	0.75	0.935484
chr1_206769001	chr1	206769001	206769500	500	*	2.97755e-05	0.00205715	15.9621	Promoter (1-2kb)	1	206767602	206770575	2974	2	3586	ENST00000640756.1	1075	ENSG00000136634	IL10	interleukin 10	0	0	0.0843373	0.0294118	0.0740741	0.0434783	0.2	0.075	0.163265	0.133333	0.342105	0.166667	0.0588235	0	0	0.136364	0.0588235	0.266667
chr1_204104001	chr1	204104001	204104500	500	*	0.00194034	0.0267468	18.8419	Intron (ENST00000367203.8/9580, intron 1 of 6)	1	204112916	204127741	14826	1	9580	ENST00000618875.4	-8416	ENSG00000143842	SOX13	SRY-box 13	0.536585	0.666667	0.804348	0.840909	0.826087	0.761905	0.652174	0.736434	0.95	0.8	0.8	0.761905	0.655738	0.828571	0.655172	0.666667	0.555556	0.791667
chr17_2762501	chr17	2762501	2763000	500	*	0.000167697	0.00491854	24.1233	Intron (ENST00000637138.1/23108, intron 1 of 25)	17	2755705	3034207	278503	1	23108	ENST00000637138.1	6796	ENSG00000132359	RAP1GAP2	RAP1 GTPase activating protein 2	0.682927	0.529412	0.857143	0.75	0.636364	0.326087	0.772727	0.611702	0.666667	0.578947	0.55	0.666667	0.678571	0.555556	0.368421	0.611111	0.4	0.666667
chr3_45943001	chr3	45943001	45943500	500	*	0.0048397	0.0482175	-16.1884	Promoter (<=1kb)	3	45943464	45948351	4888	1	10663	ENST00000304552.5	0	ENSG00000172215	CXCR6	C-X-C motif chemokine receptor 6	1	0.666667	0.470588	0.396552	0.607143	0.461538	0.8	0.875	0.590909	0.769231	0.4	1	0.632353	0.641509	0.75	0.428571	0.571429	0.8
