# Supplementary material for: Methylomes of human CD4 and CD8 memory T lymphocytes reveal tissue-specific epigenetic signatures for maintenance and recall function
Source: Immun Inflamm. 2025 Oct 1;1(1):13. doi: 10.1007/s44466-025-00009-x (PMC12623507; doi:10.1007/s44466-025-00009-x)
Supplement: Supplementary file 3 — Supplementary Material 3: Tables S1-S10. [file 44466_2025_9_MOESM3_ESM.zip › Suppl_Table_6. Methylation values of DMRs associated migration-linked genes.xlsx]

## Sheet: CD4 CD69+_Migration
dmrids	seqnames	start	end	width	strand	pvalue	qvalue	V5	annotation	geneChr	geneStart	geneEnd	geneLength	geneStrand	geneId	transcriptId	distanceToTSS	ENSEMBL	SYMBOL	GENENAME	Hf08_BmTM4_SP1	Hf28_BmTM4_SP1	Hf16_SpTM4_SP1	Hf17_SpTM4_SP1	Hf23_LuTM4_SP1	Hf24_LuTM4_SP1	Hf18_InTM4_SP1	Hf27_InTM4_SP1	Hf14_SkTM4_SP1	Hf15_SkTM4_SP1	Hf20_SkTM4_SP1	Hf08_BlTM4_Ct	Hf14_BlTM4_Ct	Hf15_BlTM4_Ct	Hf18_BlTM4_Ct	Hf19_BlTM4_Ct	Hf20_BlTM4_Ct	Hf28_BlTM4_Ct
chr11_118890001	chr11	118890001	118890500	500	*	1.28387e-06	1.77339e-05	20.2672	Intron (ENST00000292174.5/643, intron 1 of 1)	11	118883892	118897787	13896	1	643	ENST00000292174.5	6109	ENSG00000160683	CXCR5	C-X-C motif chemokine receptor 5	0.942029	0.869565	0.59375	0.739583	0.945652	0.949495	0.866667	0.847458	0.925	0.967442	0.893939	0.803279	0.877301	0.893082	0.934066	0.961538	0.87234	0.837838
chr11_118886501	chr11	118886501	118887000	500	*	1.42784e-15	5.03605e-13	48.6805	Promoter (2-3kb)	11	118883892	118897787	13896	1	643	ENST00000292174.5	2609	ENSG00000160683	CXCR5	C-X-C motif chemokine receptor 5	0.909091	1	0.209302	0.481928	0.926829	0.850746	0.744186	0.894737	0.970149	0.894231	0.978723	0.636364	0.861538	0.791667	0.879121	0.742857	0.833333	1
chr3_46233001	chr3	46233001	46233500	500	*	2.00193e-05	0.000508926	16.1406	Intron (ENST00000357422.2/1232, intron 2 of 3)	3	46242381	46266706	24326	1	1232	ENST00000545097.1	-8881	ENSG00000183625	CCR3	C-C motif chemokine receptor 3	0.85124	0.944444	0.72973	0.77551	0.916667	0.939024	0.858974	0.847826	0.919708	0.883212	0.837838	0.84375	0.891892	0.879747	0.923077	0.913043	0.816667	0.825
chr11_118882501	chr11	118882501	118883000	500	*	0.000396042	0.00550886	22.6832	Promoter (<=1kb)	11	118883892	118897787	13896	1	643	ENST00000292174.5	-892	ENSG00000160683	CXCR5	C-X-C motif chemokine receptor 5	0.472727	0.711111	0.209302	0.311475	0.733333	0.521739	0.542857	0.478261	0.597561	0.639344	0.6875	0.325	0.7	0.60274	0.688889	0.555556	0.636364	0.625
chr11_118886001	chr11	118886001	118886500	500	*	1.38175e-16	5.7679e-14	58.6092	Promoter (2-3kb)	11	118883892	118897787	13896	1	643	ENST00000292174.5	2109	ENSG00000160683	CXCR5	C-X-C motif chemokine receptor 5	0.597403	1	0.222222	0.243243	0.894737	0.933333	0.75	0.862745	0.903614	0.928571	1	0.764706	0.75	0.827586	0.8	0.777778	0.8	0.8
chr11_118885001	chr11	118885001	118885500	500	*	0.000211932	0.00132628	-20.9838	Promoter (1-2kb)	11	118883892	118897787	13896	1	643	ENST00000292174.5	1109	ENSG00000160683	CXCR5	C-X-C motif chemokine receptor 5	0.714286	0.5	0.322581	0.299145	0.744444	0.705882	0.551724	0.602564	0.875	0.844444	0.873418	0.569767	0.755319	0.772727	0.647059	0.703125	0.676768	0.784314
chr17_42684001	chr17	42684001	42684500	500	*	6.32017e-08	1.28687e-06	-16.825	Promoter (<=1kb)	17	42679726	42683917	4192	2	2826	ENST00000591568.1	-84	ENSG00000184451	CCR10	C-C motif chemokine receptor 10	0.582656	0.814815	0.618785	0.709957	0.754717	0.59322	0.555556	0.544379	0.744681	0.804734	0.811765	0.720833	0.647321	0.756098	0.698225	0.827957	0.688525	0.815534
chr3_45872001	chr3	45872001	45872500	500	*	0.000532322	0.00391162	-19.0934	Intron (ENST00000536047.5/54585, intron 2 of 11)	3	45886504	45903175	16672	1	10803	ENST00000355983.3	-14004	ENSG00000173585	CCR9	C-C motif chemokine receptor 9	0.945946	1	0.94	0.962963	0.9375	0.9	0.730769	0.733333	0.922078	0.97619	1	0.942029	0.961538	0.969697	0.985915	1	0.96	0.944444
chr2_236568001	chr2	236568001	236568500	500	*	3.26786e-16	5.58202e-14	-15.4655	Promoter (<=1kb)	2	236567787	236581097	13311	1	57007	ENST00000447924.1	214	ENSG00000144476	ACKR3	atypical chemokine receptor 3	0.168317	0.171429	0.127168	0.234043	0.146018	0.187266	0.153285	0.0394432	0.233333	0.231144	0.175325	0.0606061	0.162319	0.233083	0.245763	0.188312	0.326241	0.225225
chr3_45929001	chr3	45929001	45929500	500	*	7.61068e-09	3.47167e-07	-41.6952	Intron (ENST00000535325.5/79443, intron 17 of 18)	3	45940933	45948337	7405	1	10663	ENST00000438735.1	-11433	ENSG00000172215	CXCR6	C-X-C motif chemokine receptor 6	0.333333	0.666667	0.525	0.5	0.945946	0.673077	0.571429	0.139535	0.788732	0.654135	0.698113	0.5	0.602273	0.510204	0.724138	0.744186	0.613636	0
chr9_88992001	chr9	88992001	88992500	500	*	0.00463283	0.0205538	-19.5833	Promoter (<=1kb)	9	88991468	89005155	13688	1	1903	ENST00000358157.3	533	ENSG00000213694	S1PR3	sphingosine-1-phosphate receptor 3	0.139535	0.441176	0.292308	0.28169	0.37931	0.387097	0.229885	0.097561	0.326531	0.379845	0.444444	0.175	0.358209	0.241379	0.38835	0.2	0.25	0.133333
chr17_42683501	chr17	42683501	42684000	500	*	0.000259042	0.00156268	-15.0136	Promoter (<=1kb)	17	42679726	42683917	4192	2	2826	ENST00000591568.1	0	ENSG00000184451	CCR10	C-C motif chemokine receptor 10	0.285714	0.148148	0.278846	0.450331	0.431818	0.259259	0.258824	0.330769	0.293233	0.361702	0.810345	0.25	0.242991	0.294798	0.351562	0.4	0.666667	0.148148
chr3_42811501	chr3	42811501	42812000	500	*	0.000282246	0.00149567	-16.401	Promoter (2-3kb)	3	42809492	42864876	55385	1	1238	ENST00000497921.2	2009	ENSG00000144648	ACKR2	atypical chemokine receptor 2	0.385	0.574468	0.650602	0.645455	0.617021	0.538462	0.487179	0.631902	0.630631	0.660194	0.627119	0.527972	0.644444	0.527778	0.709302	0.580645	0.736842	0.703125
chr2_136115001	chr2	136115001	136115500	500	*	7.10767e-06	7.38804e-05	-25.8233	Promoter (<=1kb)	2	136114349	136116243	1895	2	7852	ENST00000409817.1	743	ENSG00000121966	CXCR4	C-X-C motif chemokine receptor 4	0.584507	0.75	0.847222	0.860465	0.933333	0.8	0.866667	0.866667	0.898734	0.835821	0.846154	0.717647	0.90411	0.938776	0.703125	0.8125	1	0.708333
chr19_3176001	chr19	3176001	3176500	500	*	9.88907e-11	4.75936e-09	-37.6116	Promoter (2-3kb)	19	3178769	3180332	1564	1	8698	ENST00000246115.5	-2269	ENSG00000125910	S1PR4	sphingosine-1-phosphate receptor 4	0.10101	0.230769	0.446809	0.56338	0.5	0.475	0.414286	0.586207	0.381579	0.324324	0.611111	0.358491	0.307692	0.25	0.435484	0.416667	0.5	0.5
chrX_71615501	chrX	71615501	71616000	500	*	0.000221458	0.00123146	-20.1027	Promoter (2-3kb)	23	71615916	71618510	2595	2	2833	ENST00000373691.4	2510	ENSG00000186810	CXCR3	C-X-C motif chemokine receptor 3	0.369128	0.5	0.557377	0.620155	0.483871	0.512821	0.715909	0.440476	0.634146	0.550459	0.604167	0.575163	0.4625	0.495575	0.559322	0.666667	0.648649	0.434783
chr6_167077001	chr6	167077001	167077500	500	*	0.0061292	0.0193568	-16.9569	Intron (ENST00000609590.1/1235, intron 10 of 12)	6	167111807	167139141	27335	1	1235	ENST00000400926.5	-34307	ENSG00000112486	CCR6	C-C motif chemokine receptor 6	0.677083	1	1	0.88	0.75	0.944444	0.931818	1	0.884615	0.96	1	0.84	0.935484	0.888889	0.97619	1	1	1
chr3_42805501	chr3	42805501	42806000	500	*	0.00507323	0.0182651	-16.9855	Promoter (<=1kb)	3	42804752	42835773	31022	1	1238	ENST00000565749.1	749	ENSG00000144648	ACKR2	atypical chemokine receptor 2	0.666667	1	0.816794	0.817259	0.882353	0.896552	0.804878	0.876404	0.825641	0.838284	0.854167	0.693333	0.790698	0.829596	0.956522	0.846847	0.918699	1
chr3_39281501	chr3	39281501	39282000	500	*	0.000478532	0.00605513	16.5685	Promoter (<=1kb)	3	39263495	39281735	18241	2	1524	ENST00000358309.3	0	ENSG00000168329	CX3CR1	C-X3-C motif chemokine receptor 1	0.666667	0.875	0.818182	0.751553	0.926829	0.930233	0.8	0.94382	0.911111	0.797872	0.795455	0.724138	0.816901	0.525424	0.647059	0.916667	1	1
chr3_132577501	chr3	132577501	132578000	500	*	0.00477976	0.0210465	-15.3439	Intron (ENST00000496418.5/84129, intron 14 of 18)	3	132597270	132602644	5375	1	51554	ENST00000249887.3	-19270	ENSG00000129048	ACKR4	atypical chemokine receptor 4	0.825	1	0.878788	0.861111	0.96875	0.954545	0.695652	0.947368	0.931034	0.949153	0.8125	0.895238	1	0.914894	0.932203	0.888889	1	0.916667
chr17_40560001	chr17	40560001	40560500	500	*	5.8378e-06	6.27603e-05	20.7004	Promoter (<=1kb)	17	40554330	40561013	6684	2	1236	ENST00000579344.1	513	ENSG00000126353	CCR7	C-C motif chemokine receptor 7	0.15	0.518519	0.0133333	0.0661157	0.0208333	0.08	0.107143	0.0824742	0.223404	0.075	0.0483871	0.220065	0.012987	0.238095	0.0833333	0.0571429	0	0.285714
chr19_10515001	chr19	10515001	10515500	500	*	8.465e-10	5.04394e-08	24.9259	Promoter (1-2kb)	19	10514852	10517427	2576	2	53637	ENST00000590601.1	1927	ENSG00000180739	S1PR5	sphingosine-1-phosphate receptor 5	0.387097	0.823529	0.471795	0.476364	0.47	0.375635	0.473684	0.71875	0.535714	0.549342	0.5125	0.434783	0.389831	0.331915	0.469388	0.329412	0.440217	0.647059
chr3_39268001	chr3	39268001	39268500	500	*	0.00045343	0.00609946	15.156	Intron (ENST00000542107.5/1524, intron 1 of 1)	3	39263496	39280036	16541	2	1524	ENST00000399220.3	11536	ENSG00000168329	CX3CR1	C-X3-C motif chemokine receptor 1	0.223529	0.2	0.0851064	0.0560748	0.119048	0.114286	0.142857	0.258065	0.09375	0.168675	0.265306	0.0503597	0.0645161	0.175	0.0985915	0.166667	0.0857143	0.0681818
chr19_3180001	chr19	3180001	3180500	500	*	2.69068e-11	2.30861e-09	21.5117	Promoter (1-2kb)	19	3178769	3180332	1564	1	8698	ENST00000246115.5	1232	ENSG00000125910	S1PR4	sphingosine-1-phosphate receptor 4	0.03125	0.0740741	0.0227273	0	0.021978	0.0322581	0.108108	0.493671	0	0.00806452	0.010101	0.00552486	0.0047619	0.0144231	0.00628931	0	0.0169492	0
chr1_101239001	chr1	101239001	101239500	500	*	2.25476e-07	4.03755e-06	-22.3817	Promoter (<=1kb)	1	101238335	101241308	2974	1	1901	ENST00000648480.1	666	ENSG00000170989	S1PR1	sphingosine-1-phosphate receptor 1	0.103261	0.357143	0.125	0.246575	0.0322581	0.128713	0.236842	0.431579	0.113333	0.08	0.164835	0.160526	0.0877193	0.0368421	0.0704225	0.0454545	0.0612245	0.107143
chr3_39294501	chr3	39294501	39295000	500	*	1.37316e-06	2.98399e-05	-20.1649	Intron (ENST00000655387.1/ENST00000655387.1, intron 3 of 3)	3	39263495	39281735	18241	2	1524	ENST00000358309.3	-12766	ENSG00000168329	CX3CR1	C-X3-C motif chemokine receptor 1	0.764706	0.777778	0.576087	0.471503	0.849315	0.753425	0.6625	0.592593	0.539877	0.54902	0.473118	0.357143	0.519231	0.671141	0.643357	0.467742	0.542169	0.36
chr3_45929501	chr3	45929501	45930000	500	*	0.000341837	0.00174153	16.1905	Intron (ENST00000535325.5/79443, intron 17 of 18)	3	45940933	45948337	7405	1	10663	ENST00000438735.1	-10933	ENSG00000172215	CXCR6	C-X-C motif chemokine receptor 6	0.921053	0.965517	0.793478	0.657143	0.75	0.893617	0.820513	0.709677	0.748201	0.731343	0.5625	0.819048	0.700855	0.709924	0.64	0.633333	0.6875	0.98
chr6_167091501	chr6	167091501	167092000	500	*	5.29254e-19	1.21011e-16	40.1635	Intron (ENST00000609590.1/1235, intron 10 of 12)	6	167111807	167139141	27335	1	1235	ENST00000400926.5	-19807	ENSG00000112486	CCR6	C-C motif chemokine receptor 6	0.921569	0.822222	0.747826	0.792208	0.866667	0.793103	0.527273	0.485075	0.517857	0.48913	0.444444	0.768786	0.762295	0.759398	0.746835	0.775862	0.775	0.635294
chrX_71619001	chrX	71619001	71619500	500	*	0.000829027	0.00352161	-15.2258	Promoter (<=1kb)	23	71615919	71618511	2593	2	2833	ENST00000373693.4	-490	ENSG00000186810	CXCR3	C-X-C motif chemokine receptor 3	0.486486	0.447368	0.489362	0.642857	0.555556	0.833333	0.634921	0.632258	0.46875	0.567568	0.333333	0.601449	0.533333	0.641509	0.641026	0.615385	0	0.657143
chr1_101239501	chr1	101239501	101240000	500	*	1.00741e-07	2.01228e-06	-20.2591	Promoter (1-2kb)	1	101238335	101241308	2974	1	1901	ENST00000648480.1	1166	ENSG00000170989	S1PR1	sphingosine-1-phosphate receptor 1	0.389011	0.783784	0.537037	0.729167	0.473684	0.254237	0.590278	0.380597	0.477876	0.635036	0.23913	0.436508	0.322034	0.130435	0.262295	0.564103	0.0909091	0.677083
chr6_167092501	chr6	167092501	167093000	500	*	0.000198661	0.00116961	-18.0019	Intron (ENST00000609590.1/1235, intron 10 of 12)	6	167111807	167139141	27335	1	1235	ENST00000400926.5	-18807	ENSG00000112486	CCR6	C-C motif chemokine receptor 6	0.401869	0.73913	0.428571	0.669421	0.28	0.543478	0.554545	0.36	0.4	0.381356	0.2	0.685185	0.52809	0.715909	0.589041	0.714286	0.636364	0.773333
chr6_167114501	chr6	167114501	167115000	500	*	0.000171684	0.00135336	17.6744	Promoter (2-3kb)	6	167111807	167139141	27335	1	1235	ENST00000400926.5	2694	ENSG00000112486	CCR6	C-C motif chemokine receptor 6	0.277778	0.4375	0.219512	0.272727	0	0.0666667	0.424242	0	0	0.0408163	0	0.205128	0.233333	0.153846	0.129032	0.35	0.583333	0.105263
chr1_156122501	chr1	156122501	156123000	500	*	1.91308e-12	1.73616e-10	46.3158	Promoter (<=1kb)	1	156123142	156134528	11387	1	4000	ENST00000502357.5	-142	ENSG00000160789	LMNA	lamin A/C	0.859375	1	0.96875	0.948454	0.777778	0.902439	0.864407	0.818182	0.430769	0.461538	0.266667	0.899083	0.818182	0.878049	0.897059	0.888889	0.923077	0.818182
chr11_62543501	chr11	62543501	62544000	500	*	2.18492e-08	5.75525e-07	34.5203	Promoter (1-2kb)	11	62534046	62545663	11618	2	79026	ENST00000528508.5	1663	ENSG00000124942	AHNAK	AHNAK nucleoprotein	0.539683	0.666667	0.818182	0.752322	0.160714	0.228972	0.6625	0.693038	0.120773	0.0619718	0.0350877	0.464789	0.596899	0.456929	0.46729	0.524752	0.635802	0.8
chr2_236578501	chr2	236578501	236579000	500	*	8.95972e-06	0.00014395	16.0371	Intron (ENST00000447924.1/57007, intron 1 of 1)	2	236569825	236582354	12530	1	57007	ENST00000272928.4	8676	ENSG00000144476	ACKR3	atypical chemokine receptor 3	0.99	0.916667	0.991803	0.964789	0.770833	0.913043	0.959459	0.986301	0.938144	0.915385	0.794118	0.741667	0.914634	0.929032	0.902913	0.943396	0.907407	1
chrX_71617501	chrX	71617501	71618000	500	*	3.22167e-07	5.47611e-06	-27.619	Promoter (<=1kb)	23	71615916	71618510	2595	2	2833	ENST00000373691.4	510	ENSG00000186810	CXCR3	C-X-C motif chemokine receptor 3	0.43299	0.545455	0.61157	0.54717	0.266129	0.470588	0.596026	0.835366	0.697561	0.522523	0.481481	0.563107	0.561798	0.527919	0.631902	0.645455	0.585034	0.714286
chr2_236749501	chr2	236749501	236750000	500	*	1.91568e-06	3.95882e-05	27.0032	Intron (ENST00000455068.1/ENST00000455068.1, intron 2 of 2)	2	236569825	236582354	12530	1	57007	ENST00000272928.4	179676	ENSG00000144476	ACKR3	atypical chemokine receptor 3	0.755102	0.75	0.811594	0.635514	0.392857	0.6875	0.8	0.864865	0.737864	0.573333	0.666667	0.764706	0.692308	0.60177	0.715686	0.733333	0.818182	0.8125
chr19_3177001	chr19	3177001	3177500	500	*	0.000992951	0.00637031	20.9443	Promoter (1-2kb)	19	3178769	3180332	1564	1	8698	ENST00000246115.5	-1269	ENSG00000125910	S1PR4	sphingosine-1-phosphate receptor 4	0.263158	0	0.486111	0.552381	0.431373	0.366667	0.52459	0.671053	0.346154	0.354839	0.36	0.149701	0.180952	0.192661	0.285714	0.30303	0.319149	0
chrX_71618001	chrX	71618001	71618500	500	*	0.000758653	0.0280111	-16.3178	Promoter (<=1kb)	23	71615916	71618510	2595	2	2833	ENST00000373691.4	10	ENSG00000186810	CXCR3	C-X-C motif chemokine receptor 3	0	0	0.541667	0.271605	0.0285714	0.1	0.705882	0.913043	0.241379	0.243243	0.181818	0.25	0.314286	0.210526	0.4	0.340909	0.256098	0.846154
chrX_71616001	chrX	71616001	71616500	500	*	2.4728e-06	3.06529e-05	-22.1676	Promoter (2-3kb)	23	71615916	71618510	2595	2	2833	ENST00000373691.4	2010	ENSG00000186810	CXCR3	C-X-C motif chemokine receptor 3	0.72381	0.555556	0.767442	0.783133	0.363636	0.307692	0.88172	1	0.825397	0.571429	0.9	0.655814	0.618182	0.708333	0.72	0.7	0.645161	0.666667
chrX_71616501	chrX	71616501	71617000	500	*	3.8812e-38	1.23326e-34	46.9312	Promoter (1-2kb)	23	71615916	71618510	2595	2	2833	ENST00000373691.4	1510	ENSG00000186810	CXCR3	C-X-C motif chemokine receptor 3	0.5	0.333333	0.737705	0.73201	0.265823	0.496552	0.833333	0.84965	0.737052	0.572139	0.782353	0.659574	0.721805	0.707547	0.701695	0.789855	0.675556	1
chrX_71617001	chrX	71617001	71617500	500	*	1.78425e-09	6.14623e-08	-33.5404	Promoter (1-2kb)	23	71615916	71618510	2595	2	2833	ENST00000373691.4	1010	ENSG00000186810	CXCR3	C-X-C motif chemokine receptor 3	0.506329	0.384615	0.761194	0.761589	0.236842	0.66	0.819048	0.803922	0.680851	0.602273	0.710526	0.596774	0.722628	0.722772	0.685185	0.628571	0.689655	0.909091

## Sheet: CD8 CD69+_Migration
dmrids	seqnames	start	end	width	strand	pvalue	qvalue	V5	annotation	geneChr	geneStart	geneEnd	geneLength	geneStrand	geneId	transcriptId	distanceToTSS	ENSEMBL	SYMBOL	GENENAME	Hf08_BmTM8_SP1	Hf28_BmTM8_SP1	Hf16_SpTM8_SP1	Hf17_SpTM8_SP1	Hf23_LuTM8_SP1	Hf24_LuTM8_SP1	Hf18_InTM8_SP1	Hf27_InTM8_SP1	Hf14_SkTM8_SP1	Hf15_SkTM8_SP1	Hf20_SkTM8_SP1	Hf08_BlTM8_Ct	Hf14_BlTM8_Ct	Hf15_BlTM8_Ct	Hf18_BlTM8_Ct	Hf19_BlTM8_Ct	Hf20_BlTM8_Ct	Hf28_BlTM8_Ct
chr17_40557501	chr17	40557501	40558000	500	*	0.000874077	0.00918326	-18.8725	Intron (ENST00000246657.2/1236, intron 2 of 2)	17	40554330	40561013	6684	2	1236	ENST00000579344.1	3013	ENSG00000126353	CCR7	C-C motif chemokine receptor 7	1	1	0.657658	0.761468	0.804348	0.903226	0.75	0.640693	0.805556	0.766667	0.657143	0.791667	0.671053	0.719512	0.75	0.738095	0.827586	1
chr19_10515001	chr19	10515001	10515500	500	*	1.41708e-06	3.48385e-05	19.8863	Promoter (1-2kb)	19	10514852	10517427	2576	2	53637	ENST00000590601.1	1927	ENSG00000180739	S1PR5	sphingosine-1-phosphate receptor 5	0.73029	0.736842	0.51831	0.636364	0.619048	0.672414	0.534483	0.64869	0.597826	0.515625	0.485981	0.331579	0.5	0.544601	0.289474	0.465116	0.488889	0.571429
chr9_88991001	chr9	88991001	88991500	500	*	1.88814e-06	1.7919e-05	17.1383	Promoter (<=1kb)	9	88991468	89005155	13688	1	1903	ENST00000358157.3	0	ENSG00000213694	S1PR3	sphingosine-1-phosphate receptor 3	0.270588	0.179487	0.0501792	0.093633	0.043956	0.265306	0.0490196	0.0803571	0.0597015	0.0526316	0.0869565	0.110048	0.0615385	0.0511628	0.0652174	0.0769231	0.056338	0.393617
chr2_236749501	chr2	236749501	236750000	500	*	0.00216496	0.0127463	16.4516	Intron (ENST00000455068.1/ENST00000455068.1, intron 2 of 2)	2	236569825	236582354	12530	1	57007	ENST00000272928.4	179676	ENSG00000144476	ACKR3	atypical chemokine receptor 3	0.849462	0.851852	0.702703	0.697674	0.65	0.830986	0.590909	0.74938	0.661765	0.615385	0.8	0.663793	0.694118	0.658537	0.636364	0.666667	0.714286	0.608696
chr3_45872001	chr3	45872001	45872500	500	*	0.00173369	0.0323967	15.3946	Intron (ENST00000536047.5/54585, intron 2 of 11)	3	45886504	45903175	16672	1	10803	ENST00000355983.3	-14004	ENSG00000173585	CCR9	C-C motif chemokine receptor 9	0.961538	1	0.909091	0.947368	0.95122	0.939394	0.428571	0.512821	0.733333	0.888889	0.772727	0.827586	0.921875	0.855263	0.976744	0.964286	0.896552	0.961538
chr2_236568001	chr2	236568001	236568500	500	*	9.63579e-21	1.32174e-18	24.2134	Promoter (<=1kb)	2	236567787	236581097	13311	1	57007	ENST00000447924.1	214	ENSG00000144476	ACKR3	atypical chemokine receptor 3	0.287449	0.504202	0.237624	0.434879	0.264463	0.264423	0.11413	0.116319	0.171329	0.25	0.307018	0.23913	0.178295	0.309028	0.24375	0.25	0.338462	0.0470588
chr1_101239501	chr1	101239501	101240000	500	*	1.17099e-05	8.58427e-05	17.0783	Promoter (1-2kb)	1	101238335	101241308	2974	1	1901	ENST00000648480.1	1166	ENSG00000170989	S1PR1	sphingosine-1-phosphate receptor 1	0.630476	0.708333	0.561947	0.684426	0.473684	0.777778	0.509804	0.462963	0.415929	0.731183	0.615385	0.443357	0.25	0.528455	0.385965	0.236364	0.352941	0.371859
chr2_236567501	chr2	236567501	236568000	500	*	1.33877e-05	9.6135e-05	17.2641	Promoter (<=1kb)	2	236567787	236581097	13311	1	57007	ENST00000447924.1	0	ENSG00000144476	ACKR3	atypical chemokine receptor 3	0.517857	0.576923	0.434971	0.566711	0.44898	0.751678	0.417021	0.351525	0.361111	0.391026	0.351759	0.506173	0.412301	0.468586	0.426396	0.420875	0.509158	0.666667
chr9_88992001	chr9	88992001	88992500	500	*	2.09652e-06	1.9625e-05	22.6929	Promoter (<=1kb)	9	88991468	89005155	13688	1	1903	ENST00000358157.3	533	ENSG00000213694	S1PR3	sphingosine-1-phosphate receptor 3	0.571429	0.583333	0.381356	0.471698	0.416667	0.333333	0.439394	0.298387	0.45098	0.463415	0.4375	0.406393	0.377778	0.535354	0.395349	0.384615	0.30303	0.526316
chr17_40560001	chr17	40560001	40560500	500	*	1.48959e-08	2.52214e-07	16.7085	Promoter (<=1kb)	17	40554330	40561013	6684	2	1236	ENST00000579344.1	513	ENSG00000126353	CCR7	C-C motif chemokine receptor 7	0.206107	0.571429	0.148438	0.163462	0.127273	0.106061	0.197183	0.0483871	0.246575	0.227273	0.210526	0.242623	0.0692308	0.15	0.33871	0.0294118	0.171875	0.191489
chr3_45929501	chr3	45929501	45930000	500	*	2.33823e-08	3.76619e-07	26.8151	Intron (ENST00000535325.5/79443, intron 17 of 18)	3	45940933	45948337	7405	1	10663	ENST00000438735.1	-10933	ENSG00000172215	CXCR6	C-X-C motif chemokine receptor 6	0.870968	0.827586	0.63125	0.582278	0.634921	0.666667	0.716418	0.525424	0.864865	0.658228	0.83871	0.847953	0.672897	0.663043	0.820513	0.621622	0.564516	0.918033
chr3_45886001	chr3	45886001	45886500	500	*	8.65717e-15	1.55327e-12	-54.4848	Promoter (<=1kb)	3	45886504	45903175	16672	1	10803	ENST00000355983.3	-4	ENSG00000173585	CCR9	C-C motif chemokine receptor 9	0.972973	0.8	0.884058	0.938776	0.973684	1	0.333333	0.511111	0.954545	0.714286	1	0.928571	0.947368	0.931034	0.8	0.888889	0.956522	0.904762
chr3_45898001	chr3	45898001	45898500	500	*	0.000112656	0.00190345	-15.2686	Intron (ENST00000355983.3/10803, intron 3 of 3)	3	45886549	45901898	15350	1	10803	ENST00000422395.1	11452	ENSG00000173585	CCR9	C-C motif chemokine receptor 9	0.839623	0.852941	0.859873	0.836957	0.86	0.839286	0.604651	0.715447	0.868132	0.793651	0.928571	0.831858	0.904762	0.852273	0.863636	0.804878	0.847222	0.876543
chr6_167092501	chr6	167092501	167093000	500	*	4.06186e-08	6.15301e-07	21.6095	Intron (ENST00000609590.1/1235, intron 10 of 12)	6	167111807	167139141	27335	1	1235	ENST00000400926.5	-18807	ENSG00000112486	CCR6	C-C motif chemokine receptor 6	0.569536	0.488889	0.444444	0.544	0.354839	0.538462	0.107692	0.43787	0.666667	0.651163	0.48	0.544776	0.308824	0.468966	0.411765	0.340426	0.604651	0.703226
chr17_42683501	chr17	42683501	42684000	500	*	2.28295e-07	2.8299e-06	20.3469	Promoter (<=1kb)	17	42679726	42683917	4192	2	2826	ENST00000591568.1	0	ENSG00000184451	CCR10	C-C motif chemokine receptor 10	0.578397	0.368421	0.324503	0.334884	0.192308	0.148148	0.294118	0.379747	0.292929	0.368421	0.8	0.511749	0.358333	0.443709	0.355932	0.37931	0.521127	0.396396
chr3_45929001	chr3	45929001	45929500	500	*	7.69175e-06	0.000195161	-33.1343	Intron (ENST00000535325.5/79443, intron 17 of 18)	3	45940933	45948337	7405	1	10663	ENST00000438735.1	-11433	ENSG00000172215	CXCR6	C-X-C motif chemokine receptor 6	0.695652	0.333333	0.607692	0.442308	0.82	0.470588	0.34375	0.418367	0.738462	0.655172	0.928571	0.8	0.631068	0.76087	0.725	0.52	0.589744	0.333333
chrX_71616001	chrX	71616001	71616500	500	*	0.000166418	0.000803913	-22.7803	Promoter (2-3kb)	23	71615916	71618510	2595	2	2833	ENST00000373691.4	2010	ENSG00000186810	CXCR3	C-X-C motif chemokine receptor 3	0.255474	0.733333	0.616667	0.447917	0.235294	0.125	0.32	0.588889	0.409091	0.0322581	0.8125	0.430233	0.557692	0.455696	0.578947	0.5	0.885714	0.358025
chrX_71615501	chrX	71615501	71616000	500	*	1.97196e-07	3.07366e-06	-22.8916	Promoter (2-3kb)	23	71615916	71618510	2595	2	2833	ENST00000373691.4	2510	ENSG00000186810	CXCR3	C-X-C motif chemokine receptor 3	0.473214	0.4	0.703704	0.684211	0.37931	0.235294	0.517857	0.60221	0.473118	0.355556	0.580645	0.388235	0.524272	0.543103	0.525424	0.673469	0.4375	0.363636
chrX_71616501	chrX	71616501	71617000	500	*	1.02262e-06	3.485e-05	17.0996	Promoter (1-2kb)	23	71615916	71618510	2595	2	2833	ENST00000373691.4	1510	ENSG00000186810	CXCR3	C-X-C motif chemokine receptor 3	0.472527	0.461538	0.498789	0.389972	0.386667	0.480769	0.446541	0.624553	0.651934	0.433962	0.5875	0.338983	0.480916	0.503311	0.418301	0.549133	0.441379	0.5625
chrX_71617001	chrX	71617001	71617500	500	*	4.00462e-09	7.76252e-08	-33.3201	Promoter (1-2kb)	23	71615916	71618510	2595	2	2833	ENST00000373691.4	1010	ENSG00000186810	CXCR3	C-X-C motif chemokine receptor 3	0.149425	0.413793	0.514563	0.380952	0.368421	0.45	0.307692	0.608974	0.561644	0.24	0.571429	0.469697	0.44186	0.465116	0.5	0.714286	0.65625	0.456522
chr2_136119501	chr2	136119501	136120000	500	*	2.15117e-12	1.8279e-10	49.0107	Promoter (1-2kb)	2	136114349	136118149	3801	2	7852	ENST00000241393.4	-1352	ENSG00000121966	CXCR4	C-X-C motif chemokine receptor 4	0.653333	0.371429	0.234783	0.275229	0.0508475	0.222222	0.529412	0.344828	0.186047	0.416667	0.181818	0.707692	0.4	0.119048	0.5	0.136364	0.153846	0.5
chr1_101240001	chr1	101240001	101240500	500	*	4.90627e-05	0.000936531	-15.3421	Promoter (1-2kb)	1	101238335	101241308	2974	1	1901	ENST00000648480.1	1666	ENSG00000170989	S1PR1	sphingosine-1-phosphate receptor 1	0.904762	0.833333	0.84	0.935897	0.758621	0.714286	0.923077	0.75641	0.68	0.85	0.846154	0.519164	0.459459	0.675325	0.711538	0.2	0.416667	0.536585
chr11_118886001	chr11	118886001	118886500	500	*	2.68939e-05	0.000570544	16.3966	Promoter (2-3kb)	11	118883892	118897787	13896	1	643	ENST00000292174.5	2109	ENSG00000160683	CXCR5	C-X-C motif chemokine receptor 5	0.865079	0.921053	0.76378	0.810811	0.8	0.826087	0.983607	0.905882	0.896552	0.826923	0.92	0.895652	0.921569	0.804878	0.962963	0.887324	0.809524	0.88
chr11_62543501	chr11	62543501	62544000	500	*	1.84085e-21	2.79197e-19	-40.1664	Promoter (1-2kb)	11	62534046	62545663	11618	2	79026	ENST00000528508.5	1663	ENSG00000124942	AHNAK	AHNAK nucleoprotein	0.301471	0.75	0.575453	0.322289	0.0275862	0.207143	0.76087	0.760586	0.0662252	0.0606061	0.111111	0.269231	0.277027	0.33871	0.375	0.270588	0.347305	0.47619
chr19_10517001	chr19	10517001	10517500	500	*	1.99211e-16	1.49189e-14	-19.9604	Promoter (<=1kb)	19	10512742	10517447	4706	2	53637	ENST00000333430.6	0	ENSG00000180739	S1PR5	sphingosine-1-phosphate receptor 5	0.0697674	0.164384	0.127027	0.127983	0.267606	0.149533	0.178899	0.340326	0.125	0.214815	0.170213	0.0463576	0.0934844	0.145946	0.0728477	0.0769231	0.095	0.072
chr6_167078001	chr6	167078001	167078500	500	*	0.00210052	0.0103449	-16.4781	Intron (ENST00000609590.1/1235, intron 10 of 12)	6	167111807	167139141	27335	1	1235	ENST00000400926.5	-33307	ENSG00000112486	CCR6	C-C motif chemokine receptor 6	0.787234	0.948718	0.892857	0.83908	1	0.95	1	0.88	0.958333	0.844828	0.914286	0.837321	0.956522	0.90625	0.961538	0.7	1	0.864407
chr19_3176001	chr19	3176001	3176500	500	*	0.000221167	0.00101879	-18.6714	Promoter (2-3kb)	19	3178769	3180332	1564	1	8698	ENST00000246115.5	-2269	ENSG00000125910	S1PR4	sphingosine-1-phosphate receptor 4	0.33908	0.304348	0.422535	0.310345	0.767442	0.444444	0.459016	0.552846	0.325581	0.157895	0.625	0.207792	0.12766	0.228261	0.25	0.222222	0.392857	0.12
chr9_89014001	chr9	89014001	89014500	500	*	8.38102e-08	1.16678e-06	-30.3904	Intron (ENST00000375835.9/53358, intron 11 of 11)	9	88991468	89005155	13688	1	1903	ENST00000358157.3	22533	ENSG00000213694	S1PR3	sphingosine-1-phosphate receptor 3	0.494737	0.666667	0.758621	0.762712	0.714286	0.833333	0.833333	0.817391	0.617647	0.566667	0.771429	0.738739	0.785714	0.773585	0.583333	0.621622	0.612903	0.473684
chr2_236578001	chr2	236578001	236578500	500	*	7.58515e-14	3.77438e-12	-32.0062	Intron (ENST00000447924.1/57007, intron 1 of 1)	2	236569825	236582354	12530	1	57007	ENST00000272928.4	8176	ENSG00000144476	ACKR3	atypical chemokine receptor 3	0.59589	0.6875	0.857143	0.846939	0.936709	0.894737	0.947368	0.919753	0.727273	0.867925	0.866667	0.902778	0.920455	0.843972	0.942857	0.909091	0.894737	0.916667
chr17_42684001	chr17	42684001	42684500	500	*	0.00082813	0.0195003	-16.7421	Promoter (<=1kb)	17	42679726	42683917	4192	2	2826	ENST00000591568.1	-84	ENSG00000184451	CCR10	C-C motif chemokine receptor 10	0.675214	0.816667	0.752632	0.764706	0.564103	0.692308	0.76378	0.697248	0.827869	0.805556	0.518519	0.675258	0.693333	0.691358	0.710692	0.728571	0.683168	0.842424
chrX_71617501	chrX	71617501	71618000	500	*	4.35354e-11	1.28832e-09	-33.2441	Promoter (<=1kb)	23	71615916	71618510	2595	2	2833	ENST00000373691.4	510	ENSG00000186810	CXCR3	C-X-C motif chemokine receptor 3	0.252252	0.8	0.36246	0.409449	0.0983607	0.631579	0.325843	0.662366	0.527132	0.36	0.302083	0.440945	0.435185	0.494792	0.257143	0.515152	0.414966	0.644068
chr19_3177001	chr19	3177001	3177500	500	*	0.000648037	0.0163966	24.5459	Promoter (1-2kb)	19	3178769	3180332	1564	1	8698	ENST00000246115.5	-1269	ENSG00000125910	S1PR4	sphingosine-1-phosphate receptor 4	0.321839	0.285714	0.514286	0.347518	0.594595	0.486486	0.136364	0.53211	0.241935	0.35	0.09375	0.080402	0.117117	0.126437	0.238095	0.0526316	0.196078	0.333333
chr3_39294501	chr3	39294501	39295000	500	*	1.14149e-06	0.000110521	22.3717	Intron (ENST00000655387.1/ENST00000655387.1, intron 3 of 3)	3	39263495	39281735	18241	2	1524	ENST00000358309.3	-12766	ENSG00000168329	CX3CR1	C-X3-C motif chemokine receptor 1	0.663934	0.684211	0.668085	0.811321	0.795082	0.829268	0.753425	0.646288	0.635514	0.666667	0.4	0.59633	0.663102	0.797203	0.701754	0.701923	0.758065	0.861111
chr17_42680501	chr17	42680501	42681000	500	*	4.06494e-22	2.39897e-19	32.8626	Promoter (<=1kb)	17	42678889	42681843	2955	2	2826	ENST00000332438.4	843	ENSG00000184451	CCR10	C-C motif chemokine receptor 10	0.882353	0.666667	0.887255	0.923858	0.833333	0.815385	0.901961	0.942857	0.595745	0.868852	0.402778	0.958333	0.90184	0.884354	0.958333	0.786885	0.857143	0.958333
chr1_156115501	chr1	156115501	156116000	500	*	8.18278e-10	1.85435e-08	-32.912	Promoter (<=1kb)	1	156114722	156139317	24596	1	4000	ENST00000368299.7	779	ENSG00000160789	LMNA	lamin A/C	0.390805	0.461538	0.814815	0.786765	0.72043	0.69863	0.768116	0.721925	0.107843	0.351351	0.130435	0.590909	0.655172	0.586538	0.633333	0.629032	0.762712	0.714286
