# Supplementary material for: Methylomes of human CD4 and CD8 memory T lymphocytes reveal tissue-specific epigenetic signatures for maintenance and recall function
Source: Immun Inflamm. 2025 Oct 1;1(1):13. doi: 10.1007/s44466-025-00009-x (PMC12623507; doi:10.1007/s44466-025-00009-x)
Supplement: Supplementary file 3 — Supplementary Material 3: Tables S1-S10. [file 44466_2025_9_MOESM3_ESM.zip › Suppl_Table_7. Methylation values of DMRs associated with integrin genes.xlsx]

## Sheet: CD4 CD69+_Integrins
dmrids	seqnames	start	end	width	strand	pvalue	qvalue	V5	annotation	geneChr	geneStart	geneEnd	geneLength	geneStrand	geneId	transcriptId	distanceToTSS	ENSEMBL	SYMBOL	GENENAME	Hf08_BmTM4_SP1	Hf28_BmTM4_SP1	Hf16_SpTM4_SP1	Hf17_SpTM4_SP1	Hf23_LuTM4_SP1	Hf24_LuTM4_SP1	Hf18_InTM4_SP1	Hf27_InTM4_SP1	Hf14_SkTM4_SP1	Hf15_SkTM4_SP1	Hf20_SkTM4_SP1	Cluster
chr17_3771001	chr17	3771001	3771500	500	*	1.81425e-18	3.82054e-16	31.5133	Intron (ENST00000263087.9/3682, intron 2 of 30)	17	3751870	3754696	2827	2	3682	ENST00000572121.1	-16305	ENSG00000083457	ITGAE	integrin subunit alpha E	0.840764	0.77686	0.636364	0.703125	0.818182	0.818182	0.703704	0.470297	0.819549	0.679012	0.72	4
chr12_55707501	chr12	55707501	55708000	500	*	7.92051e-07	1.88632e-05	-18.2899	Promoter (<=1kb)	12	55684568	55707904	23337	2	3679	ENST00000257879.11	0	ENSG00000135424	ITGA7	integrin subunit alpha 7	0.243781	0.233333	0.130435	0.164179	0.254237	0.351955	0.151899	0.0701754	0.240385	0.27305	0.210526	4
chr21_44910001	chr21	44910001	44910500	500	*	8.64461e-09	3.87921e-07	-16.1404	Promoter (<=1kb)	21	44899067	44910630	11564	2	3689	ENST00000320216.10	130	ENSG00000160255	ITGB2	integrin subunit beta 2	0.892857	1	0.864286	0.909449	0.945946	0.988889	0.866667	0.780612	0.89697	0.912281	0.913793	4
chr12_55707001	chr12	55707001	55707500	500	*	7.16803e-10	2.70984e-08	-29.4761	Promoter (<=1kb)	12	55684703	55707711	23009	2	3679	ENST00000555728.5	211	ENSG00000135424	ITGA7	integrin subunit alpha 7	0.125	0.230769	0.223022	0.20678	0.358974	0.522523	0.252427	0.195335	0.269663	0.385027	0.229885	4
chr17_44384501	chr17	44384501	44385000	500	*	4.01826e-16	8.91973e-14	-27.0757	Promoter (<=1kb)	17	44383683	44385195	1513	2	3674	ENST00000591990.5	195	ENSG00000005961	ITGA2B	integrin subunit alpha 2b	0.609929	0.558824	0.446429	0.623626	0.718631	0.782258	0.49359	0.467005	0.511551	0.625442	0.531034	4
chr5_52988501	chr5	52988501	52989000	500	*	1.72233e-05	0.000208989	-19.596	Promoter (<=1kb)	5	52989340	53090834	101495	1	3673	ENST00000503810.6	-340	ENSG00000164171	ITGA2	integrin subunit alpha 2	0	0	0	0	0	0	0	0.0277778	0.047619	0.323529	0	4
chr2_172428501	chr2	172428501	172429000	500	*	4.32856e-06	5.72287e-05	-25.6909	Promoter (<=1kb)	2	172427789	172504252	76464	1	3655	ENST00000458358.5	712	ENSG00000091409	ITGA6	integrin subunit alpha 6	0.379928	0.724138	0.371134	0.616071	0.790698	0.627119	0.252632	0.581395	0.711111	0.778443	0.763636	4
chr17_3722501	chr17	3722501	3723000	500	*	0.000293725	0.00439576	16.1587	Promoter (<=1kb)	17	3714628	3723837	9210	2	3682	ENST00000572179.5	837	ENSG00000083457	ITGAE	integrin subunit alpha E	0.526042	0.633333	0.396825	0.395062	0.59375	0.534483	0.5	0.589888	0.631206	0.633929	0.612245	4
chr15_68334501	chr15	68334501	68335000	500	*	2.16147e-05	0.000186059	-18.2216	Promoter (1-2kb)	15	68331078	68336100	5023	2	22801	ENST00000569346.5	1100	ENSG00000137809	ITGA11	integrin subunit alpha 11	0.616822	0.881356	0.857143	0.833333	0.958333	0.761905	0.785714	0.882883	0.796296	0.881356	0.909091	4
chr12_53197501	chr12	53197501	53198000	500	*	1.21389e-07	2.59509e-06	-19.0011	Promoter (<=1kb)	12	53196101	53197709	1609	2	3695	ENST00000549196.1	0	ENSG00000139626	ITGB7	integrin subunit beta 7	0.422018	0.789474	0.651822	0.510638	0.678161	0.735562	0.438312	0.90404	0.687783	0.560372	0.910569	4
chr15_68431001	chr15	68431001	68431500	500	*	3.23425e-17	4.75548e-15	-18.2292	Promoter (<=1kb)	15	68296533	68432162	135630	2	22801	ENST00000423218.6	662	ENSG00000137809	ITGA11	integrin subunit alpha 11	0.0310734	0.233333	0.143411	0.0977995	0.226708	0.231156	0.103093	0.269565	0.183844	0.15608	0.269841	4
chr17_3738501	chr17	3738501	3739000	500	*	5.36589e-05	0.000392124	15.3371	Promoter (<=1kb)	17	3724318	3738953	14636	2	3682	ENST00000571185.1	0	ENSG00000083457	ITGAE	integrin subunit alpha E	0.258706	0.439394	0.407895	0.25	0.505376	0.345133	0.130952	0.161765	0.216981	0.321678	0.310811	4
chr17_75750001	chr17	75750001	75750500	500	*	2.66204e-05	0.000353651	-16.7887	Promoter (1-2kb)	17	75751813	75755808	3996	1	3691	ENST00000583327.2	-1313	ENSG00000132470	ITGB4	integrin subunit beta 4	0.235849	0.421053	0.367925	0.323651	0.606061	0.348387	0.21547	0.297872	0.389262	0.32948	0.324324	4
chr3_37453001	chr3	37453001	37453500	500	*	0.00042045	0.0187398	16.8826	Promoter (<=1kb)	3	37452141	37823507	371367	1	3680	ENST00000264741.10	860	ENSG00000144668	ITGA9	integrin subunit alpha 9	0.3125	0.8	0.527273	0.514706	0.54386	0.693069	0.321429	0.5625	0.513514	0.455621	0.431034	4
chr17_50057501	chr17	50057501	50058000	500	*	0.000120451	0.0011966	-15.882	Promoter (1-2kb)	17	50056487	50064789	8303	1	3675	ENST00000508100.1	1014	ENSG00000005884	ITGA3	integrin subunit alpha 3	0.917293	1	0.94186	0.948052	0.928571	0.969697	0.724138	0.850746	0.954545	0.90678	0.979592	4
chr2_172426501	chr2	172426501	172427000	500	*	0.000352982	0.00505348	-15.0696	Promoter (<=1kb)	2	172427354	172474977	47624	1	3655	ENST00000412899.5	-354	ENSG00000091409	ITGA6	integrin subunit alpha 6	0.916667	1	0.96875	0.951807	1	1	0.702703	0.863636	0.967742	0.910112	0.888889	4
chr17_3775501	chr17	3775501	3776000	500	*	1.07718e-05	0.000104338	-15.0499	Intron (ENST00000263087.9/3682, intron 2 of 30)	17	3751870	3754696	2827	2	3682	ENST00000572121.1	-20805	ENSG00000083457	ITGAE	integrin subunit alpha E	0.748148	0.875	0.898305	0.942857	0.888889	0.878788	0.933333	0.907895	0.955556	0.843137	0.909091	6
chr21_44897001	chr21	44897001	44897500	500	*	2.01127e-11	1.14365e-09	-19.5819	Promoter (2-3kb)	21	44885953	44894027	8075	2	3689	ENST00000475170.5	-2974	ENSG00000160255	ITGB2	integrin subunit beta 2	0.763514	1	0.96648	0.977707	0.947059	0.966667	0.965909	1	0.970909	0.945122	0.982301	6
chr16_31356501	chr16	31356501	31357000	500	*	1.28974e-06	2.01755e-05	-28.6702	Promoter (1-2kb)	16	31355222	31382943	27722	1	3687	ENST00000562522.2	1279	ENSG00000140678	ITGAX	integrin subunit alpha X	0.469388	0.727273	0.857143	0.873333	0.934211	0.790123	0.698113	0.783784	0.875912	0.828704	0.777778	6
chr17_47277001	chr17	47277001	47277500	500	*	5.75976e-05	0.000507716	-28.5782	Intron (ENST00000559488.7/3690, intron 2 of 14)	17	47291053	47292171	1119	1	3690	ENST00000573377.1	-13553	ENSG00000259207	ITGB3	integrin subunit beta 3	0.515625	0.888889	0.84375	1	1	0.888889	0.78125	0.821429	0.897959	0.75	0.666667	6
chr13_101654001	chr13	101654001	101654500	500	*	6.81321e-06	0.000256192	-16.572	Intron (ENST00000618057.4/9358, intron 6 of 9)	13	101598146	101692944	94799	1	9358	ENST00000474233.1	55855	ENSG00000198542	ITGBL1	integrin subunit beta like 1	0.818966	1	0.967213	0.942529	0.904762	0.75	0.857143	0.876712	0.852459	0.75	0.857143	6
chr15_68430501	chr15	68430501	68431000	500	*	0.000102925	0.00187219	-17.9588	Promoter (1-2kb)	15	68296533	68432162	135630	2	22801	ENST00000423218.6	1162	ENSG00000137809	ITGA11	integrin subunit alpha 11	0.73913	1	0.854839	0.971831	0.8	0.712644	0.835052	0.929204	0.835052	0.746269	0.816667	6
chr15_68337501	chr15	68337501	68338000	500	*	5.16976e-06	0.000204623	-15.6427	Promoter (1-2kb)	15	68331078	68336100	5023	2	22801	ENST00000569346.5	-1401	ENSG00000137809	ITGA11	integrin subunit alpha 11	0.638889	1	0.867647	0.891566	0.823529	0.774194	0.741379	0.870968	0.833333	0.668831	0.708333	6
chr3_37639501	chr3	37639501	37640000	500	*	0.0192099	0.0458781	-16.871	Intron (ENST00000264741.10/3680, intron 16 of 27)	3	37683876	37732999	49124	1	3680	ENST00000461533.1	-43876	ENSG00000144668	ITGA9	integrin subunit alpha 9	0.4	0.777778	0.806452	0.696629	0.675676	0.673913	0.8125	0.603774	0.760563	0.614583	0.366667	6
chr3_37521001	chr3	37521001	37521500	500	*	0.000274753	0.00231941	30.4798	Intron (ENST00000422441.5/3680, intron 11 of 15)	3	37452141	37823507	371367	1	3680	ENST00000264741.10	68860	ENSG00000144668	ITGA9	integrin subunit alpha 9	0.272727	0.71875	0.888889	0.666667	0.571429	0.533333	0.732143	0.896552	0.692308	0.590909	0.466667	6
chr3_37594001	chr3	37594001	37594500	500	*	0.00088832	0.00583708	20.5391	Intron (ENST00000422441.5/3680, intron 15 of 15)	3	37683876	37732999	49124	1	3680	ENST00000461533.1	-89376	ENSG00000144668	ITGA9	integrin subunit alpha 9	0.25	0.666667	0.628205	0.6	0.413043	0.393443	0.617647	0.607595	0.482143	0.487013	0.385965	6
chr15_68318501	chr15	68318501	68319000	500	*	0.000323703	0.00474194	-23.8214	Intron (ENST00000315757.9/22801, intron 20 of 29)	15	68331078	68336100	5023	2	22801	ENST00000569346.5	17100	ENSG00000137809	ITGA11	integrin subunit alpha 11	0	1	0.548387	0.513274	0.227273	0.327869	0.380952	0.184211	0.479592	0.376147	0.262295	8
chr17_75724501	chr17	75724501	75725000	500	*	8.44269e-08	5.18285e-06	-15.7996	Promoter (<=1kb)	17	75724696	75757818	33123	1	3691	ENST00000449880.6	0	ENSG00000132470	ITGB4	integrin subunit beta 4	0.654088	1	0.87037	0.859504	0.710938	0.7	0.822086	0.686131	0.793103	0.722008	0.706667	8
chr2_160208001	chr2	160208001	160208500	500	*	1.17427e-06	1.64104e-05	36.9691	Intron (ENST00000485635.1/3694, intron 1 of 9)	2	160099667	160200313	100647	2	3694	ENST00000620391.4	-7688	ENSG00000115221	ITGB6	integrin subunit beta 6	0.166667	0.807692	0.25	0.0782609	0.0645161	0.04	0.0612245	0.16	0.0888889	0.0882353	0.111111	8
chr13_101454001	chr13	101454001	101454500	500	*	0.00019552	0.00307292	-28.7715	Promoter (1-2kb)	13	101452675	101716446	263772	1	9358	ENST00000376180.8	1326	ENSG00000198542	ITGBL1	integrin subunit beta like 1	0.333333	0.666667	0.5	0.352941	0.137931	0.2	0.170732	0	0.233333	0.275862	0.176471	8
chr17_3800501	chr17	3800501	3801000	500	*	6.81286e-09	5.67762e-07	-23.1791	Promoter (<=1kb)	17	3714628	3801188	86561	2	3682	ENST00000263087.9	188	ENSG00000083457	ITGAE	integrin subunit alpha E	0.766667	1	0.90411	0.95122	0.680556	0.74	0.869565	0.810606	0.792079	0.678571	0.9	8
chr17_44384001	chr17	44384001	44384500	500	*	0.000196457	0.00140557	25.2213	Promoter (<=1kb)	17	44373924	44383497	9574	2	3674	ENST00000592462.5	-504	ENSG00000005961	ITGA2B	integrin subunit alpha 2b	0.884298	0.9375	0.754386	0.82	0.526316	0.714286	0.809524	0.732394	0.77381	0.734043	0.703704	8
chr2_172337001	chr2	172337001	172337500	500	*	0.00397534	0.0285148	-22.7782	Intron (ENST00000657632.1/ENST00000657632.1, intron 2 of 2)	2	172427354	172474977	47624	1	3655	ENST00000412899.5	-89854	ENSG00000091409	ITGA6	integrin subunit alpha 6	0.655738	1	0.685714	0.75	0.414634	0.553191	0.676471	0.538462	0.564103	0.552381	0.560976	8
chr3_37518001	chr3	37518001	37518500	500	*	0.00621045	0.0394079	-15.5639	Intron (ENST00000422441.5/3680, intron 10 of 15)	3	37452141	37823507	371367	1	3680	ENST00000264741.10	65860	ENSG00000144668	ITGA9	integrin subunit alpha 9	0.769231	1	0.673469	0.692308	0.444444	0.575758	0.731707	0.538462	0.55	0.532609	0.473684	8
chr17_75722001	chr17	75722001	75722500	500	*	3.97096e-07	2.0871e-05	-15.1531	Promoter (<=1kb)	17	75721509	75741105	19597	1	3691	ENST00000580542.5	492	ENSG00000132470	ITGB4	integrin subunit beta 4	0.9	1	0.976744	0.959016	0.964912	0.907407	0.855072	0.791667	0.90625	0.85	0.820513	8
chr17_75728001	chr17	75728001	75728500	500	*	7.58448e-06	0.000278901	-17.377	Promoter (<=1kb)	17	75727801	75757818	30018	1	3691	ENST00000582629.1	200	ENSG00000132470	ITGB4	integrin subunit beta 4	0.693878	0.754386	0.840426	0.728682	0.649351	0.6625	0.726316	0.610619	0.643478	0.59434	0.557143	8
chr3_37665501	chr3	37665501	37666000	500	*	0.00407667	0.0121947	15.7054	Intron (ENST00000264741.10/3680, intron 17 of 27)	3	37683876	37732999	49124	1	3680	ENST00000461533.1	-17876	ENSG00000144668	ITGA9	integrin subunit alpha 9	0.886364	0.906977	1	0.934783	0.793103	0.875	0.96	0.589744	0.933333	0.807018	0.916667	8
chr2_172358501	chr2	172358501	172359000	500	*	0.00152177	0.0148373	-17.7199	Intron (ENST00000657632.1/ENST00000657632.1, intron 2 of 2)	2	172427354	172474977	47624	1	3655	ENST00000412899.5	-68354	ENSG00000091409	ITGA6	integrin subunit alpha 6	0.847826	0.631579	0.875	0.857143	0.76	0.631579	0.761905	0.609756	0.712644	0.759259	0.734694	8
chr3_37556501	chr3	37556501	37557000	500	*	0.00922753	0.0297749	23.4383	Intron (ENST00000422441.5/3680, intron 15 of 15)	3	37452141	37823507	371367	1	3680	ENST00000264741.10	104360	ENSG00000144668	ITGA9	integrin subunit alpha 9	0.181818	0	0.541667	0.544304	0.526316	0.484848	0.9	0.68	0.557692	0.457447	0.580645	5
chr17_50075501	chr17	50075501	50076000	500	*	2.58135e-06	3.17976e-05	-16.001	Promoter (<=1kb)	17	50075460	50076733	1274	1	3675	ENST00000505612.1	41	ENSG00000005884	ITGA3	integrin subunit alpha 3	0.76378	0.810345	0.928571	0.929078	0.910714	0.901961	0.927536	0.958904	0.975369	0.885246	0.925926	5
chr3_37696501	chr3	37696501	37697000	500	*	0.00238456	0.00805719	-26.6202	Intron (ENST00000264741.10/3680, intron 18 of 27)	3	37683876	37732999	49124	1	3680	ENST00000461533.1	12625	ENSG00000144668	ITGA9	integrin subunit alpha 9	0.625	0.533333	0.851852	0.887218	0.863636	0.821429	0.882353	0.831169	0.898734	0.804511	0.931034	5
chr2_172514001	chr2	172514001	172514500	500	*	2.37778e-07	4.22943e-06	-17.1109	Intron (ENST00000442417.5/ENST00000442417.5, intron 1 of 3)	2	172490929	172501818	10890	1	3655	ENST00000475302.1	23072	ENSG00000091409	ITGA6	integrin subunit alpha 6	0.795082	0.842105	0.939759	0.868263	0.913043	0.961538	0.951613	0.983333	0.895349	0.946667	0.925373	5
chr3_124883501	chr3	124883501	124884000	500	*	0.00675526	0.0272231	18.6275	Intron (ENST00000296181.9/3693, intron 1 of 14)	3	124761948	124887365	125418	2	3693	ENST00000296181.9	3365	ENSG00000082781	ITGB5	integrin subunit beta 5	0.0526316	0.285714	0.636364	0.507937	0.563636	0.595745	0.631579	0.87234	0.491228	0.467532	0.641026	5
chr16_31415001	chr16	31415001	31415500	500	*	2.15309e-16	3.30692e-14	-37.3549	Intron (ENST00000389202.3/3681, intron 18 of 29)	16	31423942	31424715	774	1	3681	ENST00000567308.1	-8442	ENSG00000156886	ITGAD	integrin subunit alpha D	0.512821	0.789474	0.905172	0.922652	0.964286	0.971963	0.939024	0.941176	0.905063	0.915584	1	5
chr21_44913001	chr21	44913001	44913500	500	*	0.00225508	0.0196108	15.9549	Promoter (<=1kb)	21	44903384	44914283	10900	2	3689	ENST00000522931.5	783	ENSG00000160255	ITGB2	integrin subunit beta 2	0.363636	0.666667	0.684211	0.736111	0.772727	0.815789	0.785714	0.885417	0.875	0.892857	0.785714	5
chr17_3751001	chr17	3751001	3751500	500	*	0.000115422	0.00204531	19.9971	Intron (ENST00000263087.9/3682, intron 15 of 30)	17	3751870	3754696	2827	2	3682	ENST00000572121.1	3196	ENSG00000083457	ITGAE	integrin subunit alpha E	0.217391	0	0.0526316	0.211765	0.423529	0.302326	0.34375	0.294118	0.266667	0.326531	0.354839	5
chr17_3752001	chr17	3752001	3752500	500	*	5.00746e-09	1.54996e-07	-17.1543	Promoter (2-3kb)	17	3751870	3754696	2827	2	3682	ENST00000572121.1	2196	ENSG00000083457	ITGAE	integrin subunit alpha E	0.787645	0.83871	0.905172	0.930556	0.984375	0.955224	0.965035	0.912281	0.747059	0.882812	0.934211	5
chr17_50076501	chr17	50076501	50077000	500	*	0.000182149	0.00131994	-20.9287	Promoter (<=1kb)	17	50076625	50090481	13857	1	3675	ENST00000506827.1	0	ENSG00000005884	ITGA3	integrin subunit alpha 3	0.557377	0.6	0.738916	0.779037	0.70303	0.834906	0.689655	0.697581	0.679104	0.726496	0.821918	5
chr2_172312001	chr2	172312001	172312500	500	*	0.000452005	0.00608566	-17.4656	Intron (ENST00000667725.1/ENST00000667725.1, intron 3 of 4)	2	172427354	172474977	47624	1	3655	ENST00000412899.5	-114854	ENSG00000091409	ITGA6	integrin subunit alpha 6	0.791667	0.4	0.913043	0.912621	0.861111	0.829787	0.75	0.732143	0.787234	0.758621	0.902439	7
chr16_31278001	chr16	31278001	31278500	500	*	0.0164341	0.0435659	-15.6126	Promoter (2-3kb)	16	31275592	31324439	48848	1	3684	ENST00000567031.1	2409	ENSG00000169896	ITGAM	integrin subunit alpha M	0.736842	0.75	0.932203	0.885417	0.864865	0.9375	0.8	0.797753	0.866667	0.75	0.863636	7
chr2_172285001	chr2	172285001	172285500	500	*	6.8644e-05	0.00156991	-16.9824	Intron (ENST00000667725.1/ENST00000667725.1, intron 2 of 4)	2	172427354	172474977	47624	1	3655	ENST00000412899.5	-141854	ENSG00000091409	ITGA6	integrin subunit alpha 6	0.725	0.666667	0.86	0.881188	0.804348	0.818182	0.735849	0.770115	0.74359	0.651163	0.727273	7
chr17_47292001	chr17	47292001	47292500	500	*	0.000285435	0.00238939	16.0156	Promoter (<=1kb)	17	47291053	47292171	1119	1	3690	ENST00000573377.1	948	ENSG00000259207	ITGB3	integrin subunit beta 3	0.924528	0.333333	0.791209	0.826733	0.698925	0.713115	0.811321	0.9	0.623529	0.814371	0.804878	7
chr3_124766501	chr3	124766501	124767000	500	*	0.000136143	0.000831523	-19.0821	Intron (ENST00000296181.9/3693, intron 12 of 14)	3	124762948	124770182	7235	2	3693	ENST00000460797.5	3182	ENSG00000082781	ITGB5	integrin subunit beta 5	0.712871	0.263158	0.803571	0.819149	0.627119	0.54	0.819672	0.838235	0.597222	0.641304	0.69697	7
chr21_44893001	chr21	44893001	44893500	500	*	0.00333166	0.0160205	15.8599	Promoter (<=1kb)	21	44885953	44894027	8075	2	3689	ENST00000475170.5	527	ENSG00000160255	ITGB2	integrin subunit beta 2	0.55	0	0.469388	0.598485	0.303571	0.453608	0.538462	0.579545	0.45	0.344828	0.444444	7
chr16_31372501	chr16	31372501	31373000	500	*	8.03693e-06	0.000131697	20.1436	Promoter (1-2kb)	16	31371474	31372654	1181	1	3687	ENST00000562138.1	1027	ENSG00000140678	ITGAX	integrin subunit alpha X	0.84	0.5	0.833333	0.960784	0.75	0.767442	1	0.936709	0.877193	0.876923	0.73913	7
chr3_124842501	chr3	124842501	124843000	500	*	0.000416716	0.00322237	19.7148	Promoter (<=1kb)	3	124796591	124841551	44961	2	3693	ENST00000496703.1	-950	ENSG00000082781	ITGB5	integrin subunit beta 5	0.666667	0	0.903614	0.842105	0.628571	0.774194	0.869565	0.923077	0.804878	0.81746	0.782609	7
chr17_44376501	chr17	44376501	44377000	500	*	6.773e-05	0.000474111	-19.2982	Promoter (<=1kb)	17	44372181	44376184	4004	2	3674	ENST00000587295.5	-317	ENSG00000005961	ITGA2B	integrin subunit alpha 2b	0.712121	0.7	0.875	0.923913	0.65	0.795455	0.8625	1	0.82	0.77193	0.681818	7
chr15_68414001	chr15	68414001	68414500	500	*	0.0125123	0.0428007	21.6375	Intron (ENST00000315757.9/22801, intron 1 of 29)	15	68296533	68432162	135630	2	22801	ENST00000423218.6	17662	ENSG00000137809	ITGA11	integrin subunit alpha 11	0.617978	0.444444	0.75	0.590909	0.210526	0.62963	0.659574	0.683333	0.577465	0.517857	0.388889	7
chr10_32938501	chr10	32938501	32939000	500	*	0.000122916	0.00121596	30.6667	Promoter (2-3kb)	10	32929985	32936251	6267	2	3688	ENST00000472147.1	-2250	ENSG00000150093	ITGB1	integrin subunit beta 1	0.811475	0.65625	0.74	0.666667	0.409091	0.451613	0.589744	0.888889	0.75	0.758621	0.536585	1
chr3_124780501	chr3	124780501	124781000	500	*	0.000402105	0.00198326	-18.5393	Promoter (<=1kb)	3	124764457	124780704	16248	2	3693	ENST00000461306.1	0	ENSG00000082781	ITGB5	integrin subunit beta 5	0.315068	0.46875	0.31746	0.354839	0.185185	0.285714	0.396825	0.6	0.47561	0.435644	0.4	1
chr10_33005501	chr10	33005501	33006000	500	*	8.56501e-06	0.000102657	17.4117	Promoter (<=1kb)	10	32922778	33005792	83015	2	3688	ENST00000475184.6	0	ENSG00000150093	ITGB1	integrin subunit beta 1	0.325424	0.333333	0.374449	0.423963	0.0941176	0.198113	0.0894737	0.8	0.428571	0.279412	0.5	1
chr17_75721501	chr17	75721501	75722000	500	*	7.55391e-05	0.000567805	15.7404	Promoter (<=1kb)	17	75721509	75741105	19597	1	3691	ENST00000580542.5	0	ENSG00000132470	ITGB4	integrin subunit beta 4	0.797101	0.85	0.680365	0.717325	0.597222	0.742574	0.575	0.75	0.754098	0.599369	0.568493	1
chr17_75754001	chr17	75754001	75754500	500	*	2.58673e-10	1.08522e-08	44.2469	Promoter (<=1kb)	17	75754483	75755778	1296	1	3691	ENST00000579211.1	0	ENSG00000132470	ITGB4	integrin subunit beta 4	0.65	0.6	0.2	0.30303	0.168539	0.220264	0.415385	0.568	0.240506	0.312195	0.273973	1
chr17_75750501	chr17	75750501	75751000	500	*	0.000787371	0.00530903	20.1876	Promoter (<=1kb)	17	75751813	75755808	3996	1	3691	ENST00000583327.2	-813	ENSG00000132470	ITGB4	integrin subunit beta 4	0.935484	1	0.693182	0.681034	0.534884	0.5375	0.557692	0.858974	0.693878	0.576087	0.694915	1
chr15_68413501	chr15	68413501	68414000	500	*	0.00033247	0.00215125	15.837	Intron (ENST00000315757.9/22801, intron 1 of 29)	15	68296533	68432162	135630	2	22801	ENST00000423218.6	18162	ENSG00000137809	ITGA11	integrin subunit alpha 11	0.802752	0.951807	0.841121	0.881818	0.648649	0.74	0.815217	0.935135	0.860656	0.733333	0.755556	1
chr17_44376001	chr17	44376001	44376500	500	*	0.00018914	0.00146204	18.6868	Promoter (<=1kb)	17	44372181	44376184	4004	2	3674	ENST00000587295.5	0	ENSG00000005961	ITGA2B	integrin subunit alpha 2b	0.538462	1	0.409091	0.674797	0.0833333	0.408163	0.486111	0.735849	0.45	0.5	0.258065	1
chr15_68319001	chr15	68319001	68319500	500	*	4.63081e-08	1.11744e-06	22.2097	Intron (ENST00000315757.9/22801, intron 20 of 29)	15	68331078	68336100	5023	2	22801	ENST00000569346.5	16600	ENSG00000137809	ITGA11	integrin subunit alpha 11	1	0.961538	0.857143	0.918519	0.759494	0.772277	0.906977	0.969697	0.91129	0.753927	0.823529	1
chr2_172311501	chr2	172311501	172312000	500	*	1.41768e-05	0.000385611	-34.0157	Intron (ENST00000667725.1/ENST00000667725.1, intron 3 of 4)	2	172427354	172474977	47624	1	3655	ENST00000412899.5	-115354	ENSG00000091409	ITGA6	integrin subunit alpha 6	1	1	0.785714	0.717647	0.375	0.434783	0.909091	0.857143	0.616667	0.481481	0.515152	1
chr3_37628001	chr3	37628001	37628500	500	*	0.00015515	0.00102758	20.7317	Intron (ENST00000422441.5/3680, intron 15 of 15)	3	37683876	37732999	49124	1	3680	ENST00000461533.1	-55376	ENSG00000144668	ITGA9	integrin subunit alpha 9	0.651685	0.921569	0.666667	0.561644	0.0714286	0.153846	0.613636	0.789474	0.58427	0.386364	0.645161	1
chr3_37492001	chr3	37492001	37492500	500	*	3.74381e-07	9.98128e-06	26.7192	Intron (ENST00000422441.5/3680, intron 4 of 15)	3	37452141	37823507	371367	1	3680	ENST00000264741.10	39860	ENSG00000144668	ITGA9	integrin subunit alpha 9	0.822222	1	0.76	0.867347	0.636364	0.645833	0.844444	0.935185	0.693878	0.539683	0.826087	1
chr2_160213501	chr2	160213501	160214000	500	*	0.000146827	0.00277998	19.8509	Intron (ENST00000485635.1/3694, intron 1 of 9)	2	160099667	160200313	100647	2	3694	ENST00000620391.4	-13188	ENSG00000115221	ITGB6	integrin subunit beta 6	1	1	0.645161	0.644444	0.77551	0.725	1	1	0.84	0.844156	0.846154	1
chr21_44912501	chr21	44912501	44913000	500	*	0.000188242	0.00171393	20.7829	Promoter (1-2kb)	21	44885953	44911460	25508	2	3689	ENST00000397857.5	-1041	ENSG00000160255	ITGB2	integrin subunit beta 2	0.7	0.6	0.539474	0.62069	0.617647	0.58	0.702703	0.845455	0.630252	0.65641	0.597015	1
chr17_75753501	chr17	75753501	75754000	500	*	2.83205e-15	3.57938e-13	-15.1021	Promoter (<=1kb)	17	75754483	75755778	1296	1	3691	ENST00000579211.1	-483	ENSG00000132470	ITGB4	integrin subunit beta 4	0.00438596	0	0.0114007	0.00736842	0.0112994	0.00991501	0.0537383	0.250549	0.0174564	0.0168539	0.040293	1
chr21_44915001	chr21	44915001	44915500	500	*	8.48728e-16	1.17691e-13	-28.8042	Promoter (<=1kb)	21	44903384	44914283	10900	2	3689	ENST00000522931.5	-718	ENSG00000160255	ITGB2	integrin subunit beta 2	0.034188	0.037037	0.0434783	0.22973	0.0144928	0.0555556	0.169935	0.489362	0.142857	0.1	0	1
chr10_32957001	chr10	32957001	32957500	500	*	2.47883e-11	1.3839e-09	-22.193	Promoter (<=1kb)	10	32900333	32957466	57134	2	3688	ENST00000678701.1	0	ENSG00000150093	ITGB1	integrin subunit beta 1	0	0.206186	0.0909091	0.0485437	0	0	0.173333	0.368421	0.0229008	0.0184049	0.025	1
chr16_31333001	chr16	31333001	31333500	500	*	0.0124332	0.042603	16.8841	Promoter (2-3kb)	16	31330380	31331536	1157	1	3684	ENST00000565142.1	2621	ENSG00000169896	ITGAM	integrin subunit alpha M	0.811594	0.88	0.848485	0.833333	0.769231	0.71875	0.85	1	0.888889	0.728814	0.833333	1
chr12_55700001	chr12	55700001	55700500	500	*	9.52389e-05	0.000771309	16.6142	Promoter (<=1kb)	12	55698523	55700314	1792	2	3679	ENST00000554543.1	0	ENSG00000135424	ITGA7	integrin subunit alpha 7	0.944444	0.846154	0.9	0.898551	0.655172	0.793651	0.943925	1	0.818182	0.840278	0.84	1
chr2_160195001	chr2	160195001	160195500	500	*	1.85378e-05	0.000567629	-19.5308	Promoter (<=1kb)	2	160171470	160195404	23935	2	3694	ENST00000652612.1	0	ENSG00000115221	ITGB6	integrin subunit beta 6	0.364706	0.333333	0.347826	0.21875	0.0625	0.159091	0.518519	0.5	0.0819672	0.0744681	0.0714286	1
chr3_37526501	chr3	37526501	37527000	500	*	3.00551e-08	7.13037e-07	-21.5956	Intron (ENST00000422441.5/3680, intron 13 of 15)	3	37452141	37823507	371367	1	3680	ENST00000264741.10	74360	ENSG00000144668	ITGA9	integrin subunit alpha 9	0.754545	0.765625	0.835616	0.860465	0.9	0.913043	0.935484	0.988506	0.855422	0.813725	0.5	3
chr17_44373001	chr17	44373001	44373500	500	*	0.000756617	0.00439698	22.8481	Promoter (2-3kb)	17	44372181	44376184	4004	2	3674	ENST00000587295.5	2684	ENSG00000005961	ITGA2B	integrin subunit alpha 2b	0.792208	0.78	0.755556	0.714286	0.833333	0.736842	0.783784	0.923077	0.555556	0.782609	0.4	3
chr3_37666501	chr3	37666501	37667000	500	*	0.000520434	0.00243191	-15.6044	Intron (ENST00000264741.10/3680, intron 17 of 27)	3	37683876	37732999	49124	1	3680	ENST00000461533.1	-16876	ENSG00000144668	ITGA9	integrin subunit alpha 9	0.692308	1	0.888889	0.915493	0.875	1	1	0.958333	0.861111	0.836364	0.833333	3
chr17_75740501	chr17	75740501	75741000	500	*	0.000659004	0.0255016	16.2365	Promoter (1-2kb)	17	75742424	75749045	6622	1	3691	ENST00000584025.1	-1424	ENSG00000132470	ITGB4	integrin subunit beta 4	0.717172	1	0.858824	0.804598	0.916667	0.90566	0.9125	0.79798	0.68	0.813725	0.711111	3
chr15_68324501	chr15	68324501	68325000	500	*	0.0021132	0.00733809	-18.0376	Intron (ENST00000315757.9/22801, intron 18 of 29)	15	68331078	68336100	5023	2	22801	ENST00000569346.5	11100	ENSG00000137809	ITGA11	integrin subunit alpha 11	0.428571	0.754386	0.636364	0.461538	0.222222	0.75	0.814815	0.809917	0.62069	0.44	0.4	3
chr3_37589501	chr3	37589501	37590000	500	*	7.13416e-13	7.0109e-11	21.3464	Intron (ENST00000422441.5/3680, intron 15 of 15)	3	37683876	37732999	49124	1	3680	ENST00000461533.1	-93876	ENSG00000144668	ITGA9	integrin subunit alpha 9	0.880952	1	0.849057	0.838095	0.86	0.886364	0.972222	1	0.761364	0.768212	0.84375	3
chr21_44919501	chr21	44919501	44920000	500	*	8.18172e-11	4.0254e-09	-18.5454	Promoter (<=1kb)	21	44885953	44920855	34903	2	3689	ENST00000397854.7	855	ENSG00000160255	ITGB2	integrin subunit beta 2	0	0.142857	0.0162162	0.009375	0	0.0047619	0.20915	0.147541	0.00298507	0.00560224	0	3
chr3_124769501	chr3	124769501	124770000	500	*	8.19706e-14	7.85263e-12	-32.6088	Promoter (<=1kb)	3	124762948	124770182	7235	2	3693	ENST00000460797.5	182	ENSG00000082781	ITGB5	integrin subunit beta 5	0.289157	0.535714	0.439024	0.494681	0.305882	0.46	0.646018	0.634921	0.330986	0.303797	0.226415	3
chr15_68341501	chr15	68341501	68342000	500	*	0.000186473	0.00332746	-16.1444	Promoter (<=1kb)	15	68331951	68340843	8893	2	22801	ENST00000566429.1	-658	ENSG00000137809	ITGA11	integrin subunit alpha 11	0.764706	1	0.754098	0.794643	0.791667	0.638889	0.726027	0.768473	0.569767	0.662983	0.557377	3
chr17_3799001	chr17	3799001	3799500	500	*	3.46764e-09	3.91805e-07	-17.0306	Promoter (1-2kb)	17	3714628	3801188	86561	2	3682	ENST00000263087.9	1688	ENSG00000083457	ITGAE	integrin subunit alpha E	0.889908	1	0.915094	0.888	0.910256	0.829787	0.861702	0.789189	0.727273	0.75122	0.608696	3
chr15_68367501	chr15	68367501	68368000	500	*	0.00741896	0.0443374	-15.9297	Promoter (1-2kb)	15	68351256	68365522	14267	2	22801	ENST00000562826.5	-1979	ENSG00000137809	ITGA11	integrin subunit alpha 11	0.591716	0.710526	0.759259	0.734375	0.692308	0.4	0.666667	0.596154	0.54386	0.618421	0.25	3
chr17_3752501	chr17	3752501	3753000	500	*	2.02491e-11	1.48644e-09	32.375	Promoter (1-2kb)	17	3751870	3754696	2827	2	3682	ENST00000572121.1	1696	ENSG00000083457	ITGAE	integrin subunit alpha E	1	1	1	0.882353	0.944444	0.903226	0.977778	0.981818	0.707317	0.72	0.513514	3
chr12_54411501	chr12	54411501	54412000	500	*	0.00117343	0.0373467	24.73	Promoter (1-2kb)	12	54411908	54413428	1521	2	3678	ENST00000547744.1	1428	ENSG00000161638	ITGA5	integrin subunit alpha 5	0.669903	0.7	0.833333	0.714286	0.636364	0.464286	0.809524	0.8	0.333333	0.339286	0.181818	3
chr16_31327001	chr16	31327001	31327500	500	*	0.0041387	0.016329	17.3921	Promoter (<=1kb)	16	31328037	31329905	1869	1	3684	ENST00000567178.1	-537	ENSG00000169896	ITGAM	integrin subunit alpha M	0.684211	0.947368	0.75	0.789474	0.633333	0.724138	0.829268	0.833333	0.711111	0.621212	0.25	3
chr3_37561501	chr3	37561501	37562000	500	*	0.00491414	0.018597	17.3969	Intron (ENST00000422441.5/3680, intron 15 of 15)	3	37452141	37823507	371367	1	3680	ENST00000264741.10	109360	ENSG00000144668	ITGA9	integrin subunit alpha 9	0.625	0.806452	0.85	0.6	0.625	0.588235	0.68	0.833333	0.553191	0.652174	0.363636	3
chr3_37641501	chr3	37641501	37642000	500	*	2.21491e-10	1.28159e-08	15.1778	Intron (ENST00000264741.10/3680, intron 16 of 27)	3	37683876	37732999	49124	1	3680	ENST00000461533.1	-41876	ENSG00000144668	ITGA9	integrin subunit alpha 9	0.784615	0.925926	0.943182	0.916667	1	0.842975	0.970149	0.948052	0.844444	0.767327	0.792079	3
chr2_172442001	chr2	172442001	172442500	500	*	7.43892e-07	1.11381e-05	30.0493	Intron (ENST00000412899.5/3655, intron 1 of 6)	2	172427789	172504252	76464	1	3655	ENST00000458358.5	14212	ENSG00000091409	ITGA6	integrin subunit alpha 6	0.657143	0.857143	0.943396	0.693548	0.916667	0.833333	0.683333	0.670886	0.440476	0.416667	0.304348	3
chr17_3753501	chr17	3753501	3754000	500	*	2.80618e-12	2.45309e-10	17.1167	Promoter (<=1kb)	17	3751870	3754696	2827	2	3682	ENST00000572121.1	696	ENSG00000083457	ITGAE	integrin subunit alpha E	0.876712	1	0.88764	0.936667	0.947712	0.916667	0.863636	0.955102	0.78453	0.765472	0.666667	3
chr21_44918001	chr21	44918001	44918500	500	*	1.64623e-05	0.000237792	15.9091	Promoter (2-3kb)	21	44885953	44920855	34903	2	3689	ENST00000397854.7	2355	ENSG00000160255	ITGB2	integrin subunit beta 2	0.644068	0.857143	0.669118	0.762376	0.624161	0.643478	0.885714	0.748918	0.538462	0.693046	0.641026	3
chr16_31401501	chr16	31401501	31402000	500	*	2.5431e-05	0.000728378	-17.0105	Intron (ENST00000444228.2/3681, intron 5 of 8)	16	31393335	31426505	33171	1	3681	ENST00000389202.3	8166	ENSG00000156886	ITGAD	integrin subunit alpha D	0.888889	1	0.8125	0.941176	0.787879	0.795455	0.96	0.802632	0.642857	0.75	0.744681	3
chr17_3801001	chr17	3801001	3801500	500	*	1.14543e-07	2.1713e-06	26.1487	Promoter (<=1kb)	17	3714628	3801188	86561	2	3682	ENST00000263087.9	0	ENSG00000083457	ITGAE	integrin subunit alpha E	0.777143	1	0.657895	0.853448	0.285714	0.777778	0.784946	0.928571	0.62963	0.387755	0.512195	3
chr17_75755501	chr17	75755501	75756000	500	*	1.0959e-12	7.47401e-11	34.0349	Promoter (<=1kb)	17	75754618	75757002	2385	1	3691	ENST00000584939.1	883	ENSG00000132470	ITGB4	integrin subunit beta 4	0.84252	0.909091	0.591837	0.692042	0.353846	0.683333	0.75	0.787402	0.45	0.326996	0.263889	3
chr17_75741001	chr17	75741001	75741500	500	*	3.79689e-08	1.17444e-06	18.8463	Promoter (<=1kb)	17	75742424	75749045	6622	1	3691	ENST00000584025.1	-924	ENSG00000132470	ITGB4	integrin subunit beta 4	0.732026	0.756757	0.653846	0.71028	0.614035	0.656716	0.79021	0.768657	0.628099	0.562044	0.567164	3
chr3_124780001	chr3	124780001	124780500	500	*	0.00104625	0.00662658	16.2253	Promoter (<=1kb)	3	124764457	124780704	16248	2	3693	ENST00000461306.1	204	ENSG00000082781	ITGB5	integrin subunit beta 5	0.931818	1	0.826087	0.855556	0.716667	0.677419	0.925	0.836207	0.745614	0.627778	0.604651	3
chr15_68370501	chr15	68370501	68371000	500	*	0.00276817	0.0120315	18.9837	Intron (ENST00000315757.9/22801, intron 2 of 29)	15	68351256	68365522	14267	2	22801	ENST00000562826.5	-4979	ENSG00000137809	ITGA11	integrin subunit alpha 11	0.846154	1	0.703704	0.677966	0.610169	0.459459	0.755556	0.666667	0.617978	0.402439	0.311111	3
chr17_3795001	chr17	3795001	3795500	500	*	6.74702e-11	3.23302e-09	46.3366	Intron (ENST00000263087.9/3682, intron 1 of 30)	17	3714628	3801188	86561	2	3682	ENST00000263087.9	5688	ENSG00000083457	ITGAE	integrin subunit alpha E	0.511364	0.8	0.818182	0.641509	0.0384615	0.139535	0.611111	0.657143	0.210526	0.222222	0.09375	3
chr17_3794501	chr17	3794501	3795000	500	*	2.51733e-09	8.35535e-08	32.4082	Intron (ENST00000263087.9/3682, intron 1 of 30)	17	3714628	3801188	86561	2	3682	ENST00000263087.9	6188	ENSG00000083457	ITGAE	integrin subunit alpha E	0.867925	0.911765	0.908	0.899713	0.608392	0.524324	0.846154	0.855263	0.722433	0.633495	0.467532	3
chr15_68415001	chr15	68415001	68415500	500	*	3.03051e-06	4.9214e-05	20.2277	Intron (ENST00000315757.9/22801, intron 1 of 29)	15	68296533	68432162	135630	2	22801	ENST00000423218.6	16662	ENSG00000137809	ITGA11	integrin subunit alpha 11	0.931298	1	0.895833	0.916667	0.777778	0.74359	1	0.968254	0.804878	0.758621	0.666667	3
chr21_44918501	chr21	44918501	44919000	500	*	7.005e-07	1.70161e-05	31.9683	Promoter (1-2kb)	21	44885953	44920855	34903	2	3689	ENST00000397854.7	1855	ENSG00000160255	ITGB2	integrin subunit beta 2	0.2	0.2	0.352941	0.43662	0.146341	0.271186	0.444444	0.577778	0.214286	0.220339	0.53125	2
chr3_124777001	chr3	124777001	124777500	500	*	0.000384061	0.00257172	20.5145	Intron (ENST00000296181.9/3693, intron 10 of 14)	3	124764457	124780704	16248	2	3693	ENST00000461306.1	3204	ENSG00000082781	ITGB5	integrin subunit beta 5	0.61165	0.62069	0.689655	0.683168	0.481481	0.7	0.634146	0.760417	0.556962	0.46875	0.666667	2
chr3_37480001	chr3	37480001	37480500	500	*	2.76558e-06	5.3788e-05	19.5058	Intron (ENST00000422441.5/3680, intron 3 of 15)	3	37452141	37823507	371367	1	3680	ENST00000264741.10	27860	ENSG00000144668	ITGA9	integrin subunit alpha 9	0.666667	0.769231	0.797753	0.803191	0.658824	0.727273	0.782609	0.95614	0.745763	0.680851	0.761905	2
chr3_37711501	chr3	37711501	37712000	500	*	3.3843e-05	0.00042965	21.7977	Intron (ENST00000264741.10/3680, intron 18 of 27)	3	37683876	37732999	49124	1	3680	ENST00000461533.1	27625	ENSG00000144668	ITGA9	integrin subunit alpha 9	0.708333	0.875	0.9375	0.88172	0.638889	0.84375	0.927273	0.980769	0.813333	0.755814	0.863636	2
chr15_68322501	chr15	68322501	68323000	500	*	9.58089e-05	0.000627457	-19.8696	Intron (ENST00000315757.9/22801, intron 18 of 29)	15	68331078	68336100	5023	2	22801	ENST00000569346.5	13100	ENSG00000137809	ITGA11	integrin subunit alpha 11	0.634146	0.673913	0.785714	0.82716	0.736842	0.690476	0.848485	0.846154	0.670213	0.680412	0.64	2
chr17_3796501	chr17	3796501	3797000	500	*	7.03015e-07	1.06448e-05	-20.0658	Intron (ENST00000263087.9/3682, intron 1 of 30)	17	3714628	3801188	86561	2	3682	ENST00000263087.9	4188	ENSG00000083457	ITGAE	integrin subunit alpha E	0.173913	0.0689655	0.367925	0.379061	0.0340909	0.0671642	0.3125	0.379808	0.0165746	0.045614	0.0120482	2
chr10_32956001	chr10	32956001	32956500	500	*	4.55195e-27	5.95033e-24	-59.7199	Promoter (<=1kb)	10	32928150	32955663	27514	2	3688	ENST00000480226.5	-338	ENSG00000150093	ITGB1	integrin subunit beta 1	0.181818	0.410256	0.457143	0.75	0.05	0.125	0.863636	0.72	0.06	0.0810811	0.0384615	2
chr3_37558001	chr3	37558001	37558500	500	*	1.99799e-05	0.000174186	-18.3673	Intron (ENST00000422441.5/3680, intron 15 of 15)	3	37452141	37823507	371367	1	3680	ENST00000264741.10	105860	ENSG00000144668	ITGA9	integrin subunit alpha 9	0.736842	0.666667	0.846154	0.905172	0.8125	0.704918	0.857143	0.920635	0.820896	0.705882	0.735294	2
chr2_172293501	chr2	172293501	172294000	500	*	0.00124486	0.00757558	21.9462	Intron (ENST00000667725.1/ENST00000667725.1, intron 2 of 4)	2	172427354	172474977	47624	1	3655	ENST00000412899.5	-133354	ENSG00000091409	ITGA6	integrin subunit alpha 6	0.695652	0.666667	0.8	0.847328	0.685714	0.588235	0.75	0.904762	0.833333	0.705882	0.722222	2
chr17_3764001	chr17	3764001	3764500	500	*	0.00659784	0.0267641	17.2448	Intron (ENST00000263087.9/3682, intron 2 of 30)	17	3751870	3754696	2827	2	3682	ENST00000572121.1	-9305	ENSG00000083457	ITGAE	integrin subunit alpha E	0.44898	0.666667	0.833333	0.91129	0.358491	0.421053	0.690476	0.5	0.581633	0.560284	0.333333	2
chr17_75718501	chr17	75718501	75719000	500	*	0.00415225	0.029416	-19.375	Promoter (2-3kb)	17	75721328	75757604	36277	1	3691	ENST00000579662.5	-2328	ENSG00000132470	ITGB4	integrin subunit beta 4	0.676692	0.863636	0.846154	0.851351	0.677419	0.636364	0.878049	0.644444	0.816667	0.744186	0.605263	2
chr15_68409501	chr15	68409501	68410000	500	*	0.00229967	0.00783384	-18.1205	Intron (ENST00000315757.9/22801, intron 1 of 29)	15	68296533	68432162	135630	2	22801	ENST00000423218.6	22162	ENSG00000137809	ITGA11	integrin subunit alpha 11	0.689189	0.777778	0.880734	0.886905	0.779661	0.76	0.963636	0.777778	0.872549	0.770833	0.816327	2
chr12_55695001	chr12	55695001	55695500	500	*	0.000675728	0.00312999	-21.686	Promoter (<=1kb)	12	55694650	55696416	1767	2	3679	ENST00000557058.1	916	ENSG00000135424	ITGA7	integrin subunit alpha 7	0.564516	0.548387	0.827586	0.760417	0.615385	0.535714	0.84	0.486486	0.666667	0.60274	0.652174	2
chr3_124770501	chr3	124770501	124771000	500	*	0.000110093	0.000944831	28.6314	Promoter (<=1kb)	3	124762948	124770182	7235	2	3693	ENST00000460797.5	-319	ENSG00000082781	ITGB5	integrin subunit beta 5	0.896104	0	0.772727	0.45	0.333333	0	0.830508	0.541667	0.5625	0.341463	0.2	2
chr17_3795501	chr17	3795501	3796000	500	*	6.68959e-06	0.000113135	23.5024	Intron (ENST00000263087.9/3682, intron 1 of 30)	17	3714628	3801188	86561	2	3682	ENST00000263087.9	5188	ENSG00000083457	ITGAE	integrin subunit alpha E	0.416667	0	0.357143	0.405405	0	0.0697674	0.327273	0.240506	0.0727273	0.04	0.0625	2
chr10_15572501	chr10	15572501	15573000	500	*	0.000418544	0.00275255	17.3281	Intron (ENST00000378076.4/8516, intron 24 of 29)	10	15596513	15604270	7758	2	8516	ENST00000477064.1	31270	ENSG00000077943	ITGA8	integrin subunit alpha 8	0.909091	0.533333	0.769231	0.802632	0.653846	0.689655	0.852941	0.833333	0.721311	0.676923	0.53125	2
chr3_37538001	chr3	37538001	37538500	500	*	0.00476981	0.0174266	23.0418	Intron (ENST00000422441.5/3680, intron 14 of 15)	3	37452141	37823507	371367	1	3680	ENST00000264741.10	85860	ENSG00000144668	ITGA9	integrin subunit alpha 9	0.862069	0.694915	0.516129	0.888889	0.590909	0.529412	0.882353	0.764706	0.681818	0.625	0.666667	2
chr2_172279001	chr2	172279001	172279500	500	*	2.19176e-07	6.32661e-06	24.4108	Intron (ENST00000667725.1/ENST00000667725.1, intron 2 of 4)	2	172427354	172474977	47624	1	3655	ENST00000412899.5	-147854	ENSG00000091409	ITGA6	integrin subunit alpha 6	0.828571	0.833333	0.809524	0.957447	0.757576	0.655172	0.915663	0.955556	0.887097	0.839286	0.714286	2

## Sheet: CD8 CD69+_Integrins
dmrids	seqnames	start	end	width	strand	pvalue	qvalue	V5	annotation	geneChr	geneStart	geneEnd	geneLength	geneStrand	geneId	transcriptId	distanceToTSS	ENSEMBL	SYMBOL	GENENAME	Hf08_BmTM8_SP1	Hf28_BmTM8_SP1	Hf16_SpTM8_SP1	Hf17_SpTM8_SP1	Hf23_LuTM8_SP1	Hf24_LuTM8_SP1	Hf18_InTM8_SP1	Hf27_InTM8_SP1	Hf14_SkTM8_SP1	Hf15_SkTM8_SP1	Hf20_SkTM8_SP1	Cluster
chr15_68421001	chr15	68421001	68421500	500	*	0.00183902	0.00568623	17.6544	Intron (ENST00000315757.9/22801, intron 1 of 29)	15	68296533	68432162	135630	2	22801	ENST00000423218.6	10662	ENSG00000137809	ITGA11	integrin subunit alpha 11	0.728916	0.639344	0.5	0.690476	0.625	0.333333	0.428571	0.552941	0.814815	0.421053	0.75	5
chr2_160210501	chr2	160210501	160211000	500	*	1.84424e-10	4.80846e-09	32.6241	Intron (ENST00000485635.1/3694, intron 1 of 9)	2	160099667	160200313	100647	2	3694	ENST00000620391.4	-10188	ENSG00000115221	ITGB6	integrin subunit beta 6	0.830275	0.8125	0.378378	0.95	0.384615	0.2	0.394737	0.555556	0.861111	0.4	0.909091	5
chr16_31327001	chr16	31327001	31327500	500	*	0.00242064	0.0115054	21.7076	Promoter (<=1kb)	16	31328037	31329905	1869	1	3684	ENST00000567178.1	-537	ENSG00000169896	ITGAM	integrin subunit alpha M	0.836066	0.894737	0.742424	0.830189	0.695652	0.6	0.758621	0.698925	0.731707	0.697674	0.782609	5
chr15_68411001	chr15	68411001	68411500	500	*	9.03105e-06	0.000805769	-26.7677	Intron (ENST00000315757.9/22801, intron 1 of 29)	15	68296533	68432162	135630	2	22801	ENST00000423218.6	20662	ENSG00000137809	ITGA11	integrin subunit alpha 11	0.880952	0.818182	0.869565	0.853659	0.8125	0	0.571429	0.844444	0.787879	0.384615	0.666667	5
chr3_37711501	chr3	37711501	37712000	500	*	0.00147914	0.00957717	15.4473	Intron (ENST00000264741.10/3680, intron 18 of 27)	3	37683876	37732999	49124	1	3680	ENST00000461533.1	27625	ENSG00000144668	ITGA9	integrin subunit alpha 9	0.917647	0.944444	0.882353	0.730769	0.857143	0.727273	0.770833	0.945652	0.775	0.666667	0.958333	5
chr15_68370001	chr15	68370001	68370500	500	*	0.00110002	0.0109619	16.4754	Intron (ENST00000315757.9/22801, intron 2 of 29)	15	68351256	68365522	14267	2	22801	ENST00000562826.5	-4479	ENSG00000137809	ITGA11	integrin subunit alpha 11	0.846939	0.9375	0.769663	0.733871	0.851852	0.644444	0.9375	0.91954	0.836364	0.8125	0.871795	5
chr3_124779501	chr3	124779501	124780000	500	*	8.20641e-05	0.00139552	16.5455	Promoter (<=1kb)	3	124764457	124780704	16248	2	3693	ENST00000461306.1	704	ENSG00000082781	ITGB5	integrin subunit beta 5	0.946667	0.9	0.746154	0.785714	0.902439	0.666667	0.944444	0.917582	0.849057	0.866667	0.92	5
chr17_3794501	chr17	3794501	3795000	500	*	1.8686e-11	5.98127e-10	27.5352	Intron (ENST00000263087.9/3682, intron 1 of 30)	17	3714628	3801188	86561	2	3682	ENST00000263087.9	6188	ENSG00000083457	ITGAE	integrin subunit alpha E	0.682927	0.79661	0.517891	0.667519	0.314961	0.730159	0.426829	0.440367	0.695364	0.371795	0.435484	4
chr2_172442001	chr2	172442001	172442500	500	*	0.00164543	0.00520529	15.2115	Intron (ENST00000412899.5/3655, intron 1 of 6)	2	172427789	172504252	76464	1	3655	ENST00000458358.5	14212	ENSG00000091409	ITGA6	integrin subunit alpha 6	0.719424	0.923077	0.724138	0.845238	0.846154	0.794118	0.480769	0.686957	0.75	0.633333	0.5	4
chr17_3801001	chr17	3801001	3801500	500	*	2.45822e-33	1.31024e-30	60.2413	Promoter (<=1kb)	17	3714628	3801188	86561	2	3682	ENST00000263087.9	0	ENSG00000083457	ITGAE	integrin subunit alpha E	0.759124	0.811321	0.505747	0.777778	0.55	0.190476	0.0540541	0.252336	0.6	0.6	0.333333	4
chr17_3798001	chr17	3798001	3798500	500	*	2.87364e-19	3.23525e-17	37.2455	Promoter (2-3kb)	17	3714628	3801188	86561	2	3682	ENST00000263087.9	2688	ENSG00000083457	ITGAE	integrin subunit alpha E	0.830645	0.890411	0.859649	0.957237	0.621622	0.763889	0.275	0.506329	0.877698	0.88764	0.83871	4
chr17_3799001	chr17	3799001	3799500	500	*	2.63576e-45	3.32232e-42	67.0238	Promoter (1-2kb)	17	3714628	3801188	86561	2	3682	ENST00000263087.9	1688	ENSG00000083457	ITGAE	integrin subunit alpha E	0.875	0.954545	0.73622	0.918919	0.511111	0.643678	0.115385	0.242331	0.895833	0.9	0.681159	4
chr17_3798501	chr17	3798501	3799000	500	*	4.97984e-09	1.99781e-07	29.8316	Promoter (2-3kb)	17	3714628	3801188	86561	2	3682	ENST00000263087.9	2188	ENSG00000083457	ITGAE	integrin subunit alpha E	0.93	0.958333	0.853535	0.931915	0.628571	0.651163	0.230769	0.322581	0.894737	0.92	0.916667	4
chr17_3766001	chr17	3766001	3766500	500	*	4.32591e-09	8.32562e-08	24.3875	Intron (ENST00000263087.9/3682, intron 2 of 30)	17	3751870	3754696	2827	2	3682	ENST00000572121.1	-11305	ENSG00000083457	ITGAE	integrin subunit alpha E	0.855932	0.930233	0.870588	0.854077	0.764706	0.80303	0.621622	0.633218	0.920635	0.861111	0.783784	4
chr17_3797501	chr17	3797501	3798000	500	*	2.74861e-27	2.30776e-24	-52.4214	Intron (ENST00000263087.9/3682, intron 1 of 30)	17	3714628	3801188	86561	2	3682	ENST00000263087.9	3188	ENSG00000083457	ITGAE	integrin subunit alpha E	0.888889	1	0.814346	0.920319	0.792208	0.737705	0.297297	0.237952	0.917241	0.969697	0.742424	4
chr17_3771001	chr17	3771001	3771500	500	*	1.47613e-58	4.3027e-55	55.1588	Intron (ENST00000263087.9/3682, intron 2 of 30)	17	3751870	3754696	2827	2	3682	ENST00000572121.1	-16305	ENSG00000083457	ITGAE	integrin subunit alpha E	0.706977	0.768116	0.439394	0.410853	0.475	0.444444	0.111111	0.197568	0.813333	0.723404	0.863636	4
chr17_3764001	chr17	3764001	3764500	500	*	7.52036e-11	9.76175e-09	-36.4583	Intron (ENST00000263087.9/3682, intron 2 of 30)	17	3751870	3754696	2827	2	3682	ENST00000572121.1	-9305	ENSG00000083457	ITGAE	integrin subunit alpha E	0.296296	1	0.219512	0.217687	0.135135	0.307692	0.193548	0.162304	0.647059	0.263158	0.5	4
chr17_44380501	chr17	44380501	44381000	500	*	6.1305e-10	1.43063e-08	17.9854	Promoter (2-3kb)	17	44373924	44383497	9574	2	3674	ENST00000592462.5	2497	ENSG00000005961	ITGA2B	integrin subunit alpha 2b	0.984848	0.979592	0.879699	0.694444	1	1	0.913793	0.76506	0.758621	1	0.727273	4
chr17_3738501	chr17	3738501	3739000	500	*	2.21819e-08	3.59675e-07	21.5414	Promoter (<=1kb)	17	3724318	3738953	14636	2	3682	ENST00000571185.1	0	ENSG00000083457	ITGAE	integrin subunit alpha E	0.473171	0.21875	0.274611	0.201413	0.328358	0.461538	0.131313	0.256318	0.267442	0.191781	0.142857	4
chr17_75721501	chr17	75721501	75722000	500	*	1.84913e-05	0.000298798	16.2433	Promoter (<=1kb)	17	75721509	75741105	19597	1	3691	ENST00000580542.5	0	ENSG00000132470	ITGB4	integrin subunit beta 4	0.847222	0.92	0.708678	0.725146	0.685864	0.903846	0.698718	0.792157	0.661538	0.71875	0.72327	4
chr12_54411501	chr12	54411501	54412000	500	*	5.9539e-07	8.65236e-05	-34.7532	Promoter (1-2kb)	12	54411908	54413428	1521	2	3678	ENST00000547744.1	1428	ENSG00000161638	ITGA5	integrin subunit alpha 5	0.943396	0.863636	0.811594	0.808824	0.780488	1	0.5	0.805556	0.34375	0.615385	0.545455	4
chr17_75750501	chr17	75750501	75751000	500	*	0.000337103	0.00143985	15.4115	Promoter (<=1kb)	17	75751813	75755808	3996	1	3691	ENST00000583327.2	-813	ENSG00000132470	ITGB4	integrin subunit beta 4	0.901099	0.860465	0.616071	0.68254	0.722222	0.75	0.776119	0.715232	0.75	0.828571	0.535714	4
chr17_3740501	chr17	3740501	3741000	500	*	1.14052e-09	2.499e-08	38.1776	Promoter (1-2kb)	17	3724318	3738953	14636	2	3682	ENST00000571185.1	-1548	ENSG00000083457	ITGAE	integrin subunit alpha E	0.583333	0.416667	0.101852	0.146789	0.0175439	0.166667	0.3	0.0895522	0.294118	0.361111	0.266667	4
chr3_124886001	chr3	124886001	124886500	500	*	1.51774e-15	9.93458e-14	22.9406	Promoter (<=1kb)	3	124761948	124887365	125418	2	3693	ENST00000296181.9	865	ENSG00000082781	ITGB5	integrin subunit beta 5	0.297297	0.217391	0.0572519	0.0766773	0.0406504	0.0175439	0.0941176	0.0520095	0.0769231	0.0526316	0.0384615	4
chr12_54418501	chr12	54418501	54419000	500	*	1.16581e-25	2.91532e-23	16.0517	Promoter (<=1kb)	12	54405194	54419127	13934	2	3678	ENST00000553071.1	127	ENSG00000161638	ITGA5	integrin subunit alpha 5	0.208763	0.0392157	0.0685714	0.0766284	0.0259366	0.0178571	0.0316206	0.0277778	0.00269542	0.0201342	0.0294118	4
chr13_101453501	chr13	101453501	101454000	500	*	4.26603e-07	6.03689e-06	16.8178	Promoter (<=1kb)	13	101452675	101716446	263772	1	9358	ENST00000376180.8	826	ENSG00000198542	ITGBL1	integrin subunit beta like 1	0.38	0.27907	0.161458	0.211699	0.201511	0.241758	0.2	0.212598	0.158301	0.326733	0.269231	4
chr15_68364501	chr15	68364501	68365000	500	*	0.000422077	0.00173011	-18.8271	Promoter (<=1kb)	15	68351256	68365522	14267	2	22801	ENST00000562826.5	522	ENSG00000137809	ITGA11	integrin subunit alpha 11	0.590909	0.771429	0.742718	0.787879	0.85	0.75	0.889831	0.89011	0.835052	0.7	0.666667	2
chr17_75718501	chr17	75718501	75719000	500	*	6.41495e-05	0.000362729	-20.1034	Promoter (2-3kb)	17	75721328	75757604	36277	1	3691	ENST00000579662.5	-2328	ENSG00000132470	ITGB4	integrin subunit beta 4	0.542553	0.814815	0.911392	0.571429	0.703704	0.785714	0.815789	0.764151	0.853659	0.666667	0.5	2
chr17_75755501	chr17	75755501	75756000	500	*	1.61841e-07	5.4294e-06	24.827	Promoter (<=1kb)	17	75754618	75757002	2385	1	3691	ENST00000584939.1	883	ENSG00000132470	ITGB4	integrin subunit beta 4	0.647799	0.953488	0.680912	0.45509	0.601695	0.622449	0.806452	0.857516	0.472973	0.333333	0.448718	2
chr3_37492001	chr3	37492001	37492500	500	*	2.17525e-05	0.00047868	18.2487	Intron (ENST00000422441.5/3680, intron 4 of 15)	3	37452141	37823507	371367	1	3680	ENST00000264741.10	39860	ENSG00000144668	ITGA9	integrin subunit alpha 9	0.744681	1	0.647059	0.63	0.682927	0.766667	0.789474	0.827778	0.566667	0.333333	0.461538	2
chr15_68372501	chr15	68372501	68373000	500	*	0.00058861	0.00275428	16.6389	Intron (ENST00000315757.9/22801, intron 2 of 29)	15	68351256	68365522	14267	2	22801	ENST00000562826.5	-6979	ENSG00000137809	ITGA11	integrin subunit alpha 11	0.789916	0.982143	0.673913	0.691358	1	0.979167	0.877551	0.876238	0.823529	0	0.583333	2
chr3_37526501	chr3	37526501	37527000	500	*	2.58042e-05	0.000599402	16.9981	Intron (ENST00000422441.5/3680, intron 13 of 15)	3	37452141	37823507	371367	1	3680	ENST00000264741.10	74360	ENSG00000144668	ITGA9	integrin subunit alpha 9	0.806818	0.819444	0.860465	0.8	0.928571	0.871795	0.913793	0.934641	0.84375	0.6	0.722222	2
chr17_50078001	chr17	50078001	50078500	500	*	1.84729e-10	4.81504e-09	-27.5698	Promoter (<=1kb)	17	50078004	50079483	1480	1	3675	ENST00000515147.1	0	ENSG00000005884	ITGA3	integrin subunit alpha 3	0.62	0.783784	0.878788	0.875	1	0.909091	0.88	0.9375	1	0.25	0.894737	2
chr10_15689001	chr10	15689001	15689500	500	*	3.09997e-06	2.75605e-05	-27.2446	Intron (ENST00000378076.4/8516, intron 2 of 29)	10	15513954	15719922	205969	2	8516	ENST00000378076.4	30422	ENSG00000077943	ITGA8	integrin subunit alpha 8	0.435897	0.62069	0.731183	0.710843	0.714286	0.645161	0.795918	0.744186	0.661017	0.361111	0.653846	2
chr3_37711001	chr3	37711001	37711500	500	*	0.00106371	0.0106669	20.5128	Intron (ENST00000264741.10/3680, intron 18 of 27)	3	37683876	37732999	49124	1	3680	ENST00000461533.1	27125	ENSG00000144668	ITGA9	integrin subunit alpha 9	0.189655	0.333333	0.525424	0.381579	0.487179	0.461538	0.6	0.666667	0.447368	0	0.407407	2
chr3_37683001	chr3	37683001	37683500	500	*	2.83685e-05	0.000182829	-20.6494	Promoter (<=1kb)	3	37683876	37732999	49124	1	3680	ENST00000461533.1	-376	ENSG00000144668	ITGA9	integrin subunit alpha 9	0.730159	1	0.941176	0.885246	0.87234	1	0.979167	1	0.913043	0.705882	0.875	2
chr3_37594001	chr3	37594001	37594500	500	*	0.00105724	0.0106343	17.4838	Intron (ENST00000422441.5/3680, intron 15 of 15)	3	37683876	37732999	49124	1	3680	ENST00000461533.1	-89376	ENSG00000144668	ITGA9	integrin subunit alpha 9	0.267606	0.590909	0.5	0.53012	0.327273	0.411765	0.388889	0.570881	0.526316	0.28125	0.380952	2
chr21_44912501	chr21	44912501	44913000	500	*	0.000347705	0.00447787	15.8988	Promoter (1-2kb)	21	44885953	44911460	25508	2	3689	ENST00000397857.5	-1041	ENSG00000160255	ITGB2	integrin subunit beta 2	0.565217	0.4	0.578035	0.369318	0.487805	0.538462	0.822222	0.656036	0.522388	0.521739	0.416667	2
chr3_124842501	chr3	124842501	124843000	500	*	1.78245e-07	7.56567e-06	21.9821	Promoter (<=1kb)	3	124796591	124841551	44961	2	3693	ENST00000496703.1	-950	ENSG00000082781	ITGB5	integrin subunit beta 5	0.86	0.555556	0.831169	0.742857	0.735632	0.684211	0.923077	0.955224	0.854839	0.733333	0.74359	2
chr21_44915001	chr21	44915001	44915500	500	*	4.68271e-41	4.54981e-38	-42.3997	Promoter (<=1kb)	21	44903384	44914283	10900	2	3689	ENST00000522931.5	-718	ENSG00000160255	ITGB2	integrin subunit beta 2	0.00840336	0.122449	0.174603	0.0962963	0.0447761	0	0.436782	0.456446	0.0729167	0.109589	0	2
chr21_44911501	chr21	44911501	44912000	500	*	3.48632e-30	1.39267e-27	-39.0826	Promoter (<=1kb)	21	44885953	44911460	25508	2	3689	ENST00000397857.5	-41	ENSG00000160255	ITGB2	integrin subunit beta 2	0.118705	0.141176	0.201493	0.109312	0.0769231	0.114943	0.623188	0.486989	0.0609756	0.0465116	0.027027	2
chr21_44928001	chr21	44928001	44928500	500	*	1.58281e-33	8.63377e-31	-50.1625	Promoter (<=1kb)	21	44903503	44928718	25216	2	3689	ENST00000517563.5	218	ENSG00000160255	ITGB2	integrin subunit beta 2	0.0243902	0.0163934	0.205128	0	0.04	0.117647	0.513889	0.528169	0	0	0.0625	2
chr15_68337501	chr15	68337501	68338000	500	*	0.000123742	0.00195221	16.3064	Promoter (1-2kb)	15	68331078	68336100	5023	2	22801	ENST00000569346.5	-1401	ENSG00000137809	ITGA11	integrin subunit alpha 11	0.75	0.75	0.835526	0.818182	0.731707	0.731343	0.859649	0.90367	0.804878	0.8	0.714286	2
chr21_44930001	chr21	44930001	44930500	500	*	0.000463327	0.00563845	23.9332	Promoter (1-2kb)	21	44885953	44928873	42921	2	3689	ENST00000397850.6	-1128	ENSG00000160255	ITGB2	integrin subunit beta 2	0.47541	0.2	0.37037	0.395062	0.0833333	0.181818	0.652174	0.517241	0.325581	0.310345	0.269231	2
chr10_32956001	chr10	32956001	32956500	500	*	3.87274e-11	1.84922e-08	-51.6667	Promoter (<=1kb)	10	32928150	32955663	27514	2	3688	ENST00000480226.5	-338	ENSG00000150093	ITGB1	integrin subunit beta 1	0.444444	0.444444	0.744186	0.717391	0.0277778	0.222222	0.954545	0.830769	0.171429	0.3	0.4	2
chr21_44914501	chr21	44914501	44915000	500	*	2.68055e-08	4.2522e-07	-28.022	Promoter (<=1kb)	21	44903384	44914283	10900	2	3689	ENST00000522931.5	-218	ENSG00000160255	ITGB2	integrin subunit beta 2	0	0	0.0492958	0.0142857	0.0166667	0.037037	0.0555556	0.335616	0.0625	0	0	2
chr3_124777001	chr3	124777001	124777500	500	*	0.000358896	0.00151569	-20.1342	Intron (ENST00000296181.9/3693, intron 10 of 14)	3	124764457	124780704	16248	2	3693	ENST00000461306.1	3204	ENSG00000082781	ITGB5	integrin subunit beta 5	0.509259	0.487805	0.626263	0.554545	0.607143	0.733333	0.666667	0.721154	0.530303	0.484848	0.565217	2
chr3_37480001	chr3	37480001	37480500	500	*	0.00016259	0.000788626	-19.7638	Intron (ENST00000422441.5/3680, intron 3 of 15)	3	37452141	37823507	371367	1	3680	ENST00000264741.10	27860	ENSG00000144668	ITGA9	integrin subunit alpha 9	0.630769	0.7	0.760163	0.703704	0.787879	0.846154	0.769231	0.869347	0.75	0.683333	0.803279	2
chr21_44918001	chr21	44918001	44918500	500	*	1.66709e-34	9.74911e-32	-44.2055	Promoter (2-3kb)	21	44885953	44920855	34903	2	3689	ENST00000397854.7	2355	ENSG00000160255	ITGB2	integrin subunit beta 2	0.472222	0.4	0.686709	0.53937	0.485915	0.825	0.934211	0.906459	0.561983	0.438202	0.698113	2
chr21_44918501	chr21	44918501	44919000	500	*	3.44913e-10	2.77535e-08	39.0313	Promoter (1-2kb)	21	44885953	44920855	34903	2	3689	ENST00000397854.7	1855	ENSG00000160255	ITGB2	integrin subunit beta 2	0.137255	0	0.308333	0.213483	0.235294	0.341463	0.8	0.663522	0.166667	0.0833333	0.238095	2
chr17_44386001	chr17	44386001	44386500	500	*	9.95566e-05	0.000524243	-24.7471	Promoter (<=1kb)	17	44384321	44385809	1489	2	3674	ENST00000592944.1	-192	ENSG00000005961	ITGA2B	integrin subunit alpha 2b	0.6	0.5	0.743464	0.734252	0.709677	0.768	0.797872	0.833002	0.70303	0.712329	0.669725	2
chr3_124813001	chr3	124813001	124813500	500	*	1.4757e-05	0.000104587	-23.9079	Intron (ENST00000296181.9/3693, intron 8 of 14)	3	124796540	124809398	12859	2	3693	ENST00000474838.1	-3603	ENSG00000082781	ITGB5	integrin subunit beta 5	0.545455	0.636364	0.73913	0.685714	0.685714	0.723404	0.780488	0.799097	0.694444	0.711538	0.634615	2
chr15_68322501	chr15	68322501	68323000	500	*	0.00109238	0.00374225	-15.9624	Intron (ENST00000315757.9/22801, intron 18 of 29)	15	68331078	68336100	5023	2	22801	ENST00000569346.5	13100	ENSG00000137809	ITGA11	integrin subunit alpha 11	0.646154	0.627907	0.761468	0.83	0.6	0.78125	0.896552	0.780303	0.672414	0.705882	0.731707	2
chr2_172293501	chr2	172293501	172294000	500	*	0.00436889	0.0113388	-19.2374	Intron (ENST00000667725.1/ENST00000667725.1, intron 2 of 4)	2	172427354	172474977	47624	1	3655	ENST00000412899.5	-133354	ENSG00000091409	ITGA6	integrin subunit alpha 6	0.560976	0.666667	0.831395	0.811881	0.666667	0.787234	0.804878	0.776596	0.708333	0.644444	0.7	2
chr3_124837501	chr3	124837501	124838000	500	*	1.45414e-05	0.000377699	16.4655	Intron (ENST00000296181.9/3693, intron 5 of 14)	3	124796591	124841551	44961	2	3693	ENST00000496703.1	3551	ENSG00000082781	ITGB5	integrin subunit beta 5	0.793651	0.428571	0.875776	0.940397	0.879518	0.895522	0.756098	0.925926	0.778947	0.666667	0.666667	2
chr3_37538001	chr3	37538001	37538500	500	*	0.000937194	0.00954656	22.2059	Intron (ENST00000422441.5/3680, intron 14 of 15)	3	37452141	37823507	371367	1	3680	ENST00000264741.10	85860	ENSG00000144668	ITGA9	integrin subunit alpha 9	0.788136	0.516129	0.636364	0.738318	0.636364	0.888889	0.833333	0.821429	0.71875	0.526316	0.470588	2
chr17_44373001	chr17	44373001	44373500	500	*	0.0035917	0.0097067	-15.9667	Promoter (2-3kb)	17	44372181	44376184	4004	2	3674	ENST00000587295.5	2684	ENSG00000005961	ITGA2B	integrin subunit alpha 2b	0.611111	0.741935	0.65	0.789474	0.538462	0.666667	0.678571	0.833333	0.740741	0.692308	0.818182	3
chr3_124777501	chr3	124777501	124778000	500	*	0.00162661	0.00515704	-16.0261	Promoter (2-3kb)	3	124764457	124780704	16248	2	3693	ENST00000461306.1	2704	ENSG00000082781	ITGB5	integrin subunit beta 5	0.477157	0.764706	0.629032	0.55102	0.217391	0.542857	0.5	0.731707	0.535714	0.5	0.388889	3
chr10_33005501	chr10	33005501	33006000	500	*	0.000176559	0.00149469	20.6109	Promoter (<=1kb)	10	32922778	33005792	83015	2	3688	ENST00000475184.6	0	ENSG00000150093	ITGB1	integrin subunit beta 1	0.365269	0.634146	0.548872	0.560976	0.207317	0.37037	0.207317	0.490385	0.383333	0.344538	0.264706	3
chr2_172329501	chr2	172329501	172330000	500	*	0.00146459	0.0136713	16.1254	Intron (ENST00000657632.1/ENST00000657632.1, intron 2 of 2)	2	172427354	172474977	47624	1	3655	ENST00000412899.5	-97354	ENSG00000091409	ITGA6	integrin subunit alpha 6	0.703125	1	0.698361	0.726368	0.632075	0.745455	0.722222	0.873684	0.597938	0.636364	0.745763	3
chr21_44913501	chr21	44913501	44914000	500	*	0.00158662	0.0140409	24.3581	Promoter (<=1kb)	21	44903384	44914283	10900	2	3689	ENST00000522931.5	283	ENSG00000160255	ITGB2	integrin subunit beta 2	0.243243	0.75	0.156863	0.131868	0.142857	0.230769	0.516129	0.447761	0.146341	0.25	0.380952	3
chr3_124901501	chr3	124901501	124902000	500	*	3.58399e-14	4.27545e-12	50.75	Promoter (<=1kb)	3	124841421	124901418	59998	2	3693	ENST00000608657.5	-83	ENSG00000082781	ITGB5	integrin subunit beta 5	0.404762	0.789474	0.135338	0.16	0.0980392	0.0612245	0.717949	0.818182	0.222222	0.297297	0.0952381	3
chr17_75754001	chr17	75754001	75754500	500	*	0.000206593	0.00169263	21.1076	Promoter (<=1kb)	17	75754483	75755778	1296	1	3691	ENST00000579211.1	0	ENSG00000132470	ITGB4	integrin subunit beta 4	0.414286	0.5	0.253906	0.155131	0.239024	0.16092	0.254902	0.498113	0.269841	0.22449	0.19697	3
chr5_52988501	chr5	52988501	52989000	500	*	5.58238e-05	0.00073632	16.5803	Promoter (<=1kb)	5	52989340	53090834	101495	1	3673	ENST00000503810.6	-340	ENSG00000164171	ITGA2	integrin subunit alpha 2	0.178344	0.111111	0.0625	0	0	0	0.121951	0.196429	0	0	0	3
chr15_68319001	chr15	68319001	68319500	500	*	5.99433e-06	0.000158527	18.6658	Intron (ENST00000315757.9/22801, intron 20 of 29)	15	68331078	68336100	5023	2	22801	ENST00000569346.5	16600	ENSG00000137809	ITGA11	integrin subunit alpha 11	0.837838	0.954545	0.849711	0.834081	0.765432	0.716981	0.971014	0.905263	0.87218	0.77551	0.8	3
chr3_37639501	chr3	37639501	37640000	500	*	0.00294255	0.0403211	-17.8261	Intron (ENST00000264741.10/3680, intron 16 of 27)	3	37683876	37732999	49124	1	3680	ENST00000461533.1	-43876	ENSG00000144668	ITGA9	integrin subunit alpha 9	0.715686	0.807692	0.692308	0.706897	0.566038	0.461538	0.789474	0.772727	0.673913	0.588235	0.725	3
chr10_32957001	chr10	32957001	32957500	500	*	2.57266e-08	8.50293e-07	20.4936	Promoter (<=1kb)	10	32900333	32957466	57134	2	3688	ENST00000678701.1	0	ENSG00000150093	ITGB1	integrin subunit beta 1	0.189091	0.351852	0.152	0.0697674	0.0147059	0	0.149254	0.0754717	0.0769231	0.0847458	0	3
chr3_37628001	chr3	37628001	37628500	500	*	0.00211085	0.0125036	17.6115	Intron (ENST00000422441.5/3680, intron 15 of 15)	3	37683876	37732999	49124	1	3680	ENST00000461533.1	-55376	ENSG00000144668	ITGA9	integrin subunit alpha 9	0.65641	0.853659	0.5625	0.597826	0.517241	0.52	0.692308	0.684685	0.54902	0.514286	0.411765	3
chr3_37589501	chr3	37589501	37590000	500	*	9.35921e-05	0.000606027	17.8167	Intron (ENST00000422441.5/3680, intron 15 of 15)	3	37683876	37732999	49124	1	3680	ENST00000461533.1	-93876	ENSG00000144668	ITGA9	integrin subunit alpha 9	0.854545	1	0.726496	0.663462	0.727273	0.859649	0.984127	0.915094	0.92	0.96875	0.875	3
chr10_32981001	chr10	32981001	32981500	500	*	1.31334e-08	2.25291e-07	-35.7692	Intron (ENST00000659846.1/ENST00000659846.1, intron 1 of 1)	10	32928212	32992463	64252	2	3688	ENST00000534049.5	10963	ENSG00000150093	ITGB1	integrin subunit beta 1	0.259259	0.9	0.75	0.541667	0.423077	0.769231	0.966667	0.9	0.62963	0.692308	0.6	3
chr2_172352501	chr2	172352501	172353000	500	*	0.00126121	0.00420361	-19.0501	Intron (ENST00000657632.1/ENST00000657632.1, intron 2 of 2)	2	172427354	172474977	47624	1	3655	ENST00000412899.5	-74354	ENSG00000091409	ITGA6	integrin subunit alpha 6	0.382353	0.533333	0.567164	0.352941	0.444444	0.514286	0.631579	0.633333	0.37931	0.545455	0.444444	3
chr17_3752001	chr17	3752001	3752500	500	*	1.76848e-05	0.000288165	15.3042	Promoter (2-3kb)	17	3751870	3754696	2827	2	3682	ENST00000572121.1	2196	ENSG00000083457	ITGAE	integrin subunit alpha E	0.879195	0.878788	0.894495	0.925781	0.971014	0.910448	0.941606	0.889764	0.622807	0.816901	0.775701	8
chr17_3752501	chr17	3752501	3753000	500	*	1.93346e-05	0.000474501	22.3884	Promoter (1-2kb)	17	3751870	3754696	2827	2	3682	ENST00000572121.1	1696	ENSG00000083457	ITGAE	integrin subunit alpha E	0.920635	1	1	1	0.833333	0.974359	0.974359	0.925373	0.722222	0.9	0.636364	8
chr3_37531001	chr3	37531001	37531500	500	*	0.00275997	0.0209775	18.2521	Intron (ENST00000422441.5/3680, intron 13 of 15)	3	37452141	37823507	371367	1	3680	ENST00000264741.10	78860	ENSG00000144668	ITGA9	integrin subunit alpha 9	0.255814	0.275862	0.172043	0.41	0	0.277778	0.448276	0.367521	0.136364	0.292683	0.142857	8
chr10_32938501	chr10	32938501	32939000	500	*	3.5167e-10	1.85973e-08	36.5854	Promoter (2-3kb)	10	32929985	32936251	6267	2	3688	ENST00000472147.1	-2250	ENSG00000150093	ITGB1	integrin subunit beta 1	0.898305	0.869565	0.79661	0.797101	0.444444	0.678571	0.829268	0.756098	0.576923	0.65	0.666667	8
chr16_31401501	chr16	31401501	31402000	500	*	0.000914318	0.00950775	16.681	Intron (ENST00000444228.2/3681, intron 5 of 8)	16	31393335	31426505	33171	1	3681	ENST00000389202.3	8166	ENSG00000156886	ITGAD	integrin subunit alpha D	0.777778	1	0.894366	0.877193	0.730769	0.8	0.931818	0.90411	0.606061	0.8	0.785714	8
chr3_37593501	chr3	37593501	37594000	500	*	0.000303093	0.00160368	-17.2487	Intron (ENST00000422441.5/3680, intron 15 of 15)	3	37683876	37732999	49124	1	3680	ENST00000461533.1	-89876	ENSG00000144668	ITGA9	integrin subunit alpha 9	0.585987	0.678571	0.735632	0.803922	0.645161	0.612903	0.8	0.702703	0.659574	0.84	0.5	8
chr17_3795001	chr17	3795001	3795500	500	*	5.87321e-05	0.00206887	-19.6579	Intron (ENST00000263087.9/3682, intron 1 of 30)	17	3714628	3801188	86561	2	3682	ENST00000263087.9	5688	ENSG00000083457	ITGAE	integrin subunit alpha E	0.18543	0.05	0.2	0.230159	0.030303	0	0.1	0.0606061	0.169492	0.147059	0	8
chr12_55697501	chr12	55697501	55698000	500	*	2.79172e-05	0.000219681	16.9495	Promoter (<=1kb)	12	55697752	55698162	411	2	3679	ENST00000557488.1	162	ENSG00000135424	ITGA7	integrin subunit alpha 7	0.800813	0.967742	0.646341	0.652542	0.4375	0.8	0.8125	0.583333	0.933333	0.64	0	8
chr15_68415501	chr15	68415501	68416000	500	*	0.00747128	0.0422798	18.1712	Intron (ENST00000315757.9/22801, intron 1 of 29)	15	68296533	68432162	135630	2	22801	ENST00000423218.6	16162	ENSG00000137809	ITGA11	integrin subunit alpha 11	0.588235	0.688889	0.7125	0.649485	0.3125	0.75	0.84375	0.698413	0.648649	0.516129	0.25	8
chr16_30498001	chr16	30498001	30498500	500	*	0.000487413	0.00332997	21.4133	Promoter (<=1kb)	16	30499172	30510395	11224	1	3683	ENST00000563615.5	-672	ENSG00000005844	ITGAL	integrin subunit alpha L	0.898734	0.964286	0.803922	0.859813	0.62069	0.785714	0.972973	0.896104	0.931818	0.871795	0.62963	8
chr3_37641501	chr3	37641501	37642000	500	*	4.10796e-08	2.06413e-06	16.609	Intron (ENST00000264741.10/3680, intron 16 of 27)	3	37683876	37732999	49124	1	3680	ENST00000461533.1	-41876	ENSG00000144668	ITGA9	integrin subunit alpha 9	0.885932	0.973684	0.856322	0.827957	0.76087	0.791045	0.927273	0.941489	0.857143	0.901235	0.730769	8
chr17_47292001	chr17	47292001	47292500	500	*	0.000153367	0.00232138	17.364	Promoter (<=1kb)	17	47291053	47292171	1119	1	3690	ENST00000573377.1	948	ENSG00000259207	ITGB3	integrin subunit beta 3	0.755952	0.833333	0.793651	0.682081	0.69697	0.694444	0.901408	0.859155	0.788462	0.676471	0.611111	8
chr10_32956501	chr10	32956501	32957000	500	*	0.00103881	0.010316	44.6023	Promoter (<=1kb)	10	32900333	32957466	57134	2	3688	ENST00000678701.1	466	ENSG00000150093	ITGB1	integrin subunit beta 1	0.428571	0.5	0.642857	0.4	0	0	1	0.5	0.263158	0.307692	0	8
chr17_3755001	chr17	3755001	3755500	500	*	3.60038e-13	5.10727e-11	-17.9268	Promoter (<=1kb)	17	3751870	3754696	2827	2	3682	ENST00000572121.1	-305	ENSG00000083457	ITGAE	integrin subunit alpha E	0.588785	0	0.262115	0.285714	0.587571	0.571429	0.537313	0.383866	0.263804	0.566667	0.363985	6
chr3_37495001	chr3	37495001	37495500	500	*	0.00823138	0.0473255	16.5421	Intron (ENST00000422441.5/3680, intron 5 of 15)	3	37452141	37823507	371367	1	3680	ENST00000264741.10	42860	ENSG00000144668	ITGA9	integrin subunit alpha 9	0.586667	0.454545	0.708333	0.5	0.724138	1	0.75	0.803571	0.622642	0.842105	0.875	6
chr2_172312001	chr2	172312001	172312500	500	*	0.00286468	0.00810194	-21.7518	Intron (ENST00000667725.1/ENST00000667725.1, intron 3 of 4)	2	172427354	172474977	47624	1	3655	ENST00000412899.5	-114854	ENSG00000091409	ITGA6	integrin subunit alpha 6	0.641026	0.454545	0.888889	0.775862	0.883721	0.918919	0.85	0.811966	0.638889	0.736842	0.888889	6
chr3_37551501	chr3	37551501	37552000	500	*	7.71533e-07	8.22141e-06	-16.8122	Intron (ENST00000422441.5/3680, intron 15 of 15)	3	37452141	37823507	371367	1	3680	ENST00000264741.10	99360	ENSG00000144668	ITGA9	integrin subunit alpha 9	0.766839	0.514286	0.840517	0.726115	0.864198	0.765957	0.893617	0.863118	0.76	0.82	0.882353	6
chr15_68432501	chr15	68432501	68433000	500	*	0.0020648	0.0177731	-15.4633	Promoter (<=1kb)	15	68296532	68432163	135632	2	22801	ENST00000315757.9	-338	ENSG00000137809	ITGA11	integrin subunit alpha 11	0.622449	0.5	0.788571	0.8125	0.857143	0.78125	0.75	0.663755	0.795918	0.59375	0.794118	6
chr17_75750001	chr17	75750001	75750500	500	*	6.09729e-06	0.000160755	-29.9384	Promoter (1-2kb)	17	75751813	75755808	3996	1	3691	ENST00000583327.2	-1313	ENSG00000132470	ITGB4	integrin subunit beta 4	0.172702	0	0.227064	0.293011	0.608696	0.416667	0.377049	0.238876	0.364286	0.2	0.5	6
chr17_47262501	chr17	47262501	47263000	500	*	0.000745417	0.00274439	-16.449	Intron (ENST00000559488.7/3690, intron 1 of 14)	17	47253897	47344292	90396	1	3690	ENST00000560629.1	8604	ENSG00000259207	ITGB3	integrin subunit beta 3	0.651163	0.6	0.886598	0.87234	0.861111	0.807692	0.821429	0.801418	0.827586	0.894737	0.736842	6
chr17_75731001	chr17	75731001	75731500	500	*	1.65663e-11	1.54186e-09	-21.6096	Promoter (<=1kb)	17	75731820	75739905	8086	1	3691	ENST00000584374.1	-320	ENSG00000132470	ITGB4	integrin subunit beta 4	0.724051	0.424242	0.883636	0.878571	0.796875	0.755102	0.830189	0.784689	0.936508	0.95	0.857143	6
chr15_68431001	chr15	68431001	68431500	500	*	2.55941e-12	9.65346e-11	-15.9529	Promoter (<=1kb)	15	68296533	68432162	135630	2	22801	ENST00000423218.6	662	ENSG00000137809	ITGA11	integrin subunit alpha 11	0.110599	0	0.163265	0.266244	0.35	0.308511	0.114286	0.337684	0.278884	0.315385	0.311828	6
chr17_3769001	chr17	3769001	3769500	500	*	2.49694e-08	1.32042e-06	-18.7773	Intron (ENST00000263087.9/3682, intron 2 of 30)	17	3751870	3754696	2827	2	3682	ENST00000572121.1	-14305	ENSG00000083457	ITGAE	integrin subunit alpha E	0.878788	0.75	0.944444	0.966667	1	1	0.75	0.830508	0.96	1	0.909091	6
chr15_68407501	chr15	68407501	68408000	500	*	3.11761e-05	0.000197881	-17.2957	Intron (ENST00000315757.9/22801, intron 1 of 29)	15	68296533	68432162	135630	2	22801	ENST00000423218.6	24162	ENSG00000137809	ITGA11	integrin subunit alpha 11	0.727848	0.655172	0.921053	0.822581	0.83871	0.717949	0.840909	0.90625	0.859155	0.8	1	1
chr3_124769501	chr3	124769501	124770000	500	*	1.8018e-06	1.72073e-05	-17.8825	Promoter (<=1kb)	3	124762948	124770182	7235	2	3693	ENST00000460797.5	182	ENSG00000082781	ITGB5	integrin subunit beta 5	0.273077	0.367347	0.463855	0.341463	0.336842	0.135135	0.641975	0.41637	0.489362	0.383333	0.56	1
chr15_68324501	chr15	68324501	68325000	500	*	1.48762e-05	0.000105304	-31.702	Intron (ENST00000315757.9/22801, intron 18 of 29)	15	68331078	68336100	5023	2	22801	ENST00000569346.5	11100	ENSG00000137809	ITGA11	integrin subunit alpha 11	0.345455	0.580645	0.533333	0.407407	0.666667	0.4	0.75	0.746667	0.526316	0.625	1	1
chr21_44913001	chr21	44913001	44913500	500	*	8.90297e-10	2.00127e-08	-33.2441	Promoter (<=1kb)	21	44903384	44914283	10900	2	3689	ENST00000522931.5	783	ENSG00000160255	ITGB2	integrin subunit beta 2	0.409091	0.789474	0.642857	0.435294	0.6875	0.763158	0.791667	0.831776	0.775	0.666667	0.875	1
chr10_15690001	chr10	15690001	15690500	500	*	2.83042e-08	4.4645e-07	-27.0563	Intron (ENST00000378076.4/8516, intron 2 of 29)	10	15513954	15719922	205969	2	8516	ENST00000378076.4	29422	ENSG00000077943	ITGA8	integrin subunit alpha 8	0.45977	0.714286	0.820896	0.738739	0.549296	0.711111	0.830508	0.819209	0.878049	0.74359	0.818182	1
chr10_15636501	chr10	15636501	15637000	500	*	2.72667e-06	2.46732e-05	-24.9451	Intron (ENST00000378076.4/8516, intron 13 of 29)	10	15611510	15644145	32636	2	8516	ENST00000468882.1	7145	ENSG00000077943	ITGA8	integrin subunit alpha 8	0.575	0.710526	0.914634	0.818182	0.820513	0.8	0.884058	0.893617	0.895522	0.755556	0.892857	1
chr3_37558001	chr3	37558001	37558500	500	*	0.000650644	0.0192355	17.2494	Intron (ENST00000422441.5/3680, intron 15 of 15)	3	37452141	37823507	371367	1	3680	ENST00000264741.10	105860	ENSG00000144668	ITGA9	integrin subunit alpha 9	0.460674	0.568966	0.720721	0.622857	0.744681	0.75	0.730159	0.831579	0.846154	0.695652	0.791667	1
chr15_68423501	chr15	68423501	68424000	500	*	1.40558e-05	0.000100292	-21.4691	Intron (ENST00000315757.9/22801, intron 1 of 29)	15	68296533	68432162	135630	2	22801	ENST00000423218.6	8162	ENSG00000137809	ITGA11	integrin subunit alpha 11	0.555556	0.777778	0.809524	0.730337	0.8	0.5625	0.844444	0.771186	0.730769	0.580645	0.772727	1
chr3_37705501	chr3	37705501	37706000	500	*	3.2e-05	0.000711159	27.9225	Intron (ENST00000264741.10/3680, intron 18 of 27)	3	37683876	37732999	49124	1	3680	ENST00000461533.1	21625	ENSG00000144668	ITGA9	integrin subunit alpha 9	0.490909	0.7	0.521277	0.38	0.642857	0.4	0.745455	0.578125	0.425926	0.319149	0.692308	1
chr15_68390001	chr15	68390001	68390500	500	*	3.22352e-05	0.000470596	-19.6779	Intron (ENST00000315757.9/22801, intron 2 of 29)	15	68351256	68365522	14267	2	22801	ENST00000562826.5	-24479	ENSG00000137809	ITGA11	integrin subunit alpha 11	0.699029	0.916667	0.852273	0.798077	0.954545	0.68	0.836364	0.854671	0.905882	0.95	0.933333	1
chr2_172333001	chr2	172333001	172333500	500	*	0.000766152	0.00829485	19.876	Intron (ENST00000657632.1/ENST00000657632.1, intron 2 of 2)	2	172427354	172474977	47624	1	3655	ENST00000412899.5	-93854	ENSG00000091409	ITGA6	integrin subunit alpha 6	0.653333	0.95	0.873684	0.807339	0.777778	0.611111	0.895833	0.913514	0.837209	0.875	0.818182	1
chr12_54408001	chr12	54408001	54408500	500	*	0.000206474	0.00169176	-20.2062	Promoter (1-2kb)	12	54395261	54406116	10856	2	3678	ENST00000552564.5	-1885	ENSG00000161638	ITGA5	integrin subunit alpha 5	0.739726	1	0.92437	0.864407	0.967742	1	0.844828	0.88764	0.878049	0.965517	0.964286	7
chr17_44384501	chr17	44384501	44385000	500	*	4.19237e-07	9.66104e-06	-18.4605	Promoter (<=1kb)	17	44383683	44385195	1513	2	3674	ENST00000591990.5	195	ENSG00000005961	ITGA2B	integrin subunit alpha 2b	0.493617	0.77451	0.541538	0.573441	0.755102	0.776	0.554545	0.558725	0.631068	0.606936	0.56129	7
chr17_3754501	chr17	3754501	3755000	500	*	4.30224e-06	0.000119586	-15.992	Promoter (<=1kb)	17	3751870	3754696	2827	2	3682	ENST00000572121.1	0	ENSG00000083457	ITGAE	integrin subunit alpha E	0.675	0.863636	0.757225	0.682857	0.851852	0.854167	0.622222	0.713816	0.718121	0.821429	0.688312	7
chr17_50057001	chr17	50057001	50057500	500	*	0.00229677	0.0390774	27.5694	Promoter (<=1kb)	17	50056487	50064789	8303	1	3675	ENST00000508100.1	514	ENSG00000005884	ITGA3	integrin subunit alpha 3	0.278689	0.619048	0.305556	0.244681	0.571429	0.636364	0.181818	0.666667	0.282051	0.316667	0.363636	7
chr12_55707001	chr12	55707001	55707500	500	*	7.77289e-05	0.000769254	-23.246	Promoter (<=1kb)	12	55684703	55707711	23009	2	3679	ENST00000555728.5	211	ENSG00000135424	ITGA7	integrin subunit alpha 7	0.234286	0.545455	0.234568	0.282609	0.568627	0.4	0.285714	0.284946	0.194969	0.2	0.423077	7
chr17_44375501	chr17	44375501	44376000	500	*	0.000483833	0.00331146	-15.1053	Promoter (<=1kb)	17	44372181	44376184	4004	2	3674	ENST00000587295.5	184	ENSG00000005961	ITGA2B	integrin subunit alpha 2b	0.670455	0.785714	0.730303	0.709571	0.83871	0.82243	0.706667	0.782531	0.783582	0.695652	0.826667	7
chr15_68341001	chr15	68341001	68341500	500	*	0.0140493	0.0330143	-15.9852	Promoter (<=1kb)	15	68331951	68340843	8893	2	22801	ENST00000566429.1	-158	ENSG00000137809	ITGA11	integrin subunit alpha 11	0.42029	0.541667	0.62069	0.6	0.545455	0.535714	0.52	0.589744	0.563636	0.558824	0.583333	7
chr3_37696501	chr3	37696501	37697000	500	*	1.26517e-09	2.74026e-08	-32.7139	Intron (ENST00000264741.10/3680, intron 18 of 27)	3	37683876	37732999	49124	1	3680	ENST00000461533.1	12625	ENSG00000144668	ITGA9	integrin subunit alpha 9	0.432836	0.9	0.826667	0.835443	0.818182	0.859649	0.761905	0.956522	0.833333	0.7	0.815789	7
chr10_15618501	chr10	15618501	15619000	500	*	0.000829817	0.016308	-21.555	Intron (ENST00000378076.4/8516, intron 13 of 29)	10	15596513	15604270	7758	2	8516	ENST00000477064.1	-14231	ENSG00000077943	ITGA8	integrin subunit alpha 8	0	1	0.865385	0.926829	0.647059	0.785714	0.555556	1	0.842105	0.5	0.666667	7
chr16_31356501	chr16	31356501	31357000	500	*	1.33359e-06	1.32479e-05	-20.619	Promoter (1-2kb)	16	31355222	31382943	27722	1	3687	ENST00000562522.2	1279	ENSG00000140678	ITGAX	integrin subunit alpha X	0.614173	0.972222	0.927928	0.928205	0.899083	0.974359	0.9375	0.878261	0.831579	0.909091	0.83871	7
chr2_9417001	chr2	9417001	9417500	500	*	4.55456e-06	3.83783e-05	-26.6415	Promoter (2-3kb)	2	9407572	9420294	12723	2	9270	ENST00000492079.5	2794	ENSG00000119185	ITGB1BP1	integrin subunit beta 1 binding protein 1	0.576271	0.857143	0.857143	0.741573	0.947368	0.947368	0.877551	0.90625	0.886364	0.818182	0.821429	7
chr21_44905001	chr21	44905001	44905500	500	*	2.23938e-13	1.02896e-11	-19.2198	Intron (ENST00000397852.5/3689, intron 3 of 14)	21	44899067	44910630	11564	2	3689	ENST00000320216.10	5130	ENSG00000160255	ITGB2	integrin subunit beta 2	0.744681	0.928571	0.933333	0.904762	0.954802	0.953488	0.919708	0.958422	0.944724	0.970149	0.939394	7
chr17_75727501	chr17	75727501	75728000	500	*	1.38652e-06	1.37008e-05	-16.5993	Promoter (<=1kb)	17	75727801	75757818	30018	1	3691	ENST00000582629.1	0	ENSG00000132470	ITGB4	integrin subunit beta 4	0.695364	0.753623	0.898305	0.849372	0.939759	1	0.89	0.875	0.92	1	0.769231	7
chr10_33037001	chr10	33037001	33037500	500	*	1.58989e-06	3.02387e-05	-18.1435	Intron (ENST00000450890.5/ENST00000450890.5, intron 3 of 3)	10	32922778	33005792	83015	2	3688	ENST00000475184.6	-31209	ENSG00000150093	ITGB1	integrin subunit beta 1	0.812865	0.833333	0.91	0.875	1	1	0.878788	0.920455	0.924242	0.904762	0.888889	7
chr17_75740501	chr17	75740501	75741000	500	*	5.99729e-08	8.68093e-07	-17.2448	Promoter (1-2kb)	17	75742424	75749045	6622	1	3691	ENST00000584025.1	-1424	ENSG00000132470	ITGB4	integrin subunit beta 4	0.686813	0.75	0.831169	0.73399	0.888889	0.811321	0.829787	0.872428	0.78125	0.967742	0.8	7
chr17_50075501	chr17	50075501	50076000	500	*	2.23818e-14	1.21129e-12	-17.2016	Promoter (<=1kb)	17	50075460	50076733	1274	1	3675	ENST00000505612.1	41	ENSG00000005884	ITGA3	integrin subunit alpha 3	0.787456	0.87037	0.849206	0.899598	0.972973	0.875	0.966667	0.97551	0.961165	0.955556	0.970588	7
chr15_68341501	chr15	68341501	68342000	500	*	4.75664e-05	0.000892972	17.068	Promoter (<=1kb)	15	68331951	68340843	8893	2	22801	ENST00000566429.1	-658	ENSG00000137809	ITGA11	integrin subunit alpha 11	0.347826	0.428571	0.723214	0.598039	0.886792	0.356061	0.773585	0.667421	0.758621	0.724138	0.682927	7
chr2_172428501	chr2	172428501	172429000	500	*	1.93856e-05	0.000132101	17.4068	Promoter (<=1kb)	2	172427789	172504252	76464	1	3655	ENST00000458358.5	712	ENSG00000091409	ITGA6	integrin subunit alpha 6	0.591837	0.607143	0.520408	0.701195	0.944444	0.647059	0.416	0.426396	0.755814	0.75	0.866667	7
chr21_44933001	chr21	44933001	44933500	500	*	4.2338e-05	0.000255787	27.6186	Promoter (1-2kb)	21	44910284	44931989	21706	2	3689	ENST00000521995.1	-1012	ENSG00000160255	ITGB2	integrin subunit beta 2	0.652542	0.8	0.619048	0.352941	1	0.583333	0.217391	0.461538	0.866667	0.888889	0.4	7
chr3_124882501	chr3	124882501	124883000	500	*	0.00237643	0.0083771	-15.19	Intron (ENST00000296181.9/3693, intron 1 of 14)	3	124848419	124878719	30301	2	3693	ENST00000608107.1	-3782	ENSG00000082781	ITGB5	integrin subunit beta 5	0.661654	0.708333	0.855422	0.774194	0.689655	0.916667	0.842105	0.5	0.825	0.875	0.69697	7
chr17_3751501	chr17	3751501	3752000	500	*	0.000318066	0.00294397	-16.1467	Promoter (2-3kb)	17	3751870	3754696	2827	2	3682	ENST00000572121.1	2696	ENSG00000083457	ITGAE	integrin subunit alpha E	0.758389	0.952381	0.969512	0.977778	0.909091	0.957447	0.757576	0.862559	0.938462	1	0.958333	7
chr3_37478001	chr3	37478001	37478500	500	*	0.000334404	0.00818733	-20.8831	Intron (ENST00000422441.5/3680, intron 3 of 15)	3	37452141	37823507	371367	1	3680	ENST00000264741.10	25860	ENSG00000144668	ITGA9	integrin subunit alpha 9	0.0833333	0.7	0.802632	0.913043	0.568182	0.736842	0.384615	0.139535	0.8	0.846154	0.36	7
