# Supplementary material for: Methylomes of human CD4 and CD8 memory T lymphocytes reveal tissue-specific epigenetic signatures for maintenance and recall function
Source: Immun Inflamm. 2025 Oct 1;1(1):13. doi: 10.1007/s44466-025-00009-x (PMC12623507; doi:10.1007/s44466-025-00009-x)
Supplement: Supplementary file 3 — Supplementary Material 3: Tables S1-S10. [file 44466_2025_9_MOESM3_ESM.zip › Suppl_Table_8. Methylation values of top 10% DMRs associated with ZNFs.xlsx]

## Sheet: CD4 CD69+_ZNFs Top10%
dmrids	seqnames	start	end	width	strand	pvalue	qvalue	V5	annotation	geneChr	geneStart	geneEnd	geneLength	geneStrand	geneId	transcriptId	distanceToTSS	ENSEMBL	SYMBOL	GENENAME	Hf08_BmTM4_SP1	Hf28_BmTM4_SP1	Hf16_SpTM4_SP1	Hf17_SpTM4_SP1	Hf23_LuTM4_SP1	Hf24_LuTM4_SP1	Hf18_InTM4_SP1	Hf27_InTM4_SP1	Hf14_SkTM4_SP1	Hf15_SkTM4_SP1	Hf20_SkTM4_SP1	Tissue_Group
chr1_26374001	chr1	26374001	26374500	500	*	2.54667e-07	6.02323e-06	33.7784	Promoter (<=1kb)	1	26364980	26374452	9473	2	257101	ENST00000416125.1	0	ENSG00000176083	ZNF683	zinc finger protein 683	0.760563	0.592593	0.456522	0.469136	0.275862	0.191489	0.654545	0.491228	0.24	0.22807	0.4375	In_Sk
chr8_144786001	chr8	144786001	144786500	500	*	0.000166336	0.00122577	39.8504	Promoter (<=1kb)	8	144773114	144787304	14191	2	80778	ENST00000343459.8	804	ENSG00000196378	ZNF34	zinc finger protein 34	0.555556	0.444444	0.3	0.432836	0.25	0.0555556	0.5	0.213198	0.305556	0.04	0.133333	Bm_Lu
chr16_89724001	chr16	89724001	89724500	500	*	3.79193e-11	1.90671e-09	41.5623	Promoter (<=1kb)	16	89723606	89733470	9865	1	92822	ENST00000569426.1	395	ENSG00000158805	ZNF276	zinc finger protein 276	0.647619	0.916667	0.639535	0.630137	0.338983	0.224138	0.864583	0.612245	0.474227	0.352	0.125	Bm_Lu
chr16_89727501	chr16	89727501	89728000	500	*	1.80764e-16	4.25881e-14	43.0837	Intron (ENST00000562530.5/92822, intron 5 of 10)	16	89731526	89738570	7045	1	92822	ENST00000564004.5	-3526	ENSG00000158805	ZNF276	zinc finger protein 276	0.688596	0.648649	0.757895	0.789474	0.421053	0.346939	0.814815	0.818548	0.571429	0.419847	0.509091	In_Lu
chr16_88412001	chr16	88412001	88412500	500	*	8.64729e-10	5.13513e-08	40.1904	Intron (ENST00000565624.3/84627, intron 1 of 2)	16	88382959	88440753	57795	1	84627	ENST00000565624.3	29042	ENSG00000225614	ZNF469	zinc finger protein 469	0.927273	1	0.725	0.788732	0.48	0.540541	0.928571	0.9125	0.594203	0.241379	0.578947	In_Lu
chr9_113989501	chr9	113989501	113990000	500	*	4.52689e-06	0.000151837	-28.116	Intron (ENST00000374126.9/114991, intron 3 of 14)	9	114027921	114050221	22301	1	114991	ENST00000470105.1	-37921	ENSG00000157657	ZNF618	zinc finger protein 618	0.757143	0.806452	0.7	0.773585	0.369231	0.666667	0.928571	0.717949	0.65	0.394737	0.538462	Lu_Sp
chr19_30476001	chr19	30476001	30476500	500	*	1.09922e-08	4.80201e-07	33.2637	Intron (ENST00000585628.5/9745, intron 4 of 5)	19	30549346	30713538	164193	1	9745	ENST00000592773.2	-72846	ENSG00000198597	ZNF536	zinc finger protein 536	1	0.666667	0.731707	0.657143	0.375	0.614035	0.822222	0.858407	0.578947	0.417476	0.565217	In_Lu
chr19_52497001	chr19	52497001	52497500	500	*	4.92938e-07	8.77666e-06	36.1538	Intron (ENST00000421239.7/147660, intron 3 of 5)	19	52492830	52511142	18313	1	147660	ENST00000601120.1	4171	ENSG00000258405	ZNF578	zinc finger protein 578	0.877551	0.8125	0.666667	0.484848	0.428571	0.545455	0.909091	0.823529	0.707317	0.659091	0.428571	Bm_Lu
chr12_124127001	chr12	124127001	124127500	500	*	2.11824e-29	2.78353e-26	41.407	Intron (ENST00000389727.8/100533183, intron 2 of 4)	12	123997706	124011824	14119	1	144348	ENST00000539501.1	129295	ENSG00000179195	ZNF664	zinc finger protein 664	0.816794	0.857143	0.739496	0.658416	0.494624	0.527473	0.89011	0.934783	0.659091	0.615079	0.328571	In_Lu
chr7_64877001	chr7	64877001	64877500	500	*	6.20188e-11	4.07814e-09	38.7094	Intron (ENST00000476730.1/ENST00000476730.1, intron 1 of 2)	7	64882493	64929124	46632	1	10793	ENST00000527278.5	-4993	ENSG00000198039	ZNF273	zinc finger protein 273	0.382353	0.384615	0.293103	0.176991	0.166667	0.295455	0.5	0.568182	0.207407	0.148438	0.0517241	In_Sk
chr8_145003501	chr8	145003501	145004000	500	*	9.20387e-20	1.93999e-17	66.2319	Promoter (<=1kb)	8	144978315	145002895	24581	2	286101	ENST00000528392.5	-606	ENSG00000196922	ZNF252P	zinc finger protein 252, pseudogene	0.972727	0.428571	0.358491	0.428571	0.0454545	0.289474	0.651163	0.921053	0.61039	0.559633	0.178571	Bm_Lu
chr12_124119501	chr12	124119501	124120000	500	*	1.47823e-08	1.20386e-06	30.5959	Intron (ENST00000389727.8/100533183, intron 2 of 4)	12	123997706	124011824	14119	1	144348	ENST00000539501.1	121795	ENSG00000179195	ZNF664	zinc finger protein 664	0.769231	0.777778	0.48	0.521277	0.58209	0.58209	0.744186	0.839286	0.723404	0.639098	0.5	In_Sp
chr18_76479001	chr18	76479001	76479500	500	*	3.20501e-06	4.42218e-05	36.6646	Intron (ENST00000443185.7/9658, intron 1 of 6)	18	76442829	76490779	47951	2	9658	ENST00000532857.1	11279	ENSG00000101493	ZNF516	zinc finger protein 516	0.8	0.6875	0.614035	0.601307	0.35	0.477273	0.747253	0.588571	0.680851	0.549669	0.45098	Bm_Lu
chr15_89999001	chr15	89999001	89999500	500	*	1.075e-07	2.33684e-06	35.7277	Promoter (1-2kb)	15	90001324	90082191	80868	1	374655	ENST00000268154.9	-1824	ENSG00000140548	ZNF710	zinc finger protein 710	0.666667	0.724138	0.5	0.445652	0.261905	0.405405	0.551724	0.554054	0.620253	0.546667	0.490909	Bm_Lu
chr19_30679501	chr19	30679501	30680000	500	*	7.77921e-07	1.85757e-05	32.5786	Intron (ENST00000592773.2/9745, intron 1 of 1)	19	30549346	30713538	164193	1	9745	ENST00000592773.2	130155	ENSG00000198597	ZNF536	zinc finger protein 536	0.4	0.6	0.65	0.550388	0.172414	0.351852	0.64	0.604839	0.607143	0.408	0.551724	In_Lu
chr19_2840501	chr19	2840501	2841000	500	*	1.006e-22	3.89453e-20	33.2234	Promoter (<=1kb)	19	2841437	2852496	11060	1	148254	ENST00000585966.5	-437	ENSG00000186300	ZNF555	zinc finger protein 555	0.492386	0.276316	0.0321543	0.0272727	0.0333333	0.0181818	0.0945946	0.108108	0.0918728	0.126386	0.05	Bm_In
chr19_57815001	chr19	57815001	57815500	500	*	1.06046e-09	3.89208e-08	32.3977	Promoter (<=1kb)	19	57813059	57814913	1855	2	79818	ENST00000600397.1	-88	ENSG00000178935	ZNF552	zinc finger protein 552	0.565217	0.0666667	0.09	0.0638298	0.0531915	0.0470588	0.0263158	0.0677966	0.0689655	0.0827068	0.03125	Bm_In
chr7_99579501	chr7	99579501	99580000	500	*	2.75381e-08	6.62218e-07	32.723	Intron (ENST00000455905.1/100289187, intron 2 of 5)	7	99571348	99576453	5106	1	79027	ENST00000419215.2	8153	ENSG00000197343	ZNF655	zinc finger protein 655	0.789474	0.666667	0.555556	0.412698	0.470588	0.36	0.446154	0.426966	0.6	0.465753	0.434783	Bm_In
chr9_114033501	chr9	114033501	114034000	500	*	5.17643e-06	6.66697e-05	36.0417	Intron (ENST00000374126.9/114991, intron 12 of 14)	9	114027921	114050221	22301	1	114991	ENST00000470105.1	5580	ENSG00000157657	ZNF618	zinc finger protein 618	0.721088	0.384615	0.6	0.435897	0.56	0.115385	0.351351	0.434426	0.255319	0.461538	0.333333	Bm_Lu
chr9_113912001	chr9	113912001	113912500	500	*	1.88542e-12	2.09357e-10	39.8063	Intron (ENST00000374126.9/114991, intron 1 of 14)	9	113876382	114030882	154501	1	114991	ENST00000481558.1	35619	ENSG00000157657	ZNF618	zinc finger protein 618	0.361111	1	0.56	0.693333	0.333333	0.48	0.59375	0.841085	0.476923	0.411111	0.54717	In_Lu
chr16_31064001	chr16	31064001	31064500	500	*	3.10292e-58	5.08324e-54	40.0454	Promoter (<=1kb)	16	31060848	31064969	4122	2	79759	ENST00000426488.6	469	ENSG00000167394	ZNF668	zinc finger protein 668	0.145833	1	0.704198	0.757503	0.377465	0.35368	0.679245	0.802174	0.432532	0.464416	0.563969	In_Lu
chr16_31066001	chr16	31066001	31066500	500	*	2.48177e-06	0.000112158	-31.2527	Promoter (<=1kb)	16	31063969	31065088	1120	2	79759	ENST00000442862.2	-913	ENSG00000167394	ZNF668	zinc finger protein 668	0.674419	1	0.861111	0.930233	0.666667	0.538462	0.814815	0.877778	0.6	0.571429	0.612903	Sk_Sp
chr16_49810501	chr16	49810501	49811000	500	*	9.48231e-15	1.66199e-12	39.0281	Intron (ENST00000561648.5/23090, intron 2 of 8)	16	49487524	49827010	339487	2	23090	ENST00000561648.5	16010	ENSG00000102935	ZNF423	zinc finger protein 423	0.474576	0.888889	0.557895	0.63388	0.364865	0.4375	0.836364	0.782258	0.538012	0.473934	0.5	In_Lu
chr19_52008501	chr19	52008501	52009000	500	*	2.09846e-13	2.79489e-11	47.1159	Promoter (<=1kb)	19	51992453	52008230	15778	2	284370	ENST00000391795.7	-271	ENSG00000197619	ZNF615	zinc finger protein 615	0.4	0.7625	0.505882	0.488372	0.315068	0.176471	0.576923	0.784314	0.25	0.310345	0.535714	In_Lu
chr8_144951001	chr8	144951001	144951500	500	*	0.00583575	0.0373706	-27.4242	Promoter (<=1kb)	8	144930360	144950888	20529	2	7564	ENST00000611477.1	-113	ENSG00000170631	ZNF16	zinc finger protein 16	0.465649	0.923077	0.590164	0.746479	0.47619	0.222222	0.618182	0.541667	0.646154	0.629032	0.272727	Lu_Sp
chrX_47836501	chrX	47836501	47837000	500	*	0.000298637	0.00425054	-30.3183	Promoter (<=1kb)	23	47836902	47925627	88726	1	347344	ENST00000338637.13	0	ENSG00000197779	ZNF81	zinc finger protein 81	0.0243902	0.615385	0.516129	0.391892	0.172414	0.111111	0.2	0.433333	0.2875	0.340206	0	Lu_Sp
chr12_48351001	chr12	48351001	48351500	500	*	6.39168e-33	4.91614e-30	32.826	Promoter (<=1kb)	12	48342421	48351238	8818	2	121274	ENST00000448928.7	0	ENSG00000167528	ZNF641	zinc finger protein 641	0.29878	0.652632	0.12963	0.0683594	0.0958333	0.0735294	0.142857	0.25	0.116095	0.101892	0.0681818	Bm_Sk
chr19_23395501	chr19	23395501	23396000	500	*	1.20346e-18	2.16959e-16	40.9567	Promoter (<=1kb)	19	23357696	23395471	37776	2	7644	ENST00000300619.12	-30	ENSG00000167232	ZNF91	zinc finger protein 91	0.429448	0.9	0.108696	0.0828729	0.103896	0.0842105	0.272727	0.237762	0.119048	0.173184	0.0833333	Bm_Lu
chr19_56120001	chr19	56120001	56120500	500	*	1.61838e-16	2.54089e-14	39.5759	Promoter (<=1kb)	19	56101650	56121250	19601	2	126208	ENST00000587279.1	750	ENSG00000142409	ZNF787	zinc finger protein 787	0.23913	0.787234	0.16092	0.0809859	0.141975	0.127168	0.113095	0.123656	0.128342	0.0693878	0.131034	Bm_In
chr3_40780501	chr3	40780501	40781000	500	*	2.90775e-14	2.19775e-12	32.342	Intron (ENST00000665970.1/ENST00000665970.1, intron 2 of 3)	3	40529288	40532861	3574	1	285268	ENST00000492098.1	251213	ENSG00000172888	ZNF621	zinc finger protein 621	0.425	0.847826	0.602941	0.535912	0.456522	0.448276	0.527778	0.5	0.412791	0.407692	0.521739	Bm_Sk
chr6_43384001	chr6	43384001	43384500	500	*	3.27026e-14	4.09735e-12	41.761	Intron (ENST00000657856.1/ENST00000657856.1, intron 1 of 5)	6	43336070	43369647	33578	2	24149	ENST00000361428.3	-14354	ENSG00000171467	ZNF318	zinc finger protein 318	0.381818	0.866667	0.652174	0.626667	0.612903	0.685714	0.910448	1	0.526316	0.56383	0.230769	In_Sk
chr19_36972501	chr19	36972501	36973000	500	*	1.02494e-09	3.77545e-08	-31.3362	Promoter (<=1kb)	19	36973213	36980317	7105	1	374900	ENST00000586353.5	-213	ENSG00000198453	ZNF568	zinc finger protein 568	0.375	0.692308	0.602649	0.505376	0.64433	0.615385	0.663366	0.747748	0.561644	0.573394	0.567308	Bm_In
chr19_32345001	chr19	32345001	32345500	500	*	9.03049e-19	3.13873e-16	38.898	Promoter (<=1kb)	19	32345594	32387667	42074	1	22847	ENST00000311921.8	-94	ENSG00000168813	ZNF507	zinc finger protein 507	0.335878	0.666667	0.2	0.176471	0.0649351	0.0614035	0.242424	0.59	0.285714	0.105263	0.0869565	In_Lu
chr17_5191001	chr17	5191001	5191500	500	*	7.99769e-09	2.35934e-07	36.434	Promoter (<=1kb)	17	5183951	5191862	7912	2	84622	ENST00000576772.1	362	ENSG00000180626	ZNF594	zinc finger protein 594	0.333333	0.571429	0.151515	0.116667	0.025641	0.0625	0	0.730769	0.2	0.0350877	0.222222	Bm_Lu
chr19_57738501	chr19	57738501	57739000	500	*	5.99932e-13	4.85242e-11	-34.8397	Intron (ENST00000599221.1/90233, intron 1 of 1)	19	57746815	57758148	11334	1	284309	ENST00000317178.10	-7815	ENSG00000152443	ZNF776	zinc finger protein 776	0.267176	0.636364	0.348315	0.493506	0.319149	0.333333	0.371429	0.849462	0.304348	0.521739	0.439024	Bm_In
chr19_52858001	chr19	52858001	52858500	500	*	5.86372e-08	1.37721e-06	40.3349	Promoter (<=1kb)	19	52838536	52857649	19114	2	90333	ENST00000243639.8	-352	ENSG00000204604	ZNF468	zinc finger protein 468	0.84	0.925	0.853659	0.787879	0.047619	0.826087	0.425532	1	0.615385	0.5	1	Bm_Lu
chr8_144754501	chr8	144754501	144755000	500	*	1.52484e-20	3.55209e-18	43.7828	Promoter (<=1kb)	8	144753454	144755441	1988	2	90987	ENST00000525191.2	441	ENSG00000198169	ZNF251	zinc finger protein 251	0.692857	0.631579	0.178344	0.285714	0.24026	0.254335	0.451613	0.480769	0.270408	0.181818	0.217143	Bm_Lu
chr19_47545501	chr19	47545501	47546000	500	*	1.17928e-20	2.25912e-18	34.0462	Promoter (<=1kb)	19	47520690	47545300	24611	2	84215	ENST00000263351.9	-201	ENSG00000118156	ZNF541	zinc finger protein 541	0.706468	0.857143	0.344569	0.41321	0.459364	0.503563	0.362319	0.654867	0.367688	0.337043	0.491525	Bm_Sk
chr4_336001	chr4	336001	336500	500	*	9.8047e-10	3.63152e-08	43.2961	Promoter (1-2kb)	4	337814	373026	35213	1	7700	ENST00000366506.4	-1314	ENSG00000131127	ZNF141	zinc finger protein 141	0.754386	1	0.35	0.464286	0.591549	0.61165	0.378378	0.321168	0.508929	0.459016	0.730769	Bm_In
chr19_57558501	chr19	57558501	57559000	500	*	2.29298e-09	7.63977e-08	31.4281	Promoter (<=1kb)	19	57535257	57559812	24556	2	162972	ENST00000601415.5	812	ENSG00000251369	ZNF550	zinc finger protein 550	0.836364	0.890756	0.454545	0.75	0.625	0.846154	0.434783	0.666667	0.72093	0.609756	0.8	Bm_In
chr19_12513001	chr19	12513001	12513500	500	*	0.000694554	0.00866172	31.5385	Promoter (<=1kb)	19	12465609	12513833	48225	2	163051	ENST00000455490.1	333	ENSG00000242852	ZNF709	zinc finger protein 709	0	0.907407	0.424242	0.34375	0.375	0.444444	0.8	0	0.772727	0.772727	0.166667	Sk_Sp
chr19_30648001	chr19	30648001	30648500	500	*	9.03001e-06	9.55116e-05	-32.1256	Intron (ENST00000592773.2/9745, intron 1 of 1)	19	30549346	30713538	164193	1	9745	ENST00000592773.2	98655	ENSG00000198597	ZNF536	zinc finger protein 536	0.0512821	0.666667	0.39759	0.430556	0.347107	0.438776	0.375	0.388889	0.536232	0.434783	0.608696	Bm_Sk
chr19_57889001	chr19	57889001	57889500	500	*	5.88547e-08	1.60037e-05	30.6981	Promoter (<=1kb)	19	57850679	57889019	38341	2	730051	ENST00000597832.5	0	ENSG00000204514	ZNF814	zinc finger protein 814	0.482412	1	0.60241	0.571429	0.822222	0.897436	0.573171	0.880342	0.608696	0.480769	0.657895	Lu_Sk
chr20_59150501	chr20	59150501	59151000	500	*	4.66018e-23	1.88885e-19	40.6232	Intron (ENST00000637017.1/128611, intron 2 of 7)	20	59123404	59147026	23623	1	128611	ENST00000610729.1	27097	ENSG00000124203	ZNF831	zinc finger protein 831	0.763736	0.818182	0.631579	0.584906	1	0.977528	0.659341	0.765217	0.515152	0.553957	0.829787	Lu_Sk
chr8_144826001	chr8	144826001	144826500	500	*	1.98881e-09	6.76349e-08	-36.5641	Promoter (<=1kb)	8	144827464	144841831	14368	1	7553	ENST00000532777.5	-964	ENSG00000147789	ZNF7	zinc finger protein 7	0.257143	0.75	0.557692	0.704545	0.959184	0.8125	0.784314	0.616162	0.5	0.615385	0.782609	Bm_In
chr6_43393501	chr6	43393501	43394000	500	*	8.07332e-09	8.30713e-07	29.1093	Intron (ENST00000657856.1/ENST00000657856.1, intron 1 of 5)	6	43336070	43369647	33578	2	24149	ENST00000361428.3	-23854	ENSG00000171467	ZNF318	zinc finger protein 318	0.82	0.84153	0.711111	0.526316	0.833333	0.935484	0.8	0.928571	0.909091	0.891892	1	Sk_Sp
chr5_150904501	chr5	150904501	150905000	500	*	2.93524e-09	3.37662e-07	27.3237	Promoter (<=1kb)	5	150894392	150904983	10592	2	91975	ENST00000274599.9	0	ENSG00000145908	ZNF300	zinc finger protein 300	0.105263	0.421875	0.188235	0.0847458	0.258621	0.580645	0.144737	0.3	0.391304	0.357143	0.46	Sk_Sp
chr19_9498501	chr19	9498501	9499000	500	*	7.793e-08	4.83837e-06	35.2741	Promoter (<=1kb)	19	9466355	9498616	32262	2	147741	ENST00000301480.5	0	ENSG00000198028	ZNF560	zinc finger protein 560	0.147059	0.338462	0.027027	0.206897	0.55814	0.433962	0.234568	0.258824	0.236842	0.329268	0.5	Lu_Sp
chr19_52992501	chr19	52992501	52993000	500	*	3.69808e-14	8.79361e-12	27.0665	Promoter (<=1kb)	19	52967086	52992506	25421	2	79986	ENST00000651287.1	0	ENSG00000242779	ZNF702P	zinc finger protein 702, pseudogene	0.285714	0.3	0.238462	0.299539	0.534483	0.538462	0.247191	0.371179	0.35	0.459375	0.515789	Lu_Sp
chr2_27381001	chr2	27381001	27381500	500	*	4.5487e-11	3.70734e-09	-34.2453	Promoter (<=1kb)	2	27378731	27380790	2060	2	130557	ENST00000436006.1	-211	ENSG00000163795	ZNF513	zinc finger protein 513	0.521739	0.823529	0.596591	0.588235	0.819277	0.639594	0.5	0.28125	0.534884	0.67624	0.677686	In_Lu
chr3_125357001	chr3	125357001	125357500	500	*	2.47537e-19	9.31513e-17	-46.3768	Promoter (<=1kb)	3	125313415	125357280	43866	2	7707	ENST00000495019.5	0	ENSG00000163848	ZNF148	zinc finger protein 148	0.288889	0.636364	0.0925926	0.0909091	0.657143	0.545455	0.176471	0.15	0.406593	0.37799	0.676471	In_Lu
chr3_125357501	chr3	125357501	125358000	500	*	1.84669e-49	6.58645e-46	-37.999	Promoter (<=1kb)	3	125313391	125357818	44428	2	7707	ENST00000465763.5	0	ENSG00000163848	ZNF148	zinc finger protein 148	0.285068	0.25	0.103896	0.146628	0.451923	0.118227	0.116129	0.0104895	0.375	0.33195	0.621302	In_Sk
chr19_21851001	chr19	21851001	21851500	500	*	1.78608e-34	1.87386e-31	-54.6961	Promoter (<=1kb)	19	21807353	21851968	44616	2	7594	ENST00000598381.5	468	ENSG00000198521	ZNF43	zinc finger protein 43	0.852941	0.198473	0.727273	0.694444	0.763889	0.824176	0.396694	0.243243	0.743243	0.692053	0.715909	Bm_Lu
chr19_52451001	chr19	52451001	52451500	500	*	2.5612e-47	2.03023e-43	-33.0451	Promoter (2-3kb)	19	52453553	52516882	63330	1	147660	ENST00000421239.7	-2053	ENSG00000258405	ZNF578	zinc finger protein 578	0.551402	0.285714	0.692958	0.560538	0.743056	0.829114	0.546512	0.431016	0.600559	0.752809	0.715026	In_Lu
chr19_57888001	chr19	57888001	57888500	500	*	1.23825e-06	2.73975e-05	-41.2721	Promoter (<=1kb)	19	57864765	57888780	24016	2	730051	ENST00000595048.5	280	ENSG00000204514	ZNF814	zinc finger protein 814	0.0957447	0.0833333	0.238095	0.418605	0.533333	0.714286	0.212121	0.125	0.282609	0.50495	0.621622	In_Lu
chr16_49640501	chr16	49640501	49641000	500	*	2.1859e-18	7.18107e-16	36.6185	Promoter (<=1kb)	16	49490951	49640852	149902	2	23090	ENST00000567169.5	0	ENSG00000102935	ZNF423	zinc finger protein 423	0.585938	0.5	0.521429	0.463415	0.39726	0.447154	0.786885	0.78607	0.585034	0.404082	0.52809	In_Lu
chr16_49665001	chr16	49665001	49665500	500	*	1.79804e-13	2.43379e-11	37.9419	Promoter (<=1kb)	16	49490787	49664225	173439	2	23090	ENST00000535559.5	-776	ENSG00000102935	ZNF423	zinc finger protein 423	0.706897	0.333333	0.690909	0.781022	0.629032	0.560976	0.974359	0.966667	0.710938	0.644737	0.735294	In_Lu
chr8_28348501	chr8	28348501	28349000	500	*	9.87069e-08	3.18606e-06	32.8029	Promoter (2-3kb)	8	28348278	28351566	3289	2	55893	ENST00000520535.1	2566	ENSG00000186918	ZNF395	zinc finger protein 395	0.157025	0.176471	0.230769	0.320312	0.155963	0.103448	0.30303	0.6	0.220779	0.22314	0.177778	In_Lu
chr19_30629501	chr19	30629501	30630000	500	*	1.2608e-07	2.4592e-06	-31.25	Intron (ENST00000592773.2/9745, intron 1 of 1)	19	30549346	30713538	164193	1	9745	ENST00000592773.2	80155	ENSG00000198597	ZNF536	zinc finger protein 536	0.491124	0.56	0.658537	0.650794	0.6	0.459459	0.689655	1	0.658824	0.518519	0.478261	Bm_In
chr19_53537501	chr19	53537501	53538000	500	*	2.899e-19	7.01298e-17	-40.1086	Promoter (<=1kb)	19	53537685	53576859	39175	1	55422	ENST00000514374.5	0	ENSG00000130844	ZNF331	zinc finger protein 331	0.273973	0.419355	0.544715	0.439103	0.503876	0.408257	0.65	0.745098	0.455128	0.551929	0.378882	Bm_In
chr19_43827501	chr19	43827501	43828000	500	*	1.20955e-26	7.66424e-24	-35.5387	Promoter (<=1kb)	19	43827424	43841018	13595	1	284349	ENST00000590950.5	77	ENSG00000167637	ZNF283	zinc finger protein 283	0.072327	0	0.0945946	0.08125	0.0606061	0.131579	0.224806	0.61194	0.12963	0.187097	0.27451	Bm_In
chr12_54379501	chr12	54379501	54380000	500	*	4.43494e-07	2.29341e-05	34.2568	Promoter (<=1kb)	12	54369878	54379189	9312	2	25946	ENST00000552382.5	-312	ENSG00000161642	ZNF385A	zinc finger protein 385A	0.111111	0.225806	0.204545	0.0816327	0.380952	0.346154	0.357143	0.604651	0.342105	0.241379	0.4	In_Sp
chr7_5144001	chr7	5144001	5144500	500	*	7.36099e-35	1.14299e-31	-57.0826	Promoter (<=1kb)	7	5121572	5144546	22975	2	645700	ENST00000422060.2	46	ENSG00000159904	ZNF890P	zinc finger protein 890, pseudogene	0.151111	0.16	0.447853	0.294393	0.6	0.421053	0.655462	0.846154	0.445161	0.220339	0.585714	Bm_In
chr15_56798501	chr15	56798501	56799000	500	*	3.39095e-08	2.91808e-06	-33.064	Intron (ENST00000559000.6/54816, intron 6 of 23)	15	56630181	56734086	103906	2	54816	ENST00000559237.5	-64415	ENSG00000137871	ZNF280D	zinc finger protein 280D	0.486957	0	0.619048	0.506329	0.677419	0.580645	0.738095	0.68	0.15	0.255556	0	Sk_Sp
chr7_64045001	chr7	64045001	64045500	500	*	8.77983e-05	0.0017364	29.8615	Promoter (<=1kb)	7	64045429	64114556	69128	1	442319	ENST00000647787.1	0	ENSG00000214652	ZNF727	zinc finger protein 727	0.173913	0	0.173913	0	0.5	0.272727	0.117647	0.449275	0.166667	0.0416667	0.222222	In_Sp
chr19_12613001	chr19	12613001	12613500	500	*	1.20827e-07	7.0507e-06	-32.0409	Promoter (2-3kb)	19	12610958	12612394	1437	1	163049	ENST00000498389.1	2043	ENSG00000173875	ZNF791	zinc finger protein 791	0.552632	0	0.527027	0.581818	0.173913	0.318182	0.548387	0.33945	0.333333	0.330827	0.4	Lu_Sp
chr19_37335001	chr19	37335001	37335500	500	*	1.77985e-07	1.05076e-05	-30.236	Promoter (<=1kb)	19	37334728	37358039	23312	1	284459	ENST00000590582.1	273	ENSG00000181666	ZNF875	zinc finger protein 875	0.3875	0.238095	0.204545	0.637681	0.375	0.166667	0.297872	0.0989011	0.555556	0.305085	0.307692	In_Sp
chr19_21082501	chr19	21082501	21083000	500	*	2.85461e-05	0.000252297	-31.9392	Promoter (<=1kb)	19	21082250	21118477	36228	1	148206	ENST00000620627.1	251	ENSG00000160352	ZNF714	zinc finger protein 714	0	0	0.102941	0.573248	0.0121951	0.287879	0.0862069	0.517241	0.223684	0.471831	0	Bm_Sk
chr16_49606001	chr16	49606001	49606500	500	*	3.67414e-06	4.41796e-05	-31.6123	Intron (ENST00000561648.5/23090, intron 6 of 8)	16	49490951	49640852	149902	2	23090	ENST00000567169.5	34352	ENSG00000102935	ZNF423	zinc finger protein 423	0.319149	0.553191	0.689655	0.625	0.7	0.5	0.711111	0.522727	0.7	0.779412	0.727273	Bm_Sk
chr19_56111501	chr19	56111501	56112000	500	*	6.67059e-08	2.2779e-06	-33.5164	Intron (ENST00000610935.2/126208, intron 1 of 2)	19	56089053	56103484	14432	2	126208	ENST00000586787.1	-8017	ENSG00000142409	ZNF787	zinc finger protein 787	0.047619	0.416667	0.584158	0.657718	0.917808	0.690909	0.554054	0.296296	0.745902	0.742857	0.724138	In_Lu
chr19_37015001	chr19	37015001	37015500	500	*	4.82162e-13	3.66126e-11	-34.7854	Intron (ENST00000590332.1/147923, intron 1 of 1)	19	37007859	37127255	119397	1	147923	ENST00000587029.5	7142	ENSG00000197050	ZNF420	zinc finger protein 420	0.520325	0.727273	0.892473	0.87931	0.744186	0.863636	0.777778	0.818792	0.853448	0.768519	0.767442	Bm_Sp
chr16_49815001	chr16	49815001	49815500	500	*	3.56027e-08	8.27152e-07	-36.9175	Intron (ENST00000561648.5/23090, intron 2 of 8)	16	49487524	49827010	339487	2	23090	ENST00000561648.5	11510	ENSG00000102935	ZNF423	zinc finger protein 423	0.35	0.625	0.8875	0.847368	0.77907	0.785714	0.666667	0.817391	0.810606	0.751073	0.71875	Bm_In
chr15_64606001	chr15	64606001	64606500	500	*	2.54103e-11	1.41415e-09	-30.6452	Intron (ENST00000326648.4/23060, intron 1 of 8)	15	64643770	64674771	31002	1	23060	ENST00000559364.1	-37270	ENSG00000180357	ZNF609	zinc finger protein 609	0.64	0.916667	0.989011	0.976471	1	0.961538	1	1	0.980952	0.994949	0.96875	Bm_In
chr16_2005501	chr16	2005501	2006000	500	*	6.43443e-07	9.87334e-06	-32.6159	Intron (ENST00000562988.5/90850, intron 1 of 10)	16	2000010	2002345	2336	2	90850	ENST00000567625.1	-3156	ENSG00000167962	ZNF598	zinc finger protein 598, E3 ubiquitin ligase	0.362319	0.705882	0.920635	0.902174	0.923077	0.846154	0.873016	0.697674	0.854839	0.857143	0.9375	Bm_In
chr18_76406001	chr18	76406001	76406500	500	*	7.19785e-23	2.85695e-20	-50.0895	Intron (ENST00000443185.7/9658, intron 3 of 6)	18	76361768	76380285	18518	2	9658	ENST00000617840.1	-25716	ENSG00000101493	ZNF516	zinc finger protein 516	0.290698	0.571429	0.774775	0.889362	0.922414	0.833333	0.919355	0.844828	0.735099	0.790036	0.570093	Bm_In
chr12_54390501	chr12	54390501	54391000	500	*	1.34962e-10	6.26904e-09	-31.9328	Promoter (<=1kb)	12	54369135	54391281	22147	2	25946	ENST00000352268.10	281	ENSG00000161642	ZNF385A	zinc finger protein 385A	0.186047	0.36	0.432099	0.41129	0.580645	0.425	0.522124	0.544	0.466667	0.552885	0.508197	Bm_In
chr17_32317501	chr17	32317501	32318000	500	*	1.35541e-06	1.85261e-05	-34.9922	Intron (ENST00000269051.9/162494, intron 8 of 8)	17	32324431	32360700	36270	1	7756	ENST00000581915.5	-6431	ENSG00000010244	ZNF207	zinc finger protein 207	0.357143	0.521739	0.730769	0.816667	0.74	0.767857	0.7	0.87234	0.747126	0.733333	0.658537	Bm_In
chr3_44712001	chr3	44712001	44712500	500	*	5.45073e-09	1.6219e-07	-33.5897	Promoter (<=1kb)	3	44712643	44723829	11187	1	91392	ENST00000449836.5	-143	ENSG00000196653	ZNF502	zinc finger protein 502	0.292857	0.5	0.537313	0.756757	0.696429	0.608696	0.567568	0.742424	0.720588	0.734375	0.653061	Bm_In
chr10_47372501	chr10	47372501	47373000	500	*	1.17632e-09	4.09052e-08	-40.5615	Intron (ENST00000585316.3/118738, intron 1 of 1)	10	47365502	47384261	18760	2	118738	ENST00000591025.1	11261	ENSG00000265763	ZNF488	zinc finger protein 488	0.478261	0.5	0.876712	0.893805	0.852941	0.82	0.8	0.729167	0.793103	0.755556	0.754386	Bm_Sp
chr15_56733501	chr15	56733501	56734000	500	*	9.05478e-38	1.34412e-34	-45.8899	Promoter (<=1kb)	15	56630327	56733589	103263	2	54816	ENST00000267807.11	0	ENSG00000137871	ZNF280D	zinc finger protein 280D	0.161137	0.0634921	0.475073	0.639854	0.618321	0.574468	0.440559	0.40048	0.478916	0.408094	0.448052	Bm_Lu
chr19_43534001	chr19	43534001	43534500	500	*	7.77367e-28	5.57582e-25	-36.3567	Promoter (<=1kb)	19	43533436	43534266	831	1	284346	ENST00000600154.1	565	ENSG00000176472	ZNF575	zinc finger protein 575	0.257862	0.25	0.563981	0.682028	0.525424	0.737113	0.442553	0.744807	0.569106	0.651652	0.586207	Bm_In
chr15_90000501	chr15	90000501	90001000	500	*	3.03394e-31	2.30078e-28	-47.5646	Promoter (<=1kb)	15	90001324	90082191	80868	1	374655	ENST00000268154.9	-324	ENSG00000140548	ZNF710	zinc finger protein 710	0.157895	0	0.38	0.51476	0.570136	0.65566	0.241803	0.523148	0.439776	0.552182	0.405405	Bm_Lu
chr17_42028001	chr17	42028001	42028500	500	*	3.74817e-18	5.06215e-16	-39.0171	Promoter (<=1kb)	17	42025576	42028131	2556	2	201181	ENST00000496039.5	0	ENSG00000187595	ZNF385C	zinc finger protein 385C	0.384615	0.307692	0.55814	0.756219	0.702532	0.74	0.647059	0.666667	0.715447	0.784314	0.747967	Bm_Sk
chr19_11887001	chr19	11887001	11887500	500	*	5.7341e-05	0.00118545	27.183	Promoter (<=1kb)	19	11887782	11906696	18915	1	7620	ENST00000429654.7	-282	ENSG00000198429	ZNF69	zinc finger protein 69	0	0	0.276596	0.508772	0.716981	0.637931	0.2	0.461538	0.703125	0.552381	0.52381	Lu_Sp

## Sheet: CD8 CD69+_ZNFs Top10%
dmrids	seqnames	start	end	width	strand	pvalue	qvalue	V5	annotation	geneChr	geneStart	geneEnd	geneLength	geneStrand	geneId	transcriptId	distanceToTSS	ENSEMBL	SYMBOL	GENENAME	Hf08_BmTM8_SP1	Hf28_BmTM8_SP1	Hf16_SpTM8_SP1	Hf17_SpTM8_SP1	Hf23_LuTM8_SP1	Hf24_LuTM8_SP1	Hf18_InTM8_SP1	Hf27_InTM8_SP1	Hf14_SkTM8_SP1	Hf15_SkTM8_SP1	Hf20_SkTM8_SP1	Tissue_Group
chr7_64877001	chr7	64877001	64877500	500	*	2.75777e-13	2.81875e-11	43.4066	Intron (ENST00000476730.1/ENST00000476730.1, intron 1 of 2)	7	64882493	64929124	46632	1	10793	ENST00000527278.5	-4993	ENSG00000198039	ZNF273	zinc finger protein 273	0.638889	0.71875	0.185345	0.242647	0.161765	0.290323	0.435897	0.322581	0.369863	0.290323	0.157895	Bm_Lu
chr16_88390501	chr16	88390501	88391000	500	*	3.93164e-08	1.23068e-06	39.427	Intron (ENST00000565624.3/84627, intron 1 of 2)	16	88382959	88440753	57795	1	84627	ENST00000565624.3	7542	ENSG00000225614	ZNF469	zinc finger protein 469	0.603774	0.736842	0.33908	0.380645	0.177778	0.310345	0.439024	0.402715	0.379747	0.375	0.297297	Bm_Lu
chr18_58864001	chr18	58864001	58864500	500	*	1.61516e-13	7.5954e-12	59.8201	Promoter (<=1kb)	18	58864091	58984656	120566	1	55205	ENST00000591230.5	0	ENSG00000074657	ZNF532	zinc finger protein 532	0.8	1	0.228346	0.23125	0.192593	0.4	0.513889	0.160194	0.333333	0.422222	0.141176	Bm_In
chr17_42098501	chr17	42098501	42099000	500	*	1.85004e-24	1.34958e-21	39.3284	Promoter (<=1kb)	17	42026897	42098479	71583	2	201181	ENST00000436535.4	-22	ENSG00000187595	ZNF385C	zinc finger protein 385C	0.600985	0.836066	0.310023	0.355634	0.314815	0.413462	0.5	0.37931	0.266667	0.347368	0.198582	Bm_Sk
chr19_23395501	chr19	23395501	23396000	500	*	7.40002e-19	7.85255e-17	35.7643	Promoter (<=1kb)	19	23357696	23395471	37776	2	7644	ENST00000300619.12	-30	ENSG00000167232	ZNF91	zinc finger protein 91	0.387097	0.676923	0.0731707	0.0827586	0.144928	0.0217391	0.310345	0.0650407	0.230769	0.0972222	0.2	Bm_In
chr19_45076501	chr19	45076501	45077000	500	*	4.13051e-08	1.28671e-06	37.5	Promoter (<=1kb)	19	45071501	45076587	5087	2	162979	ENST00000622376.1	0	ENSG00000170684	ZNF296	zinc finger protein 296	0.264706	0.545455	0.137931	0.047619	0	0	0.179487	0.12	0.115385	0	0	Bm_Lu
chr19_37817001	chr19	37817001	37817500	500	*	6.32693e-26	2.00256e-23	36.401	Promoter (<=1kb)	19	37738302	37817300	78999	2	126231	ENST00000392138.5	0	ENSG00000189144	ZNF573	zinc finger protein 573	0.660714	0.903226	0.345506	0.466899	0.513369	0.469388	0.595588	0.375276	0.541284	0.61039	0.25	Bm_Sp
chr19_32345001	chr19	32345001	32345500	500	*	1.84682e-18	1.85195e-16	53.5895	Promoter (<=1kb)	19	32345594	32387667	42074	1	22847	ENST00000311921.8	-94	ENSG00000168813	ZNF507	zinc finger protein 507	0.914286	0.862745	0.198113	0.217391	0	0.625	0.215686	0.391026	0.134615	0.310811	0.0322581	Bm_In
chr1_200409001	chr1	200409001	200409500	500	*	3.00082e-18	7.33977e-16	37.2374	Promoter (<=1kb)	1	200406730	200409992	3263	2	23528	ENST00000367352.3	492	ENSG00000162702	ZNF281	zinc finger protein 281	0.514815	0.787879	0.171206	0.0970588	0.103896	0.48	0.285714	0.256039	0.0619048	0.153846	0.0786517	Bm_Lu
chr19_56105001	chr19	56105001	56105500	500	*	3.61427e-07	5.21893e-06	36.1234	Promoter (1-2kb)	19	56089053	56103484	14432	2	126208	ENST00000586787.1	-1517	ENSG00000142409	ZNF787	zinc finger protein 787	0.740741	0.8	0.366197	0.428571	0.638889	0.75	0.5	0.714286	0.638889	0.565217	0.655172	Bm_Sp
chr8_144754501	chr8	144754501	144755000	500	*	5.6133e-26	4.00683e-23	50.0757	Promoter (<=1kb)	8	144753454	144755441	1988	2	90987	ENST00000525191.2	441	ENSG00000198169	ZNF251	zinc finger protein 251	0.753086	0.619048	0.19281	0.222581	0.240741	0.229885	0.515152	0.381579	0.300813	0.320988	0.265306	Bm_Lu
chr20_63968501	chr20	63968501	63969000	500	*	3.40272e-12	2.79511e-10	44.428	Promoter (<=1kb)	20	63956704	63969930	13227	2	57473	ENST00000369888.6	930	ENSG00000196700	ZNF512B	zinc finger protein 512B	0.90625	0.907407	0.642857	0.49	0.44	0.5	0.777778	0.649351	0.66	0.814815	0.619048	Bm_Lu
chr16_88408001	chr16	88408001	88408500	500	*	1.38661e-15	2.78839e-13	36.8421	Intron (ENST00000565624.3/84627, intron 1 of 2)	16	88382959	88440753	57795	1	84627	ENST00000565624.3	25042	ENSG00000225614	ZNF469	zinc finger protein 469	0.954839	0.934783	0.520548	0.428571	0.181818	0	0.892857	0.847826	0.607843	0.55	0.541667	Bm_Sk
chr8_145003501	chr8	145003501	145004000	500	*	5.69976e-13	5.45591e-11	66	Promoter (<=1kb)	8	144978315	145002895	24581	2	286101	ENST00000528392.5	-606	ENSG00000196922	ZNF252P	zinc finger protein 252, pseudogene	0.785714	0.833333	0.382716	0.483146	0.121212	0.176471	0.680851	0.847059	0.559322	0.513514	0.0714286	Bm_Lu
chr8_143289001	chr8	143289001	143289500	500	*	8.50116e-28	7.54677e-25	41.928	Promoter (<=1kb)	8	143289676	143295964	6289	1	79943	ENST00000523891.1	-176	ENSG00000185730	ZNF696	zinc finger protein 696	0.785156	0.483871	0.415493	0.384615	0.492537	0.155556	0.42381	0.636154	0.506849	0.507692	0.491228	Bm_Lu
chr19_8515001	chr19	8515001	8515500	500	*	3.37873e-19	2.55979e-16	-44.1248	Promoter (<=1kb)	19	8509678	8514167	4490	2	84330	ENST00000393927.9	-834	ENSG00000133250	ZNF414	zinc finger protein 414	0.666667	0.833333	0.300971	0.709677	0.113821	0	0.368421	0.238095	0.3	0.214286	0.128571	Lu_Sp
chr19_12613001	chr19	12613001	12613500	500	*	3.38454e-08	1.38305e-06	41.0041	Promoter (2-3kb)	19	12610958	12612394	1437	1	163049	ENST00000498389.1	2043	ENSG00000173875	ZNF791	zinc finger protein 791	0.773585	0.888889	0.780488	0.770701	0.458333	0.55	0.707317	0.433735	0.462687	0.1875	0.518519	Bm_Sk
chr4_125501	chr4	125501	126000	500	*	6.35792e-21	8.93802e-19	43.1938	Promoter (<=1kb)	4	124538	162701	38164	1	255403	ENST00000609714.1	963	ENSG00000250312	ZNF718	zinc finger protein 718	0.548673	0.608696	0.381743	0.429167	0.471154	0.266667	0.28125	0.0862944	0.454545	0.322581	0.25	Bm_In
chr3_125357001	chr3	125357001	125357500	500	*	1.61252e-16	1.22135e-14	46.7912	Promoter (<=1kb)	3	125313415	125357280	43866	2	7707	ENST00000495019.5	0	ENSG00000163848	ZNF148	zinc finger protein 148	0.681818	0.755814	0.368421	0.492537	0.705882	0.710526	0.3	0.223529	0.559524	0.471698	0.363636	Bm_In
chr16_2003501	chr16	2003501	2004000	500	*	1.51325e-05	0.000344021	-33.3333	Promoter (1-2kb)	16	2000010	2002345	2336	2	90850	ENST00000567625.1	-1156	ENSG00000167962	ZNF598	zinc finger protein 598	0.702703	1	0.673203	0.744898	0.609756	0.652174	0.470588	0.244898	0.804878	0.866667	0.433333	In_Lu
chrX_152941501	chrX	152941501	152942000	500	*	2.09897e-49	1.21494e-45	-33.0786	Promoter (<=1kb)	23	152941701	152973472	31772	1	7739	ENST00000454925.1	0	ENSG00000147394	ZNF185	zinc finger protein 185 with LIM domain	0.263804	0.583333	0.303571	0.298103	0.297872	0.477833	0.159363	0.00178253	0.302158	0.40113	0.228682	In_Lu
chr20_59223001	chr20	59223001	59223500	500	*	1.67412e-05	0.00042256	-35.4637	Intron (ENST00000637017.1/128611, intron 6 of 7)	20	59191020	59259110	68091	1	128611	ENST00000371030.3	31981	ENSG00000124203	ZNF831	zinc finger protein 831	0.846154	0.913043	0.833333	0.871795	0.8	0.857143	0.565217	0.516484	1	0.782609	0.75	In_Sk
chr2_27381001	chr2	27381001	27381500	500	*	4.52875e-21	1.91705e-18	-37.1047	Promoter (<=1kb)	2	27378731	27380790	2060	2	130557	ENST00000436006.1	-211	ENSG00000163795	ZNF513	zinc finger protein 513	0.490741	0.730769	0.639665	0.753846	0.727723	0.87931	0.369231	0.424658	0.776786	0.56338	0.423077	In_Lu
chrX_153334001	chrX	153334001	153334500	500	*	4.49857e-71	2.70559e-67	-33.1062	Promoter (<=1kb)	23	153334147	153352882	18736	1	10838	ENST00000370249.3	0	ENSG00000063587	ZNF275	zinc finger protein 275	0.232068	0.454545	0.493953	0.386179	0.311429	0.541667	0.292208	0	0.512761	0.199134	0.309963	In_Sp
chr16_89737501	chr16	89737501	89738000	500	*	1.96818e-16	4.2835e-14	-30.2774	Promoter (<=1kb)	16	89737712	89738329	618	1	92822	ENST00000569901.1	0	ENSG00000158805	ZNF276	zinc finger protein 276	0.674576	0.840909	0.7277	0.631944	0.567568	0.549296	0.736842	0.321429	0.73913	0.643836	0.61194	In_Sp
chrX_135344501	chrX	135344501	135345000	500	*	6.32759e-27	5.91471e-24	-29.6102	Promoter (<=1kb)	23	135344796	135349029	4234	1	203523	ENST00000370761.7	0	ENSG00000173275	ZNF449	zinc finger protein 449	0.15736	0.791667	0.358423	0.225064	0.195652	0.56338	0.269939	0.0278746	0.384956	0.350515	0.464602	In_Sk
chr3_125357501	chr3	125357501	125358000	500	*	1.92878e-28	1.88116e-25	-39.9849	Promoter (<=1kb)	3	125313391	125357818	44428	2	7707	ENST00000465763.5	0	ENSG00000163848	ZNF148	zinc finger protein 148	0.260073	0.666667	0.271579	0.456647	0.64455	0.530303	0.685714	0.13981	0.461538	0.790323	0.471698	In_Lu
chr8_144951001	chr8	144951001	144951500	500	*	8.84095e-10	8.96665e-08	-37.1532	Promoter (<=1kb)	8	144930360	144950888	20529	2	7564	ENST00000611477.1	-113	ENSG00000170631	ZNF16	zinc finger protein 16	0.619048	0.666667	0.66	0.621212	0.695652	0.117647	0.333333	0.382353	0.655172	0.8	0.722222	In_Sk
chr20_33778501	chr20	33778501	33779000	500	*	2.12667e-10	1.78289e-08	-35.1422	Intron (ENST00000342427.6/84905, intron 10 of 14)	20	33787088	33792269	5182	1	84905	ENST00000493497.1	-8088	ENSG00000131061	ZNF341	zinc finger protein 341	0.653465	0.520833	0.456522	0.352941	0.688312	0.53125	0.293578	0.289017	0.632653	0.6875	0.611111	In_Lu
chr9_96416001	chr9	96416001	96416500	500	*	8.22224e-06	0.000120612	40.7602	Promoter (1-2kb)	9	96385941	96418370	32430	2	195828	ENST00000375256.5	1870	ENSG00000165244	ZNF367	zinc finger protein 367	0.666667	0.85	0.870968	0.785714	0.242424	0.666667	0.842105	0.846154	0.578947	0.857143	0.4	Bm_Lu
chr19_52858001	chr19	52858001	52858500	500	*	8.42009e-10	4.08584e-08	45.9909	Promoter (<=1kb)	19	52838536	52857649	19114	2	90333	ENST00000243639.8	-352	ENSG00000204604	ZNF468	zinc finger protein 468	0.646465	0.921053	0.888889	0.940299	0.030303	0.578947	0.882353	0.982759	0.7	0.647059	0.0555556	Bm_Lu
chr1_26374001	chr1	26374001	26374500	500	*	1.95528e-06	0.000173036	-36.4787	Promoter (<=1kb)	1	26364980	26374452	9473	2	257101	ENST00000416125.1	0	ENSG00000176083	ZNF683	zinc finger protein 683	0.440994	0.45	0.464789	0.34375	0.0555556	0.157895	0.358974	0.377778	0.425	0.487179	0.3125	Lu_Sk
chr16_49788001	chr16	49788001	49788500	500	*	2.26079e-09	1.54348e-07	41.6823	Promoter (1-2kb)	16	49730576	49789546	58971	2	23090	ENST00000568094.2	1046	ENSG00000102935	ZNF423	zinc finger protein 423	0.734694	0.4	0.659574	0.590361	0.425532	0.290323	0.741935	0.804348	0.568627	0.863636	0.612903	In_Lu
chr19_30256001	chr19	30256001	30256500	500	*	0.00210548	0.0368727	-30.625	Intron (ENST00000590564.5/9745, intron 1 of 3)	19	30228554	30443978	215425	1	9745	ENST00000591488.1	27447	ENSG00000198597	ZNF536	zinc finger protein 536	0.294393	0.142857	0.506329	0.328125	0.111111	0.133333	0.37037	0.374101	0.452381	0.459016	0.2	Lu_Sk
chr9_114035501	chr9	114035501	114036000	500	*	0.000485858	0.00584352	32.9919	Intron (ENST00000374126.9/114991, intron 12 of 14)	9	114027921	114050221	22301	1	114991	ENST00000470105.1	7580	ENSG00000157657	ZNF618	zinc finger protein 618	0.454545	0.639344	0.725	0.413793	0.4	0	0.818182	0.888889	0.45	0.615385	0.4	In_Sk
chr9_114029501	chr9	114029501	114030000	500	*	4.65882e-06	0.000150277	30.0559	Promoter (1-2kb)	9	114027921	114050221	22301	1	114991	ENST00000470105.1	1580	ENSG00000157657	ZNF618	zinc finger protein 618	0.635514	0.75	0.644444	0.674419	0.627451	0.595745	0.809524	0.852349	0.555556	0.6	0.482759	In_Sk
chr15_56798501	chr15	56798501	56799000	500	*	1.73923e-25	4.26353e-23	-53.1931	Intron (ENST00000559000.6/54816, intron 6 of 23)	15	56630181	56734086	103906	2	54816	ENST00000559237.5	-64415	ENSG00000137871	ZNF280D	zinc finger protein 280D	0.19403	0.294118	0.592308	0.603175	0.454545	0.214286	0.733333	0.733871	0.24	0.128205	0.238095	Bm_In
chr10_75379501	chr10	75379501	75380000	500	*	1.25271e-10	3.38051e-09	-42.8173	Intron (ENST00000418818.6/84858, intron 1 of 3)	10	75279726	75401246	121521	2	84858	ENST00000418818.6	21246	ENSG00000165655	ZNF503	zinc finger protein 503	0.25	0.461538	0.555556	0.391304	0.407407	0.428571	0.75	0.703125	0.574074	0.366667	0.333333	Bm_In
chr19_52008501	chr19	52008501	52009000	500	*	1.07037e-13	1.56165e-11	39.1018	Promoter (<=1kb)	19	51992453	52008230	15778	2	284370	ENST00000391795.7	-271	ENSG00000197619	ZNF615	zinc finger protein 615	0.707143	0.72043	0.328	0.356322	0.0769231	0.76087	0.833333	0.91791	0.285714	0.560976	0.0689655	Bm_Sk
chr15_90349501	chr15	90349501	90350000	500	*	3.14579e-05	0.000649651	32.3718	Promoter (2-3kb)	15	90352284	90362847	10564	1	342132	ENST00000354377.8	-2284	ENSG00000196391	ZNF774	zinc finger protein 774	1	0.823529	0.688889	0.55814	0.576923	1	0.916667	1	0.545455	1	0.789474	In_Sp
chr19_52497001	chr19	52497001	52497500	500	*	1.40294e-08	8.21807e-07	32.5055	Intron (ENST00000421239.7/147660, intron 3 of 5)	19	52492830	52511142	18313	1	147660	ENST00000601120.1	4171	ENSG00000258405	ZNF578	zinc finger protein 578	0.842593	0.9	0.671875	0.527778	0.580645	0.866667	1	0.939024	0.7	0.5	0.769231	In_Sp
chr16_49698501	chr16	49698501	49699000	500	*	3.24628e-24	1.93801e-21	33.5575	Intron (ENST00000561648.5/23090, intron 4 of 8)	16	49490787	49664225	173439	2	23090	ENST00000535559.5	-34276	ENSG00000102935	ZNF423	zinc finger protein 423	0.53271	0.556962	0.638158	0.524548	0.36413	0.688679	0.758621	0.842723	0.451389	0.542683	0.675214	In_Lu
chrX_47482001	chrX	47482001	47482500	500	*	2.1092e-06	1.97259e-05	-34.5214	Promoter (<=1kb)	23	47445879	47482585	36707	2	7592	ENST00000313116.11	85	ENSG00000147124	ZNF41	zinc finger protein 41	0.108696	0.466667	0.508197	0.291667	0.2	0.769231	0.472222	0.563025	0.418182	0.391304	0.227273	Bm_In
chr16_49640001	chr16	49640001	49640500	500	*	0.000794036	0.00842737	28.9589	Promoter (<=1kb)	16	49490951	49640852	149902	2	23090	ENST00000567169.5	352	ENSG00000102935	ZNF423	zinc finger protein 423	0.365854	0.296296	0.368421	0.108108	0.214286	0.8	0.363636	0.54386	0.15	0.235294	0.25	In_Sk
chr7_149239001	chr7	149239001	149239500	500	*	8.74116e-09	1.56822e-07	-38.7352	Promoter (<=1kb)	7	149239651	149255606	15956	1	7988	ENST00000335870.7	-151	ENSG00000170260	ZNF212	zinc finger protein 212	0.0869565	0.142857	0.130435	0.181818	0.333333	1	0.32	0.568182	0.125	0.166667	0	Bm_In
chr1_247079501	chr1	247079501	247080000	500	*	0.000238106	0.00339559	35.2941	Promoter (<=1kb)	1	247034637	247078811	44175	2	93474	ENST00000366503.3	-690	ENSG00000277462	ZNF670	zinc finger protein 670	0.576923	0.421053	0.375	0.28	0.235294	0.4	0.5	0.581081	0.12	0.444444	1	In_Sk
chr19_57558501	chr19	57558501	57559000	500	*	0.000427208	0.0121673	34.1176	Promoter (<=1kb)	19	57535257	57559812	24556	2	162972	ENST00000601415.5	812	ENSG00000251369	ZNF550	zinc finger protein 550	0.880342	0.828571	0.710526	0.901961	0.916667	0.954545	0.648148	0.826531	0.5	0.888889	0.769231	Lu_Sk
chr19_21082501	chr19	21082501	21083000	500	*	4.7258e-16	1.01886e-13	32.9965	Promoter (<=1kb)	19	21082250	21118477	36228	1	148206	ENST00000620627.1	251	ENSG00000160352	ZNF714	zinc finger protein 714	0.6875	0	0.230435	0.690763	0	0.264463	0.0454545	0.523109	0.166667	0.294118	0	In_Lu
chr16_4767501	chr16	4767501	4768000	500	*	8.92602e-07	3.20391e-05	-42.506	Promoter (<=1kb)	16	4750814	4767216	16403	2	26048	ENST00000545009.1	-285	ENSG00000103199	ZNF500	zinc finger protein 500	0.473684	0.15	0.652174	0.730769	0.285714	0.333333	0.2	0.333333	0.454545	0.255814	0.666667	In_Sp
chr19_21851001	chr19	21851001	21851500	500	*	3.72637e-09	1.53953e-07	-37.2113	Promoter (<=1kb)	19	21807353	21851968	44616	2	7594	ENST00000598381.5	468	ENSG00000198521	ZNF43	zinc finger protein 43	0.806452	0.266667	0.786822	0.826531	0.661017	0.864865	0.549618	0.511111	0.75	0.596491	0.675	Bm_Lu
chr19_52493001	chr19	52493001	52493500	500	*	5.49045e-12	1.30175e-09	30.4888	Promoter (<=1kb)	19	52492830	52511142	18313	1	147660	ENST00000601120.1	171	ENSG00000258405	ZNF578	zinc finger protein 578	0.42	0.285714	0.142857	0.273438	0.544828	0.476744	0.363636	0.394052	0.576271	0.1	0.436364	Lu_Sp
chr19_30629501	chr19	30629501	30630000	500	*	0.000958225	0.00985388	-33.082	Intron (ENST00000592773.2/9745, intron 1 of 1)	19	30549346	30713538	164193	1	9745	ENST00000592773.2	80155	ENSG00000198597	ZNF536	zinc finger protein 536	0.631148	0.705882	0.666667	0.487805	0.941176	0.75	0.596154	0.514286	0.532258	0.409091	0.75	In_Lu
chr19_52821001	chr19	52821001	52821500	500	*	2.83267e-10	1.53134e-08	-47.0845	Promoter (<=1kb)	19	52797408	52821633	24226	2	7576	ENST00000457749.7	133	ENSG00000198538	ZNF28	zinc finger protein 28	0	0.16129	0.0833333	0.0322581	0.5	0.5	0.25	0.0735294	0.0178571	0	0	Bm_Lu
chr19_56508001	chr19	56508001	56508500	500	*	1.22526e-21	5.5672e-19	-34.955	Promoter (<=1kb)	19	56507855	56530212	22358	1	57573	ENST00000308031.10	146	ENSG00000196263	ZNF471	zinc finger protein 471	0.197248	0.136364	0.282857	0.421053	0.568528	0.463158	0.13913	0.204545	0.228916	0.235955	0.313333	In_Lu
chr19_47540001	chr19	47540001	47540500	500	*	5.87502e-16	2.87021e-13	40.0535	Promoter (<=1kb)	19	47532167	47540969	8803	2	84215	ENST00000487275.1	469	ENSG00000118156	ZNF541	zinc finger protein 541	0.240741	0.153846	0.231579	0.135659	0.604651	0.5	0.289157	0.337121	0.494949	0.333333	0.558442	Lu_Sp
chr7_112286001	chr7	112286001	112286500	500	*	1.19253e-06	4.10252e-05	29.8172	Intron (ENST00000361946.8/11179, intron 1 of 11)	7	112337728	112343023	5296	1	11179	ENST00000421864.2	-51228	ENSG00000198839	ZNF277	zinc finger protein 277	0.027027	0.0909091	0.480769	0.0892857	0.875	0.489796	0.711538	0.509434	0.428571	0.333333	0.52381	In_Sp
chr20_59127001	chr20	59127001	59127500	500	*	1.12267e-12	1.34411e-10	-39.2019	Intron (ENST00000637017.1/128611, intron 1 of 7)	20	59123404	59147026	23623	1	128611	ENST00000610729.1	3597	ENSG00000124203	ZNF831	zinc finger protein 831	0.480519	0.666667	0.841808	0.84456	0.788235	0.658537	0.758621	0.759036	0.904255	0.898305	0.866667	Bm_Sk
chr19_2864501	chr19	2864501	2865000	500	*	1.35779e-10	4.54825e-09	-38.9239	Promoter (2-3kb)	19	2867335	2877442	10108	1	80032	ENST00000586470.5	-2335	ENSG00000172000	ZNF556	zinc finger protein 556	0.350877	0.421053	0.757282	0.75817	0.692308	0.358491	0.634146	0.47619	0.789474	0.478261	0.69697	Bm_Sp
chr10_47369001	chr10	47369001	47369500	500	*	0.000166206	0.00606421	-29.0167	Intron (ENST00000585316.3/118738, intron 1 of 1)	10	47365502	47384261	18760	2	118738	ENST00000591025.1	14761	ENSG00000265763	ZNF488	zinc finger protein 488	0.240741	0.125	0.646154	0.567568	0.382353	0.151515	0.5	0.552326	0.636364	0.46875	0.567568	Lu_Sk
chrX_152913001	chrX	152913001	152913500	500	*	1.28346e-09	2.77728e-08	-38.1998	Promoter (<=1kb)	23	152914442	152973480	59039	1	7739	ENST00000318504.11	-942	ENSG00000147394	ZNF185	zinc finger protein 185 with LIM domain	0.202614	0.416667	0.45679	0.476923	0.578947	0.380952	0.4	0.724138	0.290323	0.451613	0.4	Bm_In
chrX_152949501	chrX	152949501	152950000	500	*	7.47868e-07	7.99762e-06	-40.0465	Intron (ENST00000318504.11/7739, intron 14 of 20)	23	152941701	152973472	31772	1	7739	ENST00000454925.1	7800	ENSG00000147394	ZNF185	zinc finger protein 185 with LIM domain	0.361111	0.714286	0.703297	0.758621	0.638889	0.705882	0.75	0.94	0.756757	0.5	1	Bm_In
chr8_143681501	chr8	143681501	143682000	500	*	1.17728e-24	2.59294e-22	-41.6718	Promoter (2-3kb)	8	143684452	143691474	7023	1	286075	ENST00000532003.5	-2452	ENSG00000181135	ZNF707	zinc finger protein 707	0.394737	0.764706	0.794393	0.721239	0.745098	0.697674	0.770492	0.859813	0.627451	0.648148	0.794118	Bm_In
chrX_152920001	chrX	152920001	152920500	500	*	1.85243e-11	5.93256e-10	-35.6338	Promoter (<=1kb)	23	152920349	152973473	53125	1	7739	ENST00000426821.6	0	ENSG00000147394	ZNF185	zinc finger protein 185 with LIM domain	0.271429	0.611111	0.588235	0.736196	0.647059	0.69697	0.72549	0.828358	0.610169	0.536585	0.714286	Bm_In
chr16_49590501	chr16	49590501	49591000	500	*	8.08011e-13	3.35564e-11	-48.4776	Intron (ENST00000561648.5/23090, intron 6 of 8)	16	49490951	49640852	149902	2	23090	ENST00000567169.5	49852	ENSG00000102935	ZNF423	zinc finger protein 423	0.290909	0.521739	0.8	0.703704	0.62069	0.681818	0.888889	0.831683	0.808511	0.714286	0.74359	Bm_In
chr10_47372501	chr10	47372501	47373000	500	*	2.73921e-13	1.24422e-11	-46.3528	Intron (ENST00000585316.3/118738, intron 1 of 1)	10	47365502	47384261	18760	2	118738	ENST00000591025.1	11261	ENSG00000265763	ZNF488	zinc finger protein 488	0.365385	0.7	0.897638	0.833333	0.788462	0.92	0.875	0.885542	0.775	0.675676	0.780488	Bm_In
chr19_30533501	chr19	30533501	30534000	500	*	1.55615e-07	4.11715e-06	-40.3856	Intron (ENST00000585628.5/9745, intron 4 of 5)	19	30549346	30713538	164193	1	9745	ENST00000592773.2	-15346	ENSG00000198597	ZNF536	zinc finger protein 536	0.142857	0.333333	0.72093	0.617647	0.595745	0.576923	0.571429	0.753247	0.555556	0.290323	0.605263	Bm_Lu
chr19_30593001	chr19	30593001	30593500	500	*	4.35457e-07	1.7191e-05	-29.845	Intron (ENST00000592773.2/9745, intron 1 of 1)	19	30549346	30713538	164193	1	9745	ENST00000592773.2	43655	ENSG00000198597	ZNF536	zinc finger protein 536	0.142857	0.642857	0.847328	0.748031	0.806452	0.824561	0.521739	0.491228	0.830189	0.64	0.65625	In_Sp
chr15_56733501	chr15	56733501	56734000	500	*	1.08434e-41	1.13008e-38	-37.5001	Promoter (<=1kb)	15	56630327	56733589	103263	2	54816	ENST00000267807.11	0	ENSG00000137871	ZNF280D	zinc finger protein 280D	0.0627306	0.394737	0.463807	0.501784	0.539792	0.653846	0.302521	0.52635	0.338608	0.566667	0.594937	Bm_In
chr22_20403501	chr22	20403501	20404000	500	*	6.21039e-17	5.00239e-15	-52.3025	Intron (ENST00000611540.4/7625, intron 5 of 5)	22	20399511	20407393	7883	1	7625	ENST00000476678.1	3990	ENSG00000185252	ZNF74	zinc finger protein 74	0.29661	0.644444	0.722222	0.697368	0.942857	1	0.953488	0.875	0.921053	1	1	Bm_In
chr19_12640001	chr19	12640001	12640500	500	*	7.16983e-08	1.0159e-06	-39.5118	Promoter (<=1kb)	19	12583485	12640098	56614	2	57474	ENST00000465656.1	0	ENSG00000188033	ZNF490	zinc finger protein 490	0	0.142857	0.328571	0.3125	0.307692	0.888889	0.228571	0.531646	0.454545	0.391304	0.55	Bm_In
chr17_42063501	chr17	42063501	42064000	500	*	3.35413e-12	1.23879e-10	-41.5677	Promoter (1-2kb)	17	42061239	42065365	4127	2	201181	ENST00000453355.2	1365	ENSG00000187595	ZNF385C	zinc finger protein 385C	0.275	0.458333	0.663462	0.738636	0.6	0.941176	0.596154	0.784173	0.707317	0.566667	0.571429	Bm_In
chr22_20393501	chr22	20393501	20394000	500	*	2.41672e-63	8.67002e-60	-58.0705	Promoter (<=1kb)	22	20394115	20408461	14347	1	7625	ENST00000611540.4	-115	ENSG00000185252	ZNF74	zinc finger protein 74	0.170455	0.25	0.809524	0.653846	0.615942	1	0.657143	0.788018	0.75	0.595745	0.662791	Bm_In
chr16_4769001	chr16	4769001	4769500	500	*	2.62371e-09	5.31207e-08	-47.3432	Promoter (1-2kb)	16	4750814	4767216	16403	2	26048	ENST00000545009.1	-1785	ENSG00000103199	ZNF500	zinc finger protein 500	0.47619	0.333333	0.924812	0.910891	0.886364	0.947368	0.78	0.933333	0.868852	0.92	0.842105	Bm_In
chr15_90000501	chr15	90000501	90001000	500	*	1.20798e-53	2.50388e-50	-41.0579	Promoter (<=1kb)	15	90001324	90082191	80868	1	374655	ENST00000268154.9	-324	ENSG00000140548	ZNF710	zinc finger protein 710	0.0751445	0.131579	0.538362	0.560372	0.497758	0.361345	0.285714	0.546404	0.300366	0.45	0.363636	Bm_In
chr20_53622001	chr20	53622001	53622500	500	*	9.15288e-15	1.21911e-12	-40.9541	Intron (ENST00000444112.1/105372672, intron 2 of 2)	20	53582925	53609907	26983	2	7764	ENST00000540425.1	-12094	ENSG00000171940	ZNF217	zinc finger protein 217	0.442177	0.4	0.819905	0.818182	0.83908	0.857143	0.557692	0.739796	0.5875	0.810345	0.666667	Bm_Lu
chr16_49750501	chr16	49750501	49751000	500	*	2.00769e-14	1.0961e-12	-43.0945	Intron (ENST00000561648.5/23090, intron 3 of 8)	16	49490605	49780609	290005	2	23090	ENST00000562871.5	29609	ENSG00000102935	ZNF423	zinc finger protein 423	0.441558	0.5	0.833333	0.815789	0.92	0.818182	0.820513	0.894118	0.653846	0.7	0.95	Bm_In
chr17_42028001	chr17	42028001	42028500	500	*	5.42974e-29	1.93676e-26	-41.8466	Promoter (<=1kb)	17	42025576	42028131	2556	2	201181	ENST00000496039.5	0	ENSG00000187595	ZNF385C	zinc finger protein 385C	0.397849	0.416667	0.65566	0.704545	0.718447	0.885965	0.614458	0.856828	0.715517	0.40678	0.746032	Bm_In
chr7_5144501	chr7	5144501	5145000	500	*	8.46217e-24	1.66697e-21	-35.2458	Promoter (<=1kb)	7	5121572	5144546	22975	2	645700	ENST00000422060.2	0	ENSG00000159904	ZNF890P	zinc finger protein 890, pseudogene	0.380165	0.244898	0.651877	0.612319	0.855172	0.90625	0.666667	0.737828	0.603448	0.351648	0.666667	Bm_In
