# Supplementary material for: Methylomes of human CD4 and CD8 memory T lymphocytes reveal tissue-specific epigenetic signatures for maintenance and recall function
Source: Immun Inflamm. 2025 Oct 1;1(1):13. doi: 10.1007/s44466-025-00009-x (PMC12623507; doi:10.1007/s44466-025-00009-x)
Supplement: Supplementary file 3 — Supplementary Material 3: Tables S1-S10. [file 44466_2025_9_MOESM3_ESM.zip › Suppl_Table_9. Methylation values of DMRs associated with KLF family genes.xlsx]

## Sheet: CD4 CD69+_KLFs
dmrids	seqnames	start	end	width	strand	pvalue	qvalue	V5	annotation	geneChr	geneStart	geneEnd	geneLength	geneStrand	geneId	transcriptId	distanceToTSS	ENSEMBL	SYMBOL	GENENAME	Hf08_BmTM4_SP1	Hf28_BmTM4_SP1	Hf16_SpTM4_SP1	Hf17_SpTM4_SP1	Hf23_LuTM4_SP1	Hf24_LuTM4_SP1	Hf18_InTM4_SP1	Hf27_InTM4_SP1	Hf14_SkTM4_SP1	Hf15_SkTM4_SP1	Hf20_SkTM4_SP1	Tissue_Group	Cluster
chr15_31367001	chr15	31367001	31367500	500	*	0.000853227	0.00565654	-16.6369	Promoter (<=1kb)	15	31366154	31372182	6029	1	51621	ENST00000558844.1	847	ENSG00000169926	KLF13	KLF transcription factor 13	0.73494	0.761905	0.767442	0.771186	0.766667	0.901639	0.666667	0.669565	0.8	0.898477	0.75	Bm_In	5
chr15_31393001	chr15	31393001	31393500	500	*	8.22005e-09	3.71038e-07	-23.2403	Promoter (<=1kb)	15	31393575	31435665	42091	1	51621	ENST00000558225.1	-75	ENSG00000169926	KLF13	KLF transcription factor 13	0.391304	0.6	0.328571	0.481013	0.564417	0.701571	0.360902	0.451128	0.60166	0.590535	0.621849	Bm_In	5
chr4_38662501	chr4	38662501	38663000	500	*	6.88034e-05	0.000761722	-18.8408	Promoter (1-2kb)	4	38664197	38690751	26555	1	51274	ENST00000514033.1	-1197	ENSG00000109787	KLF3	KLF transcription factor 3	0.75576	0.881081	0.839623	0.865979	0.854545	0.888889	0.580882	0.733083	0.871429	0.863636	0.9375	Bm_In	5
chrX_56032001	chrX	56032001	56032500	500	*	0.00222966	0.0101983	-15.2034	Intron (ENST00000669152.1/11279, intron 2 of 2)	23	55908294	56205283	296990	1	11279	ENST00000661602.1	123707	ENSG00000102349	KLF8	KLF transcription factor 8	0.772152	0.970588	0.869565	0.866667	0.833333	0.8	0.847458	0.592593	0.904762	0.855263	0.882353	Bm_In	5
chr19_1865001	chr19	1865001	1865500	500	*	2.54851e-13	1.95712e-11	-27.8631	Promoter (1-2kb)	19	1852399	1863579	11181	2	83855	ENST00000250916.6	-1422	ENSG00000129911	KLF16	KLF transcription factor 16	0.35786	0.709677	0.638614	0.730198	0.626761	0.699029	0.474453	0.407895	0.617761	0.69496	0.631944	Bm_In	5
chr2_10040501	chr2	10040501	10041000	500	*	0.00406766	0.0186494	-15.4321	Promoter (1-2kb)	2	10042849	10047770	4922	1	8462	ENST00000401510.5	-1849	ENSG00000172059	KLF11	KLF transcription factor 11	0.782051	0.942857	0.96	0.931034	0.931818	0.964286	0.84	0.767857	0.9375	0.870968	0.833333	Bm_In	5
chr7_130733001	chr7	130733001	130733500	500	*	5.02106e-06	8.90598e-05	-16.3908	Promoter (<=1kb)	7	130730697	130734207	3511	2	136259	ENST00000583337.4	707	ENSG00000266265	KLF14	KLF transcription factor 14	0.428198	0.56	0.320652	0.424242	0.521531	0.508333	0.339041	0.379085	0.316062	0.5	0.598485	Bm_In	5
chr13_73866001	chr13	73866001	73866500	500	*	2.24093e-08	2.03205e-06	39.5604	Intron (ENST00000377669.6/11278, intron 2 of 6)	13	73686089	73995049	308961	2	11278	ENST00000377669.6	128549	ENSG00000118922	KLF12	KLF transcription factor 12	0.628571	0.509804	0.304348	0.5	0.8125	0.6	0.65	0.571429	0.771429	0.729167	0.952381	Bm_In	5
chr15_31500501	chr15	31500501	31501000	500	*	0.000619126	0.00317277	-19.9847	Intron (ENST00000307050.6/161725, intron 10 of 12)	15	31393575	31435665	42091	1	51621	ENST00000558225.1	106926	ENSG00000169926	KLF13	KLF transcription factor 13	0.713333	0.575	0.583333	0.914286	0.8	0.916667	0.833333	0.3125	0.83871	0.921053	0.7	Bm_In	5
chr15_31335501	chr15	31335501	31336000	500	*	0.00334451	0.0160669	-20.3125	Intron (ENST00000307145.4/51621, intron 1 of 1)	15	31339933	31372443	32511	1	51621	ENST00000560473.1	-3933	ENSG00000169926	KLF13	KLF transcription factor 13	0.909091	0	0.544118	0.680328	0.754717	0.666667	0.535714	0.480769	0.731707	0.661538	0.741379	Bm_In	5
chr7_130732001	chr7	130732001	130732500	500	*	0.00361954	0.0128649	-20.8333	Promoter (1-2kb)	7	130730697	130734207	3511	2	136259	ENST00000583337.4	1707	ENSG00000266265	KLF14	KLF transcription factor 14	0.680851	0.777778	1	1	0.75	1	0.904762	1	1	0.833333	1	Bm_In	4
chr13_73985001	chr13	73985001	73985500	500	*	0.00552244	0.0366798	31.1111	Intron (ENST00000377669.6/11278, intron 1 of 6)	13	73686089	73995049	308961	2	11278	ENST00000377669.6	9549	ENSG00000118922	KLF12	KLF transcription factor 12	0	0.1	0.15	0.3	0.5	1	0.416667	0.619048	0.636364	0.357143	0.75	Bm_In	4
chr19_1861001	chr19	1861001	1861500	500	*	0.00128035	0.00632205	-18.522	Promoter (1-2kb)	19	1854318	1862858	8541	2	83855	ENST00000592313.1	1358	ENSG00000129911	KLF16	KLF transcription factor 16	0.819672	0.333333	0.844828	0.897436	0.878049	0.881579	0.698113	0.873016	0.693069	0.80137	0.7	Bm_In	4
chr15_31339001	chr15	31339001	31339500	500	*	0.0192181	0.041648	-16.3627	Promoter (<=1kb)	15	31339933	31372443	32511	1	51621	ENST00000560473.1	-433	ENSG00000169926	KLF13	KLF transcription factor 13	0.604651	0.5	0.714286	0.76	0.705882	0.818182	0.707317	0.75	0.594203	0.591398	0.613636	Bm_In	4
chr3_126350001	chr3	126350001	126350500	500	*	0.0103312	0.0261487	-21.9351	Intron (ENST00000296233.4/28999, intron 2 of 2)	3	126352675	126354285	1611	2	28999	ENST00000509675.1	3785	ENSG00000163884	KLF15	KLF transcription factor 15	0.551724	0.5	0.842105	0.722222	0.705882	0.661765	0.738462	0.760684	0.636364	0.629213	0.709677	Bm_In	4
chr15_31490001	chr15	31490001	31490500	500	*	0.003366	0.0139536	17.9508	Intron (ENST00000307050.6/161725, intron 10 of 12)	15	31393575	31435665	42091	1	51621	ENST00000558225.1	96426	ENSG00000169926	KLF13	KLF transcription factor 13	0.060241	0	0.234043	0.447368	0.404255	0.369565	0.425532	0.615385	0.314286	0.348837	0.40625	Bm_In	4
chr3_126316501	chr3	126316501	126317000	500	*	0.00947901	0.0303815	18.7476	Intron (ENST00000652931.1/ENST00000652931.1, intron 1 of 2)	3	126352675	126354285	1611	2	28999	ENST00000509675.1	37285	ENSG00000163884	KLF15	KLF transcription factor 15	0.238095	0.458333	0.686567	0.713043	0.694444	0.62069	0.756757	0.866667	0.478873	0.660194	0.689655	Bm_In	4
chr15_31356501	chr15	31356501	31357000	500	*	0.00140175	0.00828534	20.1584	Intron (ENST00000307145.4/51621, intron 1 of 1)	15	31366154	31372182	6029	1	51621	ENST00000558844.1	-9154	ENSG00000169926	KLF13	KLF transcription factor 13	0.286713	0.552632	0.333333	0.5	0.590909	0.180328	0.464286	0.5	0.315789	0.544304	0.4	Bm_In	2
chr2_207123501	chr2	207123501	207124000	500	*	3.63903e-10	1.47139e-08	-33.1552	Promoter (<=1kb)	2	207081016	207124408	43393	2	8609	ENST00000467833.1	408	ENSG00000118263	KLF7	KLF transcription factor 7	0.360656	0.911765	0.783019	0.864754	0.94	0.838384	0.783333	0.805263	0.834171	0.862319	0.926316	Bm_In	2
chrX_56024501	chrX	56024501	56025000	500	*	0.00793688	0.0254805	-22.9167	Intron (ENST00000669152.1/11279, intron 2 of 2)	23	55908294	56205283	296990	1	11279	ENST00000661602.1	116207	ENSG00000102349	KLF8	KLF transcription factor 8	0.295455	0.68	0.73913	0.728395	0.85	0.642857	0.603774	0.695652	0.788889	0.655914	0.454545	Bm_In	2
chr19_1860001	chr19	1860001	1860500	500	*	0.000122561	0.000951574	-18.3414	Promoter (2-3kb)	19	1854318	1862858	8541	2	83855	ENST00000592313.1	2358	ENSG00000129911	KLF16	KLF transcription factor 16	0.170507	0.210526	0.312925	0.255814	0.338235	0.37931	0.257576	0.214286	0.15	0.233577	0.0864198	Bm_In	2
chr9_107491501	chr9	107491501	107492000	500	*	1.77123e-05	0.000188759	-29.7124	Promoter (1-2kb)	9	107488989	107490482	1494	2	9314	ENST00000420475.1	-1019	ENSG00000136826	KLF4	KLF transcription factor 4	0.352941	0.5	0.519231	0.583333	0.787234	0.613861	0.703125	0.446602	0.504065	0.541353	0.5	Bm_In	2
chr2_10042001	chr2	10042001	10042500	500	*	0.00566421	0.0198519	-17.9322	Promoter (<=1kb)	2	10042849	10047770	4922	1	8462	ENST00000401510.5	-349	ENSG00000172059	KLF11	KLF transcription factor 11	0.769231	0.833333	0.744681	0.830769	1	0.96	0.716418	0.932584	0.815385	0.851351	0.797297	Bm_In	2
chr15_31336001	chr15	31336001	31336500	500	*	0.000182281	0.00132067	-16.6983	Intron (ENST00000307145.4/51621, intron 1 of 1)	15	31339933	31372443	32511	1	51621	ENST00000560473.1	-3433	ENSG00000169926	KLF13	KLF transcription factor 13	0.655319	0.68	0.72549	0.80315	0.842857	0.809524	0.610619	0.73125	0.644231	0.797386	0.686275	Bm_In	2
chr15_31337001	chr15	31337001	31337500	500	*	0.000101953	0.000815871	-15.2406	Promoter (2-3kb)	15	31339933	31372443	32511	1	51621	ENST00000560473.1	-2433	ENSG00000169926	KLF13	KLF transcription factor 13	0.728477	0.754717	0.742574	0.821622	0.905882	0.872549	0.730769	0.741176	0.811429	0.807487	0.76	Bm_In	2
chr15_31360001	chr15	31360001	31360500	500	*	1.28553e-09	7.26028e-08	-22.8387	Intron (ENST00000307145.4/51621, intron 1 of 1)	15	31366154	31372182	6029	1	51621	ENST00000558844.1	-5654	ENSG00000169926	KLF13	KLF transcription factor 13	0.709677	0.714286	0.776596	0.828571	0.87931	0.863248	0.693333	0.62439	0.712329	0.771429	0.649485	Bm_In	2
chr15_31398501	chr15	31398501	31399000	500	*	2.86354e-05	0.000252926	28.2081	Intron (ENST00000558921.1/51621, intron 1 of 1)	15	31393575	31435665	42091	1	51621	ENST00000558225.1	4926	ENSG00000169926	KLF13	KLF transcription factor 13	0.75641	0.375	0.282051	0.269231	0.363636	0.545455	0.434783	0.461538	0.511111	0.391892	0.45	Bm_In	6
chr15_31512001	chr15	31512001	31512500	500	*	0.00265105	0.0219533	22.987	Intron (ENST00000307050.6/161725, intron 8 of 12)	15	31393575	31435665	42091	1	51621	ENST00000558225.1	118426	ENSG00000169926	KLF13	KLF transcription factor 13	0.788732	0.774194	0.842105	0.40625	0.857143	0.857143	0.848485	0.909091	0.846154	0.756098	0.666667	Bm_In	6
chr19_1857501	chr19	1857501	1858000	500	*	0.000227879	0.00158686	23.5614	Intron (ENST00000541015.5/83855, intron 1 of 2)	19	1854318	1862858	8541	2	83855	ENST00000592313.1	4858	ENSG00000129911	KLF16	KLF transcription factor 16	0.822581	0.857143	0.72381	0.715447	0.578947	0.608108	0.684211	0.826667	0.564356	0.552147	0.482143	Bm_In	3
chr15_31523501	chr15	31523501	31524000	500	*	0.000155874	0.00116298	20.9765	Intron (ENST00000307050.6/161725, intron 8 of 12)	15	31393575	31435665	42091	1	51621	ENST00000558225.1	129926	ENSG00000169926	KLF13	KLF transcription factor 13	0.773196	0.827586	0.873418	0.818966	0.566265	0.586667	0.847826	0.884393	0.623656	0.616352	0.561404	Bm_In	3
chr15_31400001	chr15	31400001	31400500	500	*	0.000973507	0.00456025	15.8363	Intron (ENST00000558921.1/51621, intron 1 of 1)	15	31393575	31435665	42091	1	51621	ENST00000558225.1	6426	ENSG00000169926	KLF13	KLF transcription factor 13	0.818182	0.930233	0.865385	0.914894	0.655172	0.677419	0.891304	0.859649	0.698413	0.728571	0.592593	Bm_In	3
chr3_126351001	chr3	126351001	126351500	500	*	6.95567e-07	1.69197e-05	20.2797	Promoter (2-3kb)	3	126352675	126354285	1611	2	28999	ENST00000509675.1	2785	ENSG00000163884	KLF15	KLF transcription factor 15	0.977273	0.8	0.777778	0.803571	0.704225	0.671141	0.857143	0.89916	0.757009	0.630682	0.647727	Bm_In	3
chr15_31338501	chr15	31338501	31339000	500	*	0.00678509	0.0414874	-20.3581	Promoter (<=1kb)	15	31339933	31372443	32511	1	51621	ENST00000560473.1	-933	ENSG00000169926	KLF13	KLF transcription factor 13	0.581818	0.4	0.510204	0.5	0.166667	0.367347	0.529412	0.655172	0.2	0.323077	0.341463	Bm_In	3
chr1_44140501	chr1	44140501	44141000	500	*	0.00588733	0.0213168	18.7684	Promoter (<=1kb)	1	44137821	44141631	3811	2	105378952	ENST00000634670.1	631	ENSG00000283039	KLF18	KLF transcription factor 18	0.666667	0.5	0.470588	0.675325	0.631579	0.344828	0.736842	0.666667	0.54902	0.525424	0.4	Bm_In	3
chr15_31347501	chr15	31347501	31348000	500	*	0.000902256	0.0047888	16.9479	Intron (ENST00000307145.4/51621, intron 1 of 1)	15	31339933	31372443	32511	1	51621	ENST00000560473.1	7568	ENSG00000169926	KLF13	KLF transcription factor 13	0.316176	0.185185	0.241379	0.172131	0.0952381	0.145161	0.493151	0.268908	0.0824742	0.166667	0.176471	Bm_In	3
chr15_31434501	chr15	31434501	31435000	500	*	2.04566e-09	1.09256e-07	20.149	Intron (ENST00000558921.1/51621, intron 1 of 1)	15	31393575	31435665	42091	1	51621	ENST00000558225.1	40926	ENSG00000169926	KLF13	KLF transcription factor 13	0.0983051	0.0416667	0.145833	0.151163	0.0135135	0	0.295775	0.148515	0.045045	0.0263158	0.0465116	Bm_In	3
chr15_31346001	chr15	31346001	31346500	500	*	2.32063e-10	9.83034e-09	29.9465	Intron (ENST00000307145.4/51621, intron 1 of 1)	15	31339933	31372443	32511	1	51621	ENST00000560473.1	6068	ENSG00000169926	KLF13	KLF transcription factor 13	0.34507	0.155556	0.233333	0.156627	0	0	0.308642	0.276923	0.0487805	0.160377	0	Bm_In	3
chr15_31346501	chr15	31346501	31347000	500	*	6.88401e-09	3.18153e-07	25.2389	Intron (ENST00000307145.4/51621, intron 1 of 1)	15	31339933	31372443	32511	1	51621	ENST00000560473.1	6568	ENSG00000169926	KLF13	KLF transcription factor 13	0.34	0	0.25	0.14966	0.101266	0.0487805	0.339623	0.320388	0.117188	0.179894	0.078125	Bm_In	3
chr3_126300001	chr3	126300001	126300500	500	*	0.000257433	0.00175074	15.3131	Intron (ENST00000514281.2/ENST00000514281.2, intron 1 of 3)	3	126352675	126354285	1611	2	28999	ENST00000509675.1	53785	ENSG00000163884	KLF15	KLF transcription factor 15	0.904762	0.722222	0.816794	0.841667	0.684615	0.783019	0.813333	0.863636	0.844086	0.764706	0.818182	Bm_In	3
chr3_126314001	chr3	126314001	126314500	500	*	0.001672	0.0153019	-19.6346	Intron (ENST00000652931.1/ENST00000652931.1, intron 1 of 2)	3	126352675	126354285	1611	2	28999	ENST00000509675.1	39785	ENSG00000163884	KLF15	KLF transcription factor 15	0.72	0.5	0.62963	0.817308	0.413793	0.627119	0.809524	0.580645	0.675325	0.601942	0.692308	Bm_In	3
chrX_56029001	chrX	56029001	56029500	500	*	0.00825616	0.0482591	-18.5722	Intron (ENST00000669152.1/11279, intron 2 of 2)	23	55908294	56205283	296990	1	11279	ENST00000661602.1	120707	ENSG00000102349	KLF8	KLF transcription factor 8	0.678571	0.333333	0.828571	0.66	0.5625	0.44	0.8	0.461538	0.735849	0.586207	0.454545	Bm_In	3
chr15_31343001	chr15	31343001	31343500	500	*	0.00381004	0.0121587	-17.7068	Intron (ENST00000307145.4/51621, intron 1 of 1)	15	31339933	31372443	32511	1	51621	ENST00000560473.1	3068	ENSG00000169926	KLF13	KLF transcription factor 13	0.269841	0.368421	0.490909	0.45614	0.273973	0.365854	0.518182	0.450292	0.315789	0.337607	0.211382	Bm_In	3
chr15_31340001	chr15	31340001	31340500	500	*	0.00338661	0.016227	25.1195	Promoter (<=1kb)	15	31339933	31372443	32511	1	51621	ENST00000560473.1	68	ENSG00000169926	KLF13	KLF transcription factor 13	0.333333	0.5	0.611111	0.690476	0.416667	0.371429	0.7	0.604167	0.523077	0.383333	0.344828	Bm_In	3
chr15_31345001	chr15	31345001	31345500	500	*	5.58495e-14	5.06006e-12	-37.1408	Intron (ENST00000307145.4/51621, intron 1 of 1)	15	31339933	31372443	32511	1	51621	ENST00000560473.1	5068	ENSG00000169926	KLF13	KLF transcription factor 13	0.166667	0.104167	0.488095	0.533784	0.142857	0.0588235	0.333333	0.281046	0.232877	0.194805	0.0681818	Bm_In	3
chr15_31345501	chr15	31345501	31346000	500	*	9.4719e-12	5.54439e-10	-30.9766	Intron (ENST00000307145.4/51621, intron 1 of 1)	15	31339933	31372443	32511	1	51621	ENST00000560473.1	5568	ENSG00000169926	KLF13	KLF transcription factor 13	0.11194	0	0.415584	0.404412	0.0322581	0.0961538	0.390244	0.325301	0.0289855	0.0737705	0.0697674	Bm_In	3
chr15_31499501	chr15	31499501	31500000	500	*	1.6919e-05	0.000181587	29.68	Intron (ENST00000307050.6/161725, intron 10 of 12)	15	31393575	31435665	42091	1	51621	ENST00000558225.1	105926	ENSG00000169926	KLF13	KLF transcription factor 13	0.730539	0.75	0.808511	0.655914	0.368421	0.538462	0.869565	0.802632	0.691176	0.647887	0.689655	Bm_In	1
chrX_56234001	chrX	56234001	56234500	500	*	0.00936186	0.034642	23.1035	Promoter (<=1kb)	23	56233212	56284655	51444	1	11279	ENST00000640927.1	789	ENSG00000102349	KLF8	KLF transcription factor 8	0.37931	0.647059	0.4	0.5	0.3	0.52381	0.6	0.680556	0.477612	0.466667	0.6	Bm_In	1
chr2_10042501	chr2	10042501	10043000	500	*	1.37296e-09	4.88219e-08	17.9906	Promoter (<=1kb)	2	10042849	10047770	4922	1	8462	ENST00000401510.5	0	ENSG00000172059	KLF11	KLF transcription factor 11	0.254438	0.307692	0.118156	0.0872093	0.0761421	0.0847953	0.191589	0.305755	0.136364	0.0717131	0.251462	Bm_In	1
chr2_10044501	chr2	10044501	10045000	500	*	3.48456e-11	1.77195e-09	26.2474	Promoter (<=1kb)	2	10044245	10054836	10592	1	8462	ENST00000535335.1	256	ENSG00000172059	KLF11	KLF transcription factor 11	0.32549	0.553957	0.21374	0.247788	0.192308	0.125	0.369128	0.639535	0.346535	0.247525	0.316456	Bm_In	1
chr10_3781001	chr10	3781001	3781500	500	*	2.45426e-10	1.40339e-08	21.3689	Promoter (<=1kb)	10	3779550	3780496	947	2	1316	ENST00000492125.1	-505	ENSG00000067082	KLF6	KLF transcription factor 6	0	0.285714	0.106061	0.125	0.0454545	0.115385	0.121212	0.306122	0.015873	0.0229885	0	Bm_In	1
chr3_126287001	chr3	126287001	126287500	500	*	0.000268591	0.0019356	25.4711	Intron (ENST00000666921.1/ENST00000666921.1, intron 1 of 1)	3	126352675	126354285	1611	2	28999	ENST00000509675.1	66785	ENSG00000163884	KLF15	KLF transcription factor 15	0.592593	0.828571	0.6	0.68	0.537037	0.566667	0.702703	0.730769	0.494118	0.409524	0.511111	Bm_In	1
chr19_16327001	chr19	16327001	16327500	500	*	3.96373e-13	2.92482e-11	17.6537	Promoter (2-3kb)	19	16324840	16327260	2421	1	10365	ENST00000592003.1	2161	ENSG00000127528	KLF2	KLF transcription factor 2	0.160221	0.432432	0.0952381	0.15625	0.00757576	0.039604	0.253061	0.190283	0.0809524	0.101796	0.0618182	Bm_In	1
chr19_16326501	chr19	16326501	16327000	500	*	3.87153e-12	3.99448e-10	17.8193	Promoter (1-2kb)	19	16324840	16327260	2421	1	10365	ENST00000592003.1	1661	ENSG00000127528	KLF2	KLF transcription factor 2	0.0705394	0.1875	0.0677966	0.030303	0.0102041	0.0269058	0.215385	0.171429	0.0522388	0.0388889	0.0446429	Bm_In	1
chr3_126314501	chr3	126314501	126315000	500	*	2.55538e-05	0.000341977	22.7491	Intron (ENST00000652931.1/ENST00000652931.1, intron 1 of 2)	3	126352675	126354285	1611	2	28999	ENST00000509675.1	39285	ENSG00000163884	KLF15	KLF transcription factor 15	0.52381	0.8	0.77551	0.679012	0.757576	0.511628	0.735294	0.859155	0.605263	0.662791	0.62069	Bm_In	1
chrX_56026001	chrX	56026001	56026500	500	*	0.000218725	0.00193497	17.2666	Intron (ENST00000669152.1/11279, intron 2 of 2)	23	55908294	56205283	296990	1	11279	ENST00000661602.1	117707	ENSG00000102349	KLF8	KLF transcription factor 8	0.699029	0.857143	0.789474	0.688406	0.708333	0.65	0.792453	0.882022	0.733333	0.75817	0.728571	Bm_In	1
chr15_31502501	chr15	31502501	31503000	500	*	0.00353498	0.0261974	-18.5496	Intron (ENST00000307050.6/161725, intron 9 of 12)	15	31393575	31435665	42091	1	51621	ENST00000558225.1	108926	ENSG00000169926	KLF13	KLF transcription factor 13	0.454545	1	0.789474	0.82716	0.641026	0.619048	0.625	0.863636	0.850575	0.68	0.5	Bm_In	1
chrX_56233001	chrX	56233001	56233500	500	*	0.00545361	0.0192931	23.1775	Promoter (<=1kb)	23	56233189	56285097	51909	1	11279	ENST00000358094.7	0	ENSG00000102349	KLF8	KLF transcription factor 8	0.484848	0.833333	0.469136	0.460317	0.363636	0.392157	0.309859	0.722222	0.325843	0.403226	0.339286	Bm_In	1
chr3_126355501	chr3	126355501	126356000	500	*	2.82992e-08	1.08861e-06	25.6437	Promoter (1-2kb)	3	126352675	126354285	1611	2	28999	ENST00000509675.1	-1216	ENSG00000163884	KLF15	KLF transcription factor 15	0.424658	0.809524	0.545455	0.565445	0.363636	0.435185	0.432692	0.794286	0.508475	0.549587	0.421569	Bm_In	1
chr3_126349501	chr3	126349501	126350000	500	*	0.00134218	0.0138702	-17.0732	Intron (ENST00000296233.4/28999, intron 2 of 2)	3	126352675	126354285	1611	2	28999	ENST00000509675.1	4285	ENSG00000163884	KLF15	KLF transcription factor 15	0.92233	1	0.787234	0.868421	0.863636	0.764706	0.711111	0.865854	0.74359	0.628205	0.666667	Bm_In	1
chr15_31397501	chr15	31397501	31398000	500	*	1.36865e-06	5.97211e-05	-22.4645	Intron (ENST00000558921.1/51621, intron 1 of 1)	15	31393575	31435665	42091	1	51621	ENST00000558225.1	3926	ENSG00000169926	KLF13	KLF transcription factor 13	0.884615	1	0.8625	0.891473	0.739726	0.763158	0.65	0.658537	0.802326	0.760684	0.810345	Bm_In	1
chr15_31330001	chr15	31330001	31330500	500	*	0.000175766	0.00128165	23.0496	Promoter (2-3kb)	15	31327567	31435586	108020	1	51621	ENST00000558921.1	2434	ENSG00000169926	KLF13	KLF transcription factor 13	0.763158	0.8	0.762712	0.693069	0.531646	0.540323	0.615385	0.54023	0.589404	0.629032	0.351351	Bm_In	1
chr19_16313001	chr19	16313001	16313500	500	*	2.244e-06	2.88623e-05	31.3339	Intron (ENST00000588799.1/ENST00000588799.1, intron 1 of 1)	19	16324826	16328685	3860	1	10365	ENST00000248071.6	-11326	ENSG00000127528	KLF2	KLF transcription factor 2	0.77551	0.954545	0.71875	0.663636	0.666667	0.4	0.577778	0.36	0.652174	0.491803	0.325	Bm_In	1
chr10_3779001	chr10	3779001	3779500	500	*	3.18808e-20	9.3509e-18	53.5664	Promoter (<=1kb)	10	3775996	3780217	4222	2	1316	ENST00000461124.1	717	ENSG00000067082	KLF6	KLF transcription factor 6	0.673077	0.6	0.711111	0.688525	0.69697	0.818182	0.806452	0.757895	0.236364	0.238806	0.222222	Bm_In	1
chr10_3780001	chr10	3780001	3780500	500	*	2.49204e-11	1.11471e-09	25.8089	Promoter (<=1kb)	10	3775996	3780217	4222	2	1316	ENST00000461124.1	0	ENSG00000067082	KLF6	KLF transcription factor 6	0.25	0.571429	0.337349	0.338129	0.418605	0.333333	0.4375	0.392453	0.0869565	0.0933333	0.0392157	Bm_In	1
chr10_3777501	chr10	3777501	3778000	500	*	0.00021285	0.00133084	15.8942	Promoter (2-3kb)	10	3775996	3780217	4222	2	1316	ENST00000461124.1	2217	ENSG00000067082	KLF6	KLF transcription factor 6	0.820988	0.944444	0.770833	0.884058	0.852941	0.8	0.763636	0.858586	0.683168	0.697368	0.6	Bm_In	1
chr19_1860501	chr19	1860501	1861000	500	*	4.69958e-10	1.61839e-08	31.7329	Promoter (1-2kb)	19	1854318	1862858	8541	2	83855	ENST00000592313.1	1858	ENSG00000129911	KLF16	KLF transcription factor 16	0.776471	0.8	0.702326	0.742671	0.681159	0.771084	0.728682	0.733746	0.52071	0.51087	0.29878	Bm_In	1
chr15_31329501	chr15	31329501	31330000	500	*	3.21399e-12	6.69308e-10	-16.3314	Promoter (1-2kb)	15	31327567	31435586	108020	1	51621	ENST00000558921.1	1934	ENSG00000169926	KLF13	KLF transcription factor 13	0.305882	0.428571	0.41195	0.510417	0.329545	0.390476	0.414634	0.283516	0.256055	0.318021	0.323009	Bm_In	1
chr15_31342501	chr15	31342501	31343000	500	*	8.22018e-05	0.000570254	-15.7905	Promoter (2-3kb)	15	31339933	31372443	32511	1	51621	ENST00000560473.1	2568	ENSG00000169926	KLF13	KLF transcription factor 13	0.0423729	0.48	0.257426	0.285106	0.119266	0.168317	0.293103	0.228261	0.0714286	0.184906	0.0632911	Bm_In	1
chr19_1861501	chr19	1861501	1862000	500	*	1.66108e-09	2.02327e-07	-17.1159	Promoter (<=1kb)	19	1854318	1862858	8541	2	83855	ENST00000592313.1	858	ENSG00000129911	KLF16	KLF transcription factor 16	0.521739	0.705882	0.581498	0.624573	0.486486	0.583333	0.638298	0.452282	0.40239	0.497326	0.318182	Bm_In	1
chr3_126321501	chr3	126321501	126322000	500	*	0.000114921	0.0023132	-17.6323	Intron (ENST00000652931.1/ENST00000652931.1, intron 2 of 2)	3	126352675	126354285	1611	2	28999	ENST00000509675.1	32285	ENSG00000163884	KLF15	KLF transcription factor 15	0.6	1	0.836066	0.855932	0.705882	0.813953	0.888889	0.723404	0.652174	0.7625	0.5	Bm_In	1

## Sheet: CD8 CD69+_KLFs
dmrids	seqnames	start	end	width	strand	pvalue	qvalue	V5	annotation	geneChr	geneStart	geneEnd	geneLength	geneStrand	geneId	transcriptId	distanceToTSS	ENSEMBL	SYMBOL	GENENAME	Hf08_BmTM8_SP1	Hf28_BmTM8_SP1	Hf16_SpTM8_SP1	Hf17_SpTM8_SP1	Hf23_LuTM8_SP1	Hf24_LuTM8_SP1	Hf18_InTM8_SP1	Hf27_InTM8_SP1	Hf14_SkTM8_SP1	Hf15_SkTM8_SP1	Hf20_SkTM8_SP1	Tissue_Group	Cluster
chr15_31338001	chr15	31338001	31338500	500	*	4.77025e-07	5.4064e-06	27.6458	Promoter (1-2kb)	15	31339933	31372443	32511	1	51621	ENST00000560473.1	-1433	ENSG00000169926	KLF13	Kruppel like factor 13	0.811594	0.588235	0.686567	0.75	0.88	0.818182	0.340909	0.587629	0.658537	0.7	0.75	Bm_In	3
chr15_31343501	chr15	31343501	31344000	500	*	3.38185e-06	9.73964e-05	-19.0476	Intron (ENST00000307145.4/51621, intron 1 of 1)	15	31339933	31372443	32511	1	51621	ENST00000560473.1	3568	ENSG00000169926	KLF13	Kruppel like factor 13	0.92623	0.866667	0.929293	0.915094	1	1	0.775	0.840909	0.845238	0.866667	0.941176	Bm_In	3
chr15_31360501	chr15	31360501	31361000	500	*	1.84524e-07	2.34394e-06	17.1154	Intron (ENST00000307145.4/51621, intron 1 of 1)	15	31366154	31372182	6029	1	51621	ENST00000558844.1	-5154	ENSG00000169926	KLF13	Kruppel like factor 13	0.362934	0.245283	0.236162	0.247312	0.5	0.483871	0.118519	0.2	0.304124	0.303704	0.254237	Bm_In	3
chr15_31393501	chr15	31393501	31394000	500	*	4.63072e-07	5.26779e-06	16.3069	Promoter (<=1kb)	15	31393575	31435665	42091	1	51621	ENST00000558225.1	0	ENSG00000169926	KLF13	Kruppel like factor 13	0.790274	0.718447	0.654971	0.782805	0.75641	0.880435	0.296875	0.674121	0.873016	0.806122	0.932432	Bm_In	3
chr15_31353501	chr15	31353501	31354000	500	*	4.99442e-05	0.000930198	-16.0008	Intron (ENST00000307145.4/51621, intron 1 of 1)	15	31366154	31372182	6029	1	51621	ENST00000558844.1	-12154	ENSG00000169926	KLF13	Kruppel like factor 13	0.113208	0.1	0.0958904	0.104	0.220588	0.205128	0.0444444	0.0583942	0.20339	0.195122	0.190476	Bm_In	3
chr15_31364501	chr15	31364501	31365000	500	*	0.000118374	0.001917	-17.5361	Promoter (1-2kb)	15	31366154	31372182	6029	1	51621	ENST00000558844.1	-1154	ENSG00000169926	KLF13	Kruppel like factor 13	0.29927	0.213115	0.246154	0.357143	0.352941	0.222222	0.102041	0.137681	0.140351	0.291667	0.344828	Bm_In	3
chr15_31339001	chr15	31339001	31339500	500	*	0.000930089	0.00963598	-22.7088	Promoter (<=1kb)	15	31339933	31372443	32511	1	51621	ENST00000560473.1	-433	ENSG00000169926	KLF13	Kruppel like factor 13	0.781818	0.625	0.77551	0.74359	0.649123	0.88	0.5625	0.47	0.587302	0.774194	0.896552	Bm_In	3
chr15_31329501	chr15	31329501	31330000	500	*	5.53374e-15	1.01825e-12	-20.3501	Promoter (1-2kb)	15	31327567	31435586	108020	1	51621	ENST00000558921.1	1934	ENSG00000169926	KLF13	Kruppel like factor 13	0.244792	0.409524	0.287395	0.313099	0.334677	0.458599	0.189474	0.176627	0.216327	0.386207	0.313305	Bm_In	3
chr15_31343001	chr15	31343001	31343500	500	*	8.78801e-07	9.21431e-06	18.9089	Intron (ENST00000307145.4/51621, intron 1 of 1)	15	31339933	31372443	32511	1	51621	ENST00000560473.1	3068	ENSG00000169926	KLF13	Kruppel like factor 13	0.421053	0.446429	0.301205	0.356275	0.284722	0.5625	0.251497	0.235033	0.194969	0.483333	0.342466	Bm_In	3
chr15_31335501	chr15	31335501	31336000	500	*	0.0145377	0.0338578	15.3948	Intron (ENST00000307145.4/51621, intron 1 of 1)	15	31339933	31372443	32511	1	51621	ENST00000560473.1	-3933	ENSG00000169926	KLF13	Kruppel like factor 13	0.870968	0.9375	0.72093	0.761062	0.816327	0.806452	0.458333	0.625	0.73913	0.860465	0.772727	Bm_In	3
chr15_31348001	chr15	31348001	31348500	500	*	1.43786e-19	1.67751e-17	29.5204	Intron (ENST00000307145.4/51621, intron 1 of 1)	15	31339933	31372443	32511	1	51621	ENST00000560473.1	8068	ENSG00000169926	KLF13	Kruppel like factor 13	0.85159	0.882353	0.809302	0.77551	0.80597	0.796296	0.564103	0.563218	0.742647	0.873684	0.784615	Bm_In	3
chr15_31367001	chr15	31367001	31367500	500	*	6.25563e-12	2.20479e-10	32.2576	Promoter (<=1kb)	15	31366154	31372182	6029	1	51621	ENST00000558844.1	847	ENSG00000169926	KLF13	Kruppel like factor 13	0.75969	0.865385	0.72093	0.863636	0.828571	0.85567	0.327273	0.507853	0.804124	0.806452	0.772727	Bm_In	3
chr15_31366501	chr15	31366501	31367000	500	*	3.75972e-18	3.58945e-16	54.2426	Promoter (<=1kb)	15	31366154	31372182	6029	1	51621	ENST00000558844.1	347	ENSG00000169926	KLF13	Kruppel like factor 13	0.8	0.851852	0.694118	0.728395	0.771429	0.741935	0.235294	0.287234	0.911111	0.869565	0.666667	Bm_In	3
chr15_31360001	chr15	31360001	31360500	500	*	3.08277e-18	9.0002e-16	-41.1072	Intron (ENST00000307145.4/51621, intron 1 of 1)	15	31366154	31372182	6029	1	51621	ENST00000558844.1	-5654	ENSG00000169926	KLF13	Kruppel like factor 13	0.5	0.666667	0.398524	0.364078	0.7375	0.640625	0.322034	0.277174	0.462185	0.439024	0.49	Bm_In	3
chr15_31342501	chr15	31342501	31343000	500	*	8.12575e-18	7.41617e-16	28.2162	Promoter (2-3kb)	15	31339933	31372443	32511	1	51621	ENST00000560473.1	2568	ENSG00000169926	KLF13	Kruppel like factor 13	0.233871	0.622951	0.224784	0.342857	0.263636	0.192661	0.160714	0.0581114	0.114035	0.325	0.138889	Bm_In	3
chr19_16319501	chr19	16319501	16320000	500	*	0.00026684	0.0036357	-16.5546	Intron (ENST00000588799.1/ENST00000588799.1, intron 1 of 1)	19	16324826	16328685	3860	1	10365	ENST00000248071.6	-4826	ENSG00000127528	KLF2	Kruppel like factor 2	0.194805	0.75	0.28	0.466019	0.515152	0.138462	0.131148	0.172775	0.338028	0.225806	0.232143	Bm_In	3
chr15_31356501	chr15	31356501	31357000	500	*	3.00433e-16	2.1893e-14	35.1744	Intron (ENST00000307145.4/51621, intron 1 of 1)	15	31366154	31372182	6029	1	51621	ENST00000558844.1	-9154	ENSG00000169926	KLF13	Kruppel like factor 13	0.630631	0.634921	0.380952	0.48	0.657143	0.526316	0.328947	0.257485	0.543478	0.596154	0.322581	Bm_In	1
chr15_31357001	chr15	31357001	31357500	500	*	1.93782e-13	9.00826e-12	23.7967	Intron (ENST00000307145.4/51621, intron 1 of 1)	15	31366154	31372182	6029	1	51621	ENST00000558844.1	-8654	ENSG00000169926	KLF13	Kruppel like factor 13	0.298969	0.310345	0.127059	0.106017	0.273333	0.188034	0.0909091	0.0615385	0.187919	0.194805	0.113402	Bm_In	1
chr10_3750001	chr10	3750001	3750500	500	*	4.17729e-05	0.000252873	20.07	Intron (ENST00000661014.1/ENST00000661014.1, intron 1 of 2)	10	3775996	3780217	4222	2	1316	ENST00000461124.1	29717	ENSG00000067082	KLF6	Kruppel like factor 6	0.942308	0.9375	0.790476	0.812121	0.858974	0.863636	0.760563	0.73639	0.784946	0.923077	0.770833	Bm_In	1
chr15_31347501	chr15	31347501	31348000	500	*	2.34672e-10	5.98308e-09	25.7996	Intron (ENST00000307145.4/51621, intron 1 of 1)	15	31339933	31372443	32511	1	51621	ENST00000560473.1	7568	ENSG00000169926	KLF13	Kruppel like factor 13	0.341463	0.125	0.113043	0.0992908	0.181818	0.142857	0.0408163	0.0777202	0.126761	0.282609	0.0606061	Bm_In	1
chrX_56233001	chrX	56233001	56233500	500	*	0.00560256	0.0137819	21.5686	Promoter (<=1kb)	23	56233189	56285097	51909	1	11279	ENST00000358094.7	0	ENSG00000102349	KLF8	Kruppel like factor 8	0.64	0.576923	0.416667	0.312057	0.514286	0.46875	0.481481	0.378531	0.5	0.354839	0.333333	Bm_In	1
chr9_107487501	chr9	107487501	107488000	500	*	4.48264e-23	8.03304e-21	23.2852	Promoter (<=1kb)	9	107484852	107488447	3596	2	9314	ENST00000497048.5	447	ENSG00000136826	KLF4	Kruppel like factor 4	0.433498	0.153846	0.158252	0.215354	0.190476	0.328	0.190184	0.172496	0.181818	0.18797	0.256055	Bm_In	1
chrX_56232001	chrX	56232001	56232500	500	*	0.00113291	0.0242283	23.7634	Promoter (<=1kb)	23	56232356	56291531	59176	1	11279	ENST00000468660.6	0	ENSG00000102349	KLF8	Kruppel like factor 8	1	0.142857	0.245283	0.231884	0.275	0.545455	0.238095	0.285714	0.162791	0	0.15	Bm_In	1
chr19_12886001	chr19	12886001	12886500	500	*	1.18186e-05	0.000206341	17.409	Promoter (<=1kb)	19	12884422	12887201	2780	2	10661	ENST00000264834.6	701	ENSG00000105610	KLF1	Kruppel like factor 1	0.441176	0.202899	0.173611	0.263736	0.205479	0.2	0.180328	0.316327	0.211268	0.202381	0.126582	Bm_In	1
chr9_107488001	chr9	107488001	107488500	500	*	2.45575e-20	3.1682e-18	16.4772	Promoter (<=1kb)	9	107484852	107488447	3596	2	9314	ENST00000497048.5	0	ENSG00000136826	KLF4	Kruppel like factor 4	0.293556	0.288462	0.130542	0.222609	0.155779	0.267045	0.139738	0.124694	0.124088	0.189394	0.227273	Bm_In	5
chr15_31345001	chr15	31345001	31345500	500	*	7.41543e-05	0.000740034	15.6082	Intron (ENST00000307145.4/51621, intron 1 of 1)	15	31339933	31372443	32511	1	51621	ENST00000560473.1	5068	ENSG00000169926	KLF13	Kruppel like factor 13	0.184874	0.285714	0.122449	0.115789	0.0326087	0.0909091	0.0833333	0.0894942	0.102564	0.125	0.202899	Bm_In	5
chr19_1857501	chr19	1857501	1858000	500	*	0.00034353	0.00146258	15.1214	Intron (ENST00000541015.5/83855, intron 1 of 2)	19	1854318	1862858	8541	2	83855	ENST00000592313.1	4858	ENSG00000129911	KLF16	Kruppel like factor 16	0.913043	0.939394	0.73743	0.759434	0.678161	0.574468	0.560606	0.897196	0.555556	0.807692	0.657895	Bm_In	5
chr2_10042501	chr2	10042501	10043000	500	*	2.15167e-13	3.16521e-11	19.6088	Promoter (<=1kb)	2	10042849	10047770	4922	1	8462	ENST00000401510.5	0	ENSG00000172059	KLF11	Kruppel like factor 11	0.196429	0.421053	0.109608	0.191201	0.151316	0.20438	0.253247	0.393993	0.140187	0.333333	0.153005	Bm_In	5
chr15_31398501	chr15	31398501	31399000	500	*	0.00920935	0.0487705	16.9255	Intron (ENST00000558921.1/51621, intron 1 of 1)	15	31393575	31435665	42091	1	51621	ENST00000558225.1	4926	ENSG00000169926	KLF13	Kruppel like factor 13	0.410959	0.727273	0.549296	0.470588	0.6	0.59375	0.583333	0.633663	0.472222	0.4	0.47619	Bm_In	5
chrX_55908501	chrX	55908501	55909000	500	*	0.000182659	0.00267769	22.6835	Promoter (<=1kb)	23	55908294	56205283	296990	1	11279	ENST00000661602.1	207	ENSG00000102349	KLF8	Kruppel like factor 8	0.0909091	0.5	0.248366	0.12931	0	0.294118	0.183333	0.366013	0.294118	0.259259	0.22	Bm_In	5
chr3_126295001	chr3	126295001	126295500	500	*	0.00145937	0.013636	15.6926	Intron (ENST00000514281.2/ENST00000514281.2, intron 1 of 3)	3	126352675	126354285	1611	2	28999	ENST00000509675.1	58785	ENSG00000163884	KLF15	Kruppel like factor 15	0.75	1	0.833333	0.772727	0.623529	0.875	0.958333	0.851852	0.825397	0.785714	0.7	Bm_In	5
chr19_1860001	chr19	1860001	1860500	500	*	1.16343e-07	1.5648e-06	23.7901	Promoter (2-3kb)	19	1854318	1862858	8541	2	83855	ENST00000592313.1	2358	ENSG00000129911	KLF16	Kruppel like factor 16	0.732824	0.6375	0.675556	0.57438	0.571429	0.525424	0.588235	0.417062	0.214876	0.397059	0.452381	Bm_In	6
chr19_1860501	chr19	1860501	1861000	500	*	2.5012e-05	0.000382128	17.6217	Promoter (1-2kb)	19	1854318	1862858	8541	2	83855	ENST00000592313.1	1858	ENSG00000129911	KLF16	Kruppel like factor 16	0.822222	0.75	0.811563	0.816471	0.7	0.783217	0.7	0.755102	0.642276	0.627119	0.625	Bm_In	6
chr10_3780001	chr10	3780001	3780500	500	*	1.27243e-06	2.49526e-05	23.9955	Promoter (<=1kb)	10	3775996	3780217	4222	2	1316	ENST00000461124.1	0	ENSG00000067082	KLF6	Kruppel like factor 6	0.616667	0.355556	0.502793	0.42	0.296296	0.378378	0.358025	0.475124	0.0654206	0.235294	0.146341	Bm_In	6
chr2_10044501	chr2	10044501	10045000	500	*	1.10233e-15	7.35744e-14	23.3456	Promoter (<=1kb)	2	10044245	10054836	10592	1	8462	ENST00000535335.1	256	ENSG00000172059	KLF11	Kruppel like factor 11	0.683367	0.566176	0.566978	0.434959	0.157895	0.534884	0.494949	0.408776	0.312139	0.344156	0.25	Bm_In	6
chr15_31512001	chr15	31512001	31512500	500	*	0.00406663	0.0287599	-16.8269	Intron (ENST00000307050.6/161725, intron 8 of 12)	15	31393575	31435665	42091	1	51621	ENST00000558225.1	118426	ENSG00000169926	KLF13	Kruppel like factor 13	0.869565	0.8	0.941176	0.933333	0.8	1	0.78125	0.76087	0.783333	0.735294	0.8	Bm_In	6
chr2_10061001	chr2	10061001	10061500	500	*	0.0109907	0.0417142	18.1254	Intron (ENST00000381813.4/192668, intron 2 of 2)	2	10044245	10054836	10592	1	8462	ENST00000535335.1	16756	ENSG00000172059	KLF11	Kruppel like factor 11	0.8	0.714286	0.779412	0.690476	0.647059	0.916667	0.829787	0.840909	0.666667	0.529412	0.727273	Bm_In	6
chr19_1861501	chr19	1861501	1862000	500	*	2.08217e-07	5.30116e-06	23.8171	Promoter (<=1kb)	19	1854318	1862858	8541	2	83855	ENST00000592313.1	858	ENSG00000129911	KLF16	Kruppel like factor 16	0.697143	0.513514	0.66289	0.630189	0.322835	0.526316	0.65	0.55969	0.517391	0.6875	0.502564	Bm_In	6
chr15_31400001	chr15	31400001	31400500	500	*	0.00257347	0.0199425	-16.5235	Intron (ENST00000558921.1/51621, intron 1 of 1)	15	31393575	31435665	42091	1	51621	ENST00000558225.1	6426	ENSG00000169926	KLF13	Kruppel like factor 13	0.77551	0.894737	0.72619	0.735632	0.588235	0.777778	0.71875	0.741935	0.857143	0.96875	0.384615	Bm_In	6
chr10_3777501	chr10	3777501	3778000	500	*	8.87029e-06	0.000253122	17.4991	Promoter (2-3kb)	10	3775996	3780217	4222	2	1316	ENST00000461124.1	2217	ENSG00000067082	KLF6	Kruppel like factor 6	0.86	0.944444	0.936709	0.95	1	0.884058	0.941176	0.930556	0.758621	0.913043	0.615385	Bm_In	6
chr3_126351001	chr3	126351001	126351500	500	*	3.26423e-06	7.0479e-05	24.5922	Promoter (2-3kb)	3	126352675	126354285	1611	2	28999	ENST00000509675.1	2785	ENSG00000163884	KLF15	Kruppel like factor 15	0.902778	0.904762	0.736842	0.764444	0.708738	0.914894	0.694915	0.84	0.609756	0.781818	0.585366	Bm_In	6
chrX_56233501	chrX	56233501	56234000	500	*	0.000848102	0.00628393	18.9556	Promoter (<=1kb)	23	56233212	56284655	51444	1	11279	ENST00000640927.1	289	ENSG00000102349	KLF8	Kruppel like factor 8	0.583893	0.679245	0.435484	0.465909	0.355556	0.84	0.692308	0.633803	0.37931	0.5	0.375	Bm_In	6
chr19_16324001	chr19	16324001	16324500	500	*	7.68843e-10	7.88644e-08	19.4962	Promoter (<=1kb)	19	16324826	16328685	3860	1	10365	ENST00000248071.6	-326	ENSG00000127528	KLF2	Kruppel like factor 2	0.17033	0.235294	0.136364	0.18617	0.146667	0.224719	0.148936	0.324503	0.12963	0.0945946	0	Bm_In	6
chr15_31352001	chr15	31352001	31352500	500	*	0.00472128	0.0120512	17.213	Intron (ENST00000307145.4/51621, intron 1 of 1)	15	31339933	31372443	32511	1	51621	ENST00000560473.1	12068	ENSG00000169926	KLF13	Kruppel like factor 13	0.845238	0.7	0.745455	0.712871	0.904762	0.6	0.642857	0.662651	0.771429	0.863636	0.916667	Bm_In	4
chr15_31393001	chr15	31393001	31393500	500	*	5.77288e-06	0.000113648	-21.3782	Promoter (<=1kb)	15	31393575	31435665	42091	1	51621	ENST00000558225.1	-75	ENSG00000169926	KLF13	Kruppel like factor 13	0.333333	0.290323	0.310345	0.319249	0.442424	0.306306	0.254386	0.276836	0.497653	0.52	0.606897	Bm_In	4
chr9_107491501	chr9	107491501	107492000	500	*	2.18268e-05	0.000146174	-22.6279	Promoter (1-2kb)	9	107488989	107490482	1494	2	9314	ENST00000420475.1	-1019	ENSG00000136826	KLF4	Kruppel like factor 4	0.280992	0.636364	0.428571	0.59854	0.492063	0.486486	0.54386	0.534759	0.518868	0.71875	0.784314	Bm_In	4
chr19_1865001	chr19	1865001	1865500	500	*	3.79714e-16	8.4646e-14	-27.7085	Promoter (1-2kb)	19	1852399	1863579	11181	2	83855	ENST00000250916.6	-1422	ENSG00000129911	KLF16	Kruppel like factor 16	0.414583	0.490385	0.59176	0.688144	0.503356	0.518987	0.561404	0.580135	0.706294	0.615385	0.789474	Bm_In	4
chr15_31349001	chr15	31349001	31349500	500	*	0.00225542	0.0109135	-15.8797	Intron (ENST00000307145.4/51621, intron 1 of 1)	15	31339933	31372443	32511	1	51621	ENST00000560473.1	9068	ENSG00000169926	KLF13	Kruppel like factor 13	0.646259	0.866667	0.787234	0.80315	0.90625	0.862745	0.7	0.834862	0.842857	0.836957	0.828571	Bm_In	4
chr15_31367501	chr15	31367501	31368000	500	*	6.38018e-05	0.00036108	-19.6586	Promoter (1-2kb)	15	31366154	31372182	6029	1	51621	ENST00000558844.1	1347	ENSG00000169926	KLF13	Kruppel like factor 13	0.0714286	0.0909091	0.1875	0.261364	0.341463	0.459459	0.0769231	0.311475	0.4	0.346154	0.571429	Bm_In	4
chr2_207123501	chr2	207123501	207124000	500	*	1.12042e-12	1.00638e-10	-26.049	Promoter (<=1kb)	2	207081016	207124408	43393	2	8609	ENST00000467833.1	408	ENSG00000118263	KLF7	Kruppel like factor 7	0.671717	0.612903	0.757009	0.78341	0.949153	0.882353	0.761194	0.808679	0.910448	0.744681	0.909091	Bm_In	4
chr2_10060001	chr2	10060001	10060500	500	*	0.000635387	0.0024114	-15.0056	Intron (ENST00000381813.4/192668, intron 2 of 2)	2	10044245	10054836	10592	1	8462	ENST00000535335.1	15756	ENSG00000172059	KLF11	Kruppel like factor 11	0.672727	0.75	0.946809	0.893443	0.877551	0.897436	0.861111	0.829787	0.955224	0.9	0.84	Bm_In	4
chr3_126316501	chr3	126316501	126317000	500	*	0.000215495	0.00306423	22.8046	Intron (ENST00000652931.1/ENST00000652931.1, intron 1 of 2)	3	126352675	126354285	1611	2	28999	ENST00000509675.1	37285	ENSG00000163884	KLF15	Kruppel like factor 15	0.449438	0.64	0.715278	0.694656	0.678571	0.421053	0.85	0.838095	0.685185	0.514286	0.62963	Bm_In	2
chr3_126314501	chr3	126314501	126315000	500	*	4.01438e-12	1.46152e-10	-33.8462	Intron (ENST00000652931.1/ENST00000652931.1, intron 1 of 2)	3	126352675	126354285	1611	2	28999	ENST00000509675.1	39285	ENSG00000163884	KLF15	Kruppel like factor 15	0.436893	0.555556	0.742574	0.626263	0.512195	0.708333	0.615385	0.826087	0.621212	0.53125	0.521739	Bm_In	2
chr15_31499501	chr15	31499501	31500000	500	*	1.80388e-09	3.78832e-08	-29.7378	Intron (ENST00000307050.6/161725, intron 10 of 12)	15	31393575	31435665	42091	1	51621	ENST00000558225.1	105926	ENSG00000169926	KLF13	Kruppel like factor 13	0.548193	0.342857	0.747126	0.625	0.375	0.538462	0.758621	0.820896	0.740741	0.558824	0.464286	Bm_In	2
chr19_1856001	chr19	1856001	1856500	500	*	0.000239784	0.00341373	18.9277	Intron (ENST00000541015.5/83855, intron 1 of 2)	19	1854318	1862858	8541	2	83855	ENST00000592313.1	6358	ENSG00000129911	KLF16	Kruppel like factor 16	0.235294	0	0.149351	0.206061	0.257143	0.5	0.2	0.43662	0.153846	0.325581	0.173913	Bm_In	2
chrX_56167001	chrX	56167001	56167500	500	*	0.00179393	0.00557311	-17.1335	Intron (ENST00000669152.1/11279, intron 2 of 2)	23	56232356	56291531	59176	1	11279	ENST00000468660.6	-64856	ENSG00000102349	KLF8	Kruppel like factor 8	0.640625	0.590909	0.717557	0.706294	0.82	0.785714	0.696429	0.826923	0.768116	0.731707	0.732143	Bm_In	2
chr15_31490001	chr15	31490001	31490500	500	*	1.88315e-06	7.09737e-05	26.3786	Intron (ENST00000307050.6/161725, intron 10 of 12)	15	31393575	31435665	42091	1	51621	ENST00000558225.1	96426	ENSG00000169926	KLF13	Kruppel like factor 13	0.0887097	0.153846	0.27957	0.315068	0.558824	0.583333	0.309524	0.614865	0.352941	0.107143	0.289474	Bm_In	2
chr13_73866001	chr13	73866001	73866500	500	*	0.000142668	0.000707622	-20.6865	Intron (ENST00000377669.6/11278, intron 2 of 6)	13	73686089	73995049	308961	2	11278	ENST00000377669.6	128549	ENSG00000118922	KLF12	Kruppel like factor 12	0.706897	0.695652	0.803279	0.545455	0.705882	0.933333	1	0.882979	0.970588	0.777778	0.736842	Bm_In	2
chr9_70411001	chr9	70411001	70411500	500	*	6.48896e-08	9.30026e-07	-25.8764	Intron (ENST00000377126.3/687, intron 1 of 1)	9	70384597	70414624	30028	2	687	ENST00000377126.3	3124	ENSG00000119138	KLF9	Kruppel like factor 9	0.129032	0.111111	0.293194	0.193798	0.205479	0.361702	0.509091	0.351852	0.242857	0.0727273	0.142857	Bm_In	2
